# Supplementary material for: Mechanistic insights into transcription factor cooperativity and its impact on protein-phenotype interactions
Source: Nat Commun. 2020 Jan 8;11:124. doi: 10.1038/s41467-019-13888-7 (PMC6949242; doi:10.1038/s41467-019-13888-7)
Supplement: Supplementary file 4 — Supplementary Data 1 [file 41467_2019_13888_MOESM4_ESM.xlsx]

## Sheet: initial.cap.selex.datasets
symbol	TF pair
filename	sequencing file used
motif	reference k-mer
symbol	filename	motif
ALX4_EOMES	ALX4_EOMES_3_AAD_TGCACG40NTTG.fastq.gz	NGYGYTAAYNNNNNNTNACACNN
ALX4_TBX21	ALX4_TBX21_3_AAD_TGGCAC40NAAG.fastq.gz	RGGTGNTAATNNNNNNNNNCASYNN
ALX4_TBX21	ALX4_TBX21_3_AAD_TGGCAC40NAAG.fastq.gz	RGGTGYTAATWR
ATF4_CEBPB	ATF4_CEBPB_3_AT_TCCATG40NCAC.fastq.gz	NNATGAYGCAAYN
ATF4_CEBPD	ATF4_CEBPD_3_AT_TTGAGT40NCGC.fastq.gz	NGATGATGCAATNN
ATF4_TEF	ATF4_TEF_3_AT_TTGCCC40NCTC.fastq.gz	RNMTGATGCAATN
CEBPG_CREB3L1	CEBPG_CREB3L1_3_AS_TGACTT40NGGT.fastq.gz	NGCCACGCAAYN
CUX1_HOXA13	CUX1_HOXA13_3_AY_TCGGTA40NTGA.fastq.gz	ATCRATNNNNYCRTAAA
CUX1_HOXB13	CUX1_HOXB13_3_AY_TACGCA40NAAT.fastq.gz	SYMRTAAANATYGATN
CUX1_TBX21	CUX1_TBX21_3_AY_TGGCAC40NAAG.fastq.gz	NTCACACMNNNATCRATN
CUX1_TBX21	CUX1_TBX21_3_AY_TGGCAC40NAAG.fastq.gz	TMACACCYAATA
E2F1_ELK1	E2F1_ELK1_2_AX_TATGTA40NTGT.fastq.gz	SGCGCNNNNNCGGAAGN
E2F3_DRGX	E2F3_DRGX_2_AAA_TTATAA40NGTG.fastq.gz	SGCGCTAATTKN
E2F3_EOMES	E2F3_EOMES_3_AAA_TCTTCG40NGAT.fastq.gz	NNGYGNNNNGGCGCSNNNNCRCNN
E2F3_FOXI1	E2F3_FOXI1_3_AAA_TCCTCT40NGTC.fastq.gz	NNMCACCGCGCCCMN
E2F3_FOXO6	E2F3_FOXO6_3_AAA_TCCGAA40NGGC.fastq.gz	NMATGACACGCGCCMNN
E2F3_FOXO6	E2F3_FOXO6_3_AAA_TCCGAA40NGGC.fastq.gz	NMATGACACNGCGCCMNN
ELK1_EOMES	ELK1_EOMES_2_AAA_TGAGTC40NAAC.fastq.gz	RGGTGNGANNNNNNNNTNNCACCGGAAGY
ELK1_EOMES	ELK1_EOMES_2_AAA_TGAGTC40NAAC.fastq.gz	RSCGGAANNAGGYGYNA
ELK1_EOMES	ELK1_EOMES_2_AAA_TGAGTC40NAAC.fastq.gz	TNRCACCGGAAGN
ELK1_ETV7	ELK1_ETV7_2_AAA_TTGGTG40NTAC.fastq.gz	NNSMGGACGGAYNTCCKSNN
ELK1_EVX1	ELK1_EVX1_3_AAD_TGGAAT40NAAT.fastq.gz	RSCGGWANNNNYMATTA
ELK1_FOXI1	ELK1_FOXI1_3_AAA_TAGTCA40NTCT.fastq.gz	RSCGGAANNRTMAAYAN
ELK1_FOXI1	ELK1_FOXI1_3_AAA_TAGTCA40NTCT.fastq.gz	RSCGGAANRWMAACAN
ELK1_FOXI1	ELK1_FOXI1_3_AAA_TAGTCA40NTCT.fastq.gz	RSCGGATGTKKN
ELK1_FOXI1	ELK1_FOXI1_3_AAA_TAGTCA40NTCT.fastq.gz	WGTTKMCGGAWRTN
ELK1_HOXA3	ELK1_HOXA3_2_AAA_TCTGTG40NAGA.fastq.gz	NCCGGWNNNNNNNNNNNSCATTAN
ELK1_HOXA3	ELK1_HOXA3_2_AAA_TCTGTG40NAGA.fastq.gz	RSCGGTAATKR
ELK1_HOXB13	ELK1_HOXB13_3_AAA_TGCGAC40NGGT.fastq.gz	RSCGGAAGNNGTAAAN
ELK1_ONECUT2	ELK1_ONECUT2_2_AAA_TCCAGG40NTAG.fastq.gz	RSCGGAASNGRTCGATAN
ELK1_PAX1	ELK1_PAX1_2_AAA_TGAAGG40NGAT.fastq.gz	RSCGGAACYACGCWYSANTG
ELK1_PAX5	ELK1_PAX5_2_AAA_TCAGTT40NTTG.fastq.gz	RSCGGAACYACGCWYSANTG
ELK1_PAX9	ELK1_PAX9_2_AAA_TAGAAA40NCAG.fastq.gz	RSCGGAACYACGCWYSANTG
ELK1_SPDEF	ELK1_SPDEF_3_AAD_TGGAGC40NGAT.fastq.gz	NSMGGACGGAYNTCCKSN
ELK1_SREBF2	ELK1_SREBF2_2_AAA_TCTTTG40NACT.fastq.gz	RSCGGAANTSRCGTGA
ELK1_SREBF2	ELK1_SREBF2_2_AAA_TCTTTG40NACT.fastq.gz	RWCACGTGNNCGGAANN
ELK1_TBX21	ELK1_TBX21_2_AAA_TCCTAT40NAGA.fastq.gz	RAGGTSRNNNNNNNNNNNNNNNNCGGAAGYN
ELK1_TBX21	ELK1_TBX21_2_AAA_TCCTAT40NAGA.fastq.gz	TNRCACCGGAAGNN
ELK1_TEF	ELK1_TEF_2_AAA_TCGTTC40NATA.fastq.gz	NSCGGAWNTTACGTAAN
ERF_CEBPD	ERF_CEBPD_3_AAC_TAGAGG40NACC.fastq.gz	RSMGGAANTTGCGYAAN
ERF_EOMES	ERF_EOMES_3_AAC_TGAGTC40NAAC.fastq.gz	RRGTGTKNNNNNNNNNNNNNNCMGGANNN
ERF_EOMES	ERF_EOMES_3_AAC_TGAGTC40NAAC.fastq.gz	TNTCACACCGGAAAT
ERF_ETV7	ERF_ETV7_2_AAC_TTGGTG40NTAC.fastq.gz	NSMGGACGGAYNTCCKSN
ERF_FIGLA	ERF_FIGLA_3_AAC_TCGAAC40NGAT.fastq.gz	RSCGGAANCASCTGNN
ERF_FOXI1	ERF_FOXI1_2_AAC_TAGTCA40NTCT.fastq.gz	RSCGGATGTTKWN
ERF_FOXI1	ERF_FOXI1_2_AAC_TAGTCA40NTCT.fastq.gz	RTAAACMGGAARYN
ERF_FOXI1	ERF_FOXI1_2_AAC_TAGTCA40NTCT.fastq.gz	TGTTKMCGGAWRN
ERF_FOXO1	ERF_FOXO1_3_AAC_TATGGT40NATA.fastq.gz	RTMAACAGGAARNN
ERF_HOXB13	ERF_HOXB13_2_AAC_TGCGAC40NGGT.fastq.gz	NNMGGAARNNRTAAAN
ERF_MAX	ERF_MAX_3_AAC_TTAGTC40NTCC.fastq.gz	RSCGGAANCACGTGN
ERF_NHLH1	ERF_NHLH1_3_AAC_TCTCGT40NGCC.fastq.gz	NNCAGCTGCCGGAWRYN
ETV2_BHLHA15	ETV2_BHLHA15_3_AAA_TCGAGT40NACT.fastq.gz	RSCGGANNCATATGK
ETV2_CEBPD	ETV2_CEBPD_2_AAA_TGTAGA40NTGT.fastq.gz	RSCGGANNTTGCGYAAN
ETV2_DRGX	ETV2_DRGX_2_AAA_TCTTGT40NCAG.fastq.gz	RSCGGAANYAATTA
ETV2_DRGX	ETV2_DRGX_2_AAA_TCTTGT40NCAG.fastq.gz	RSCGGAWRYATTA
ETV2_EOMES	ETV2_EOMES_3_AAA_TCAGCA40NCTC.fastq.gz	NGGTGTNNNNNNNNNNNNNNNCCGGAWNNN
ETV2_EOMES	ETV2_EOMES_3_AAA_TCAGCA40NCTC.fastq.gz	TCACACCGGAWRY
ETV2_ETV7	ETV2_ETV7_2_AAA_TGAGGT40NTCC.fastq.gz	NSMGGACGGAYNTCCKSN
ETV2_EVX1	ETV2_EVX1_3_AAA_TCTCCG40NCGC.fastq.gz	RSCGGWAATNNNYATTAN
ETV2_FIGLA	ETV2_FIGLA_2_AAA_TGTGAT40NGCA.fastq.gz	NNCGGAANCAGGTGNN
ETV2_FOXI1	ETV2_FOXI1_3_AAA_TACATC40NATA.fastq.gz	NRTMAACMGGAARYN
ETV2_FOXI1	ETV2_FOXI1_3_AAA_TACATC40NATA.fastq.gz	RNCGGAANNAAACA
ETV2_FOXI1	ETV2_FOXI1_3_AAA_TACATC40NATA.fastq.gz	RSCGGAANNRYMAACAN
ETV2_FOXI1	ETV2_FOXI1_3_AAA_TACATC40NATA.fastq.gz	RSCGGATGTTKW
ETV2_FOXI1	ETV2_FOXI1_3_AAA_TACATC40NATA.fastq.gz	TGTTKMCGGAWRTN
ETV2_FOXO6	ETV2_FOXO6_3_AAA_TCGCTA40NTCG.fastq.gz	RCCGGATGTTKWN
ETV2_HOXA2	ETV2_HOXA2_3_AAA_TTAACA40NTGT.fastq.gz	NCCGGAAGTMATTA
ETV2_HOXB13	ETV2_HOXB13_3_AAA_TGTGCA40NCCG.fastq.gz	NCCGGAAGTYRTAAAN
ETV2_HOXB13	ETV2_HOXB13_3_AAA_TGTGCA40NCCG.fastq.gz	NCCGGAANYATAAAN
ETV2_NHLH1	ETV2_NHLH1_3_AAA_TGAGAG40NCGC.fastq.gz	NGCAGCTGCCGGAWRYN
ETV2_ONECUT2	ETV2_ONECUT2_3_AAA_TACTAC40NGCC.fastq.gz	NRTCRATANCGGAARYN
ETV2_ONECUT2	ETV2_ONECUT2_3_AAA_TACTAC40NGCC.fastq.gz	RRTCRATNNNCGGAARYN
ETV2_PAX5	ETV2_PAX5_3_AAA_TGGTAT40NTGA.fastq.gz	ACCGGANNTACGCNNNNNYR
ETV2_SPDEF	ETV2_SPDEF_3_AAA_TTGCAA40NGTG.fastq.gz	NSCGGACGGAWATCCGSNT
ETV2_TBX21	ETV2_TBX21_3_AAA_TGTAGC40NCCT.fastq.gz	RGTGTKRNNNNNNNNNNNCNCMGGAARN
ETV2_TBX21	ETV2_TBX21_3_AAA_TGTAGC40NCCT.fastq.gz	TMACACMGGAARN
ETV2_TEF	ETV2_TEF_3_AAA_TCAGGG40NGCA.fastq.gz	RSCGGAWNTTRCGYAAN
ETV5_EOMES	ETV5_EOMES_3_AY_TACAAG40NTCC.fastq.gz	RNGTGNNNNNNNNNNNNNRCRCCGGAWSN
ETV5_EOMES	ETV5_EOMES_3_AY_TACAAG40NTCC.fastq.gz	TNRCACCGGAWN
ETV5_ETV7	ETV5_ETV7_2_AY_TGTTAC40NCGC.fastq.gz	NNGGAMGGATKTCCGSN
ETV5_FIGLA	ETV5_FIGLA_3_AY_TCAGCC40NTTC.fastq.gz	RSCGGAARCAGGTGN
ETV5_FOXI1	ETV5_FOXI1_3_AY_TCTATA40NTAT.fastq.gz	GTMAACAGGAWRN
ETV5_FOXI1	ETV5_FOXI1_3_AY_TCTATA40NTAT.fastq.gz	RSCGGATGTTGN
ETV5_FOXI1	ETV5_FOXI1_3_AY_TCTATA40NTAT.fastq.gz	TGTTGNCGGAWRN
ETV5_HOXA2	ETV5_HOXA2_3_AY_TCGGCG40NACG.fastq.gz	RNCGGAWGTMATTA
ETV5_HOXA2	ETV5_HOXA2_3_AY_TCGGCG40NACG.fastq.gz	RSCGGWAATKNNNNNNNNMATTA
ETV5_HOXA2	ETV5_HOXA2_3_AY_TCGGCG40NACG.fastq.gz	RSCGGWAATKR
FLI1_CEBPB	FLI1_CEBPB_3_AAC_TTCGGG40NGAG.fastq.gz	RNCGGANNTTGCGCAAN
FLI1_DRGX	FLI1_DRGX_3_AAC_TCCCGC40NACA.fastq.gz	NNCGGAWGYMATTAN
FLI1_ETV7	FLI1_ETV7_2_AAC_TTTACT40NACA.fastq.gz	NSMGGACGGAYNTCCKSN
FLI1_FIGLA	FLI1_FIGLA_2_AAC_TTGTAC40NGTA.fastq.gz	RSCGGAANCASSTGN
FLI1_FOXI1	FLI1_FOXI1_3_AAC_TACGGT40NTAC.fastq.gz	GAAAACCGAAAN
FLI1_FOXI1	FLI1_FOXI1_3_AAC_TACGGT40NTAC.fastq.gz	RCCGGATGTTKWY
FLI1_FOXI1	FLI1_FOXI1_3_AAC_TACGGT40NTAC.fastq.gz	RTAAACMGGAARYN
FLI1_FOXI1	FLI1_FOXI1_3_AAC_TACGGT40NTAC.fastq.gz	TGTTKMCGGAWRNN
FLI1_MAX	FLI1_MAX_3_AAC_TACCAA40NTTA.fastq.gz	RSCGGAANCACGTGN
FOXJ2_ELF1	FOXJ2_ELF1_2_AAF_TAAGAT40NATG.fastq.gz	NWAAACAGGAAGNN
FOXJ2_ELF1	FOXJ2_ELF1_2_AAF_TAAGAT40NATG.fastq.gz	RMAGAAAACCGAANN
FOXJ3_ELF1	FOXJ3_ELF1_2_AAE_TCCGAT40NAGC.fastq.gz	NNARAAAACCGAAWMN
FOXJ3_TBX21	FOXJ3_TBX21_3_AAE_TCCTCC40NCTC.fastq.gz	NNGYGNNNNNNNNWAACAACACNN
FOXJ3_TBX21	FOXJ3_TBX21_3_AAE_TCCTCC40NCTC.fastq.gz	WAACAACACMY
FOXO1_ELF1	FOXO1_ELF1_2_AS_TTTCAC40NGTG.fastq.gz	NNGAAAACCGAANM
FOXO1_ELF1	FOXO1_ELF1_3_AS_TTTCAC40NGTG.fastq.gz	NTGTTGNCGGAARNN
FOXO1_ELF1	FOXO1_ELF1_2_AS_TTTCAC40NGTG.fastq.gz	RWMAACAGGAAGTN
FOXO1_ELK1	FOXO1_ELK1_2_AS_TTCGCT40NCTT.fastq.gz	RSCGGATGTTRTN
FOXO1_ELK1	FOXO1_ELK1_2_AS_TTCGCT40NCTT.fastq.gz	RWYAACAGGAAGYN
FOXO1_ELK1	FOXO1_ELK1_2_AS_TTCGCT40NCTT.fastq.gz	TGTTGCCGGANNN
FOXO1_ELK3	FOXO1_ELK3_2_AS_TTGGGT40NGGC.fastq.gz	RCCGGAWGTKKW
FOXO1_ELK3	FOXO1_ELK3_2_AS_TTGGGT40NGGC.fastq.gz	RTMAACAGGAAGTN
FOXO1_ETV1	FOXO1_ETV1_2_AS_TCCTGA40NCTC.fastq.gz	RCCGGAWGTKKN
FOXO1_ETV7	FOXO1_ETV7_2_AS_TTGGTG40NTAC.fastq.gz	RWMAACAGGNNNNNNTTCCNN
GCM1_ELF1	GCM1_ELF1_3_AX_TTTCAC40NGTG.fastq.gz	GTGCGGGCGGAAGTN
GCM1_ELF1	GCM1_ELF1_3_AX_TTTCAC40NGTG.fastq.gz	NNMGGAARTGCKGGN
GCM1_ELF1	GCM1_ELF1_3_AX_TTTCAC40NGTG.fastq.gz	NRCCCRNNCGGAAGNN
GCM1_ELK1	GCM1_ELK1_3_AU_TTCGCT40NCTT.fastq.gz	RKRNRGGCGGAARCGGAAGNN
GCM1_ELK1	GCM1_ELK1_3_AU_TTCGCT40NCTT.fastq.gz	RTGCGGGCGGAAGTN
GCM1_ELK3	GCM1_ELK3_3_AU_TTGGGT40NGGC.fastq.gz	ACCCGCANCCGGAAGN
GCM1_ELK3	GCM1_ELK3_3_AU_TTGGGT40NGGC.fastq.gz	RTGCGGGCGGAAGTN
GCM1_ETV1	GCM1_ETV1_3_AU_TCCTGA40NCTC.fastq.gz	RTRNNGGCGGAAGTN
GCM1_ETV4	GCM1_ETV4_3_AX_TCCGTA40NGCC.fastq.gz	RTGCGGGCGGAAGTR
GCM1_ETV7	GCM1_ETV7_3_AU_TTGGTG40NTAC.fastq.gz	NTNNNGGCGGAAGNNNTTCCNNN
GCM1_FIGLA	GCM1_FIGLA_2_AU_TCGAAC40NGAT.fastq.gz	CASSTGNNCCCGCAY
GCM1_FOXI1	GCM1_FOXI1_3_AU_TAGTCA40NTCT.fastq.gz	NTGTTGATRNGGGN
GCM1_FOXI1	GCM1_FOXI1_2_AU_TAGTCA40NTCT.fastq.gz	RTAAATANGGGNN
GCM1_FOXO1	GCM1_FOXO1_3_AU_TATGGT40NATA.fastq.gz	RTMAATAMGGGYRN
GCM1_HOXA13	GCM1_HOXA13_2_AU_TCCACT40NTGT.fastq.gz	RKRNGGGNNATAAA
GCM1_HOXB13	GCM1_HOXB13_2_AU_TGCGAC40NGGT.fastq.gz	RTRNGGGTNNTAAAN
GCM1_MAX	GCM1_MAX_3_AU_TTAGTC40NTCC.fastq.gz	NNCACGTGNNNGCGGGYN
GCM1_ONECUT2	GCM1_ONECUT2_3_AU_TCCAGG40NTAG.fastq.gz	RTGCGGGNNATCGATR
GCM1_SPDEF	GCM1_SPDEF_3_AU_TTCTAC40NCGA.fastq.gz	RTRSKGGCGGANNNNNATCCNNN
GCM1_SPDEF	GCM1_SPDEF_3_AU_TTCTAC40NCGA.fastq.gz	RTRSKGGCGGANNNNNNATCCNNN
GCM1_TBX21	GCM1_TBX21_3_AU_TCCTAT40NAGA.fastq.gz	AGGTGTNRTRCGGGNN
GCM2_DRGX	GCM2_DRGX_3_AAB_TGAGTG40NTGA.fastq.gz	RTRSGGGNAATTAN
GCM2_DRGX	GCM2_DRGX_3_AAB_TGAGTG40NTGA.fastq.gz	RTRSGGGNNAATTAN
GCM2_ELK1	GCM2_ELK1_3_AAB_TGACGA40NGCA.fastq.gz	NNRNGGGCGGAARTN
GCM2_EOMES	GCM2_EOMES_3_AAB_TGTCGT40NGCG.fastq.gz	RTGCGGGNAGGTGNNN
GCM2_FIGLA	GCM2_FIGLA_3_AAB_TCTCTT40NTCG.fastq.gz	RTRCGGGNNCASSTG
GCM2_FOXI1	GCM2_FOXI1_3_AAB_TGTGTC40NTGG.fastq.gz	RTAAATANGGGNN
GCM2_FOXI1	GCM2_FOXI1_3_AAB_TGTGTC40NTGG.fastq.gz	TGTTKATRCGGGN
GCM2_HOXA13	GCM2_HOXA13_3_AAB_TCTAAT40NAAG.fastq.gz	RTRCGGGTAATAAAN
GCM2_PITX1	GCM2_PITX1_3_AAB_TCTTTC40NTTG.fastq.gz	RTRCGGGNNGATTA
GCM2_PITX1	GCM2_PITX1_3_AAB_TCTTTC40NTTG.fastq.gz	RTRCGGGSGATTAN
GCM2_TBX21	GCM2_TBX21_3_AAB_TGTTCA40NCTG.fastq.gz	AGGTGTNNNGSGGGN
GCM2_TBX21	GCM2_TBX21_3_AAB_TGTTCA40NCTG.fastq.gz	NNNCGGGNNNGGTGTNN
HOXA3_EOMES	HOXA3_EOMES_2_AY_TGCACG40NTTG.fastq.gz	TAATKAGGTGNKA
HOXB2_ELF1	HOXB2_ELF1_3_AY_TTTAGG40NTCT.fastq.gz	SMGGAAGTMRTTA
HOXB2_ELK1	HOXB2_ELK1_3_AY_TATGCT40NACT.fastq.gz	RSCGGAAGTMRTTA
HOXB2_ELK1	HOXB2_ELK1_3_AY_TATGCT40NACT.fastq.gz	TAATKRCCGGAAGNN
HOXB2_EOMES	HOXB2_EOMES_2_AY_TCAGCA40NCTC.fastq.gz	RGGTGTTAATKN
HOXB2_EOMES	HOXB2_EOMES_3_AY_TCAGCA40NCTC.fastq.gz	TAATKRGGTGYKA
HOXB2_ETV1	HOXB2_ETV1_2_AY_TGTATA40NGGT.fastq.gz	ACCGGAAATGA
HOXB2_ETV4	HOXB2_ETV4_2_AY_TCCGGG40NCTC.fastq.gz	ACCGGAAATGAN
HOXB2_HOXB13	HOXB2_HOXB13_3_AY_TGTGCA40NCCG.fastq.gz	NNATCATNGTAAA
HOXB2_HOXB13	HOXB2_HOXB13_3_AY_TGTGCA40NCCG.fastq.gz	NNCGTAAAATTA
HOXB2_HOXB13	HOXB2_HOXB13_3_AY_TGTGCA40NCCG.fastq.gz	NNMATCACATAAAN
HOXB2_PAX1	HOXB2_PAX1_3_AY_TGAACT40NAAG.fastq.gz	NNGTCACGNNTCATTNN
HOXB2_PAX1	HOXB2_PAX1_3_AY_TGAACT40NAAG.fastq.gz	NNMATTAGTCACGCWTSRNTG
HOXB2_PAX5	HOXB2_PAX5_2_AY_TGGTAT40NTGA.fastq.gz	NNGTCACGCNNCATTAN
HOXB2_PAX5	HOXB2_PAX5_3_AY_TGGTAT40NTGA.fastq.gz	NNMATTAGTCACGCWTSRNTG
HOXB2_PAX9	HOXB2_PAX9_3_AY_TTAAAT40NAAT.fastq.gz	NNMATTAGTCACGCWTSRNTG
HOXB2_PAX9	HOXB2_PAX9_3_AY_TTAAAT40NAAT.fastq.gz	SGTCACGCNTCATTNN
HOXB2_TBX21	HOXB2_TBX21_2_AY_TGTAGC40NCCT.fastq.gz	NAGGTGNTAATKR
HOXB2_TBX21	HOXB2_TBX21_3_AY_TGTAGC40NCCT.fastq.gz	NGGTGTGNNNNNTMATTWGCRN
HOXB2_TBX21	HOXB2_TBX21_3_AY_TGTAGC40NCCT.fastq.gz	TAATKRGGTGYKA
HOXB2_TBX3	HOXB2_TBX3_2_AY_TGGCTA40NTCC.fastq.gz	AGGTGTTAATKN
HOXD12_ELK1	HOXD12_ELK1_2_AAB_TTCGCT40NCTT.fastq.gz	NRSCGGAAGNNGTAAAN
HOXD12_ELK1	HOXD12_ELK1_3_AAB_TTCGCT40NCTT.fastq.gz	RSCGGAAGTAATAAAN
HOXD12_ELK3	HOXD12_ELK3_2_AAB_TTGGGT40NGGC.fastq.gz	NTTTAYNNCCGGAARNN
HOXD12_ELK3	HOXD12_ELK3_2_AAB_TTGGGT40NGGC.fastq.gz	RSCGGAAGTAATAAAN
HOXD12_ELK3	HOXD12_ELK3_2_AAB_TTGGGT40NGGC.fastq.gz	RSCGGAAGTCGTAAAN
HOXD12_EOMES	HOXD12_EOMES_3_AAB_TGAGTC40NAAC.fastq.gz	AGGYGYGANNNNNNNNNNNNNNNTCRTWAA
HOXD12_EOMES	HOXD12_EOMES_3_AAB_TGAGTC40NAAC.fastq.gz	NNNACGANNNNNNTCGTNNN
HOXD12_EOMES	HOXD12_EOMES_3_AAB_TGAGTC40NAAC.fastq.gz	TMRCACCTCRTWAA
HOXD12_ETV1	HOXD12_ETV1_3_AAB_TCCTGA40NCTC.fastq.gz	RSCGGAAGTAATAAAN
HOXD12_ETV1	HOXD12_ETV1_3_AAB_TCCTGA40NCTC.fastq.gz	RSCGGAAGTNGTAAAN
HOXD12_ETV4	HOXD12_ETV4_3_AAB_TCCGTA40NGCC.fastq.gz	RSCGGAAGTAATAAAN
HOXD12_ETV4	HOXD12_ETV4_3_AAB_TCCGTA40NGCC.fastq.gz	RSCGGAAGTCGTAAAN
HOXD12_TBX21	HOXD12_TBX21_2_AAB_TCCTAT40NAGA.fastq.gz	AGGTGTKAAGTCGTAAA
HOXD12_TBX21	HOXD12_TBX21_2_AAB_TCCTAT40NAGA.fastq.gz	NGGTGTNNNNNNNNNNNNNCACNTNNTWAN
HOXD12_TBX21	HOXD12_TBX21_2_AAB_TCCTAT40NAGA.fastq.gz	YNRCACSTCGTWAA
MEIS1_DLX2	MEIS1_DLX2_2_AT_TCCGCA40NCGC.fastq.gz	TGACANNNTAATKR
MEIS1_DRGX	MEIS1_DRGX_2_AT_TAGGTG40NTGT.fastq.gz	TGACASTAATKR
MEIS1_DRGX	MEIS1_DRGX_3_AT_TAGGTG40NTGT.fastq.gz	TGTCAATTA
MEIS1_ELF1	MEIS1_ELF1_2_AT_TCCGAT40NAGC.fastq.gz	NTGCCGGAAGTN
MEIS1_EOMES	MEIS1_EOMES_3_AT_TCCCGA40NGCC.fastq.gz	AGGTGTTGACAN
MEIS1_EVX1	MEIS1_EVX1_3_AT_TCAAAA40NAAA.fastq.gz	TGACANNNNNTCATTA
MEIS1_HOXA13	MEIS1_HOXA13_3_AT_TACAAA40NAAC.fastq.gz	SYNRTAAANNTGTCA
MEIS1_ONECUT2	MEIS1_ONECUT2_3_AT_TCCCTC40NTCC.fastq.gz	TGACAGNWAATCRATR
MEIS2_ONECUT2	MEIS2_ONECUT2_2_AAA_TGTTTC40NTTA.fastq.gz	NTGACAGNTAATCRATAN
MGA_DLX2	MGA_DLX2_2_AAD_TGCGGT40NTCA.fastq.gz	AGGTGNTAATTR
MGA_DLX2	MGA_DLX2_2_AAD_TGCGGT40NTCA.fastq.gz	SYAATTANWGGTGYGA
MGA_DLX3	MGA_DLX3_2_AAD_TGGGTG40NGGA.fastq.gz	AGGTGNTAATKR
MGA_DLX3	MGA_DLX3_2_AAD_TGGGTG40NGGA.fastq.gz	YNATTANRGGTGTGAN
MGA_EVX1	MGA_EVX1_2_AAD_TCGTGA40NGTC.fastq.gz	AGGTGNTAATKW
MGA_EVX1	MGA_EVX1_2_AAD_TCGTGA40NGTC.fastq.gz	AGGTGNTAATKWNNNNTN
MGA_PITX1	MGA_PITX1_2_AAD_TTCATT40NTAT.fastq.gz	RGGTGNTAAKCCN
MYBL1_ELF1	MYBL1_ELF1_3_AX_TATGAC40NTCA.fastq.gz	NMCCGGAACCGTTR
MYBL1_EOMES	MYBL1_EOMES_3_AX_TACAAG40NTCC.fastq.gz	NNSYGNCNAACNNNNNNCACRCNN
MYBL1_EOMES	MYBL1_EOMES_3_AX_TACAAG40NTCC.fastq.gz	RSGTGNNNAACGK
MYBL1_TBX21	MYBL1_TBX21_2_AX_TTTCTG40NTAG.fastq.gz	AGGTGTGNCSGTTR
PBX4_HOXA1	PBX4_HOXA1_2_AS_TTCTGT40NAAC.fastq.gz	NYNATMAATCA
PBX4_HOXA10	PBX4_HOXA10_2_AS_TGACAA40NACT.fastq.gz	CCATAAATCA
PBX4_HOXA10	PBX4_HOXA10_2_AS_TGACAA40NACT.fastq.gz	NTCGTAAATCA
PBX4_HOXA10	PBX4_HOXA10_2_AS_TGACAA40NACT.fastq.gz	YNNRTAAATCAATCA
POU2F1_ELK1	POU2F1_ELK1_2_AS_TGACGA40NGCA.fastq.gz	NCCGGATATGCAN
POU2F1_EOMES	POU2F1_EOMES_2_AS_TGTCGT40NGCG.fastq.gz	NTATKCAGYGTNA
POU2F1_EOMES	POU2F1_EOMES_2_AS_TGTCGT40NGCG.fastq.gz	RGTGTNNNAATATKNN
POU2F1_ETV1	POU2F1_ETV1_2_AS_TGCGAA40NAGC.fastq.gz	NCCGGATATGCAN
POU2F1_ETV4	POU2F1_ETV4_2_AX_TAGAAC40NAAT.fastq.gz	NCCGGATATGCAN
POU2F1_ETV4	POU2F1_ETV4_2_AX_TAGAAC40NAAT.fastq.gz	NCCGGATATGCAN
POU2F1_GSC2	POU2F1_GSC2_2_AS_TGCCAT40NACC.fastq.gz	NNGATTANNNATGCAWNNN
POU2F1_HOXB13	POU2F1_HOXB13_2_AX_TACATT40NTAC.fastq.gz	NRMATATACCAATAAA
POU2F1_SOX15	POU2F1_SOX15_2_AS_TCGCCA40NCCT.fastq.gz	WTGMATAACAATR
POU2F1_SOX15	POU2F1_SOX15_2_AS_TCGCCA40NCCT.fastq.gz	WTGMATAACAATR
POU2F1_SOX2	POU2F1_SOX2_2_AS_TGCTCG40NCTC.fastq.gz	ATTTGCATNACAATRN
POU2F1_TBX21	POU2F1_TBX21_2_AS_TGTTCA40NCTG.fastq.gz	NGTGNNNNMATATKNNNACACC
POU2F1_TBX21	POU2F1_TBX21_2_AS_TGTTCA40NCTG.fastq.gz	NTATKCAGYGTNA
RFX3_BHLHA15	RFX3_BHLHA15_3_AY_TTCTTT40NCAG.fastq.gz	NRGYAACNNNCATATGKN
RFX3_SREBF2	RFX3_SREBF2_3_AY_TAAAGG40NGAC.fastq.gz	NNRGYAACNTCACGTGAY
TEAD4_CEBPD	TEAD4_CEBPD_3_AY_TGAGGC40NGGA.fastq.gz	RGWATGYNNTTRCGYAAN
TEAD4_DRGX	TEAD4_DRGX_3_AY_TGAGTG40NTGA.fastq.gz	RGWATGYTAATKN
TEAD4_ELF1	TEAD4_ELF1_2_AY_TGTGAG40NAGG.fastq.gz	GGAATGCGGAAGTN
TEAD4_ELK1	TEAD4_ELK1_3_AY_TGACGA40NGCA.fastq.gz	RCCGGANRNNCGGWATKN
TEAD4_ELK1	TEAD4_ELK1_3_AY_TGACGA40NGCA.fastq.gz	RGAATSCGGAAGYN
TEAD4_ELK1	TEAD4_ELK1_3_AY_TGACGA40NGCA.fastq.gz	RMATWCCGGAWRN
TEAD4_EOMES	TEAD4_EOMES_3_AY_TGTCGT40NGCG.fastq.gz	NGYGNNAMATWCYNNTMRCRCN
TEAD4_EOMES	TEAD4_EOMES_3_AY_TGTCGT40NGCG.fastq.gz	RGAATGYGTGA
TEAD4_EOMES	TEAD4_EOMES_3_AY_TGTCGT40NGCG.fastq.gz	WNGTGYKAMATWCY
TEAD4_ERG	TEAD4_ERG_3_AY_TGCCGC40NGCC.fastq.gz	RSCGGAAATRCC
TEAD4_ETV1	TEAD4_ETV1_2_AY_TGCGAA40NAGC.fastq.gz	RSCGGAAATRCM
TEAD4_ETV4	TEAD4_ETV4_3_AY_TGAAAC40NAAA.fastq.gz	RCCGGAAATRCC
TEAD4_ETV7	TEAD4_ETV7_3_AY_TGCAGA40NGAC.fastq.gz	RGAATGCGGAARYNNNTCCN
TEAD4_GSC2	TEAD4_GSC2_3_AX_TCAAGA40NCGC.fastq.gz	RGWATGTTAATCCS
TEAD4_HOXA13	TEAD4_HOXA13_2_AX_TTTCAA40NTGA.fastq.gz	CYCRTAAATWCCN
TEAD4_HOXA13	TEAD4_HOXA13_2_AX_TTTCAA40NTGA.fastq.gz	GGWATGNNNRTAAA
TEAD4_HOXB13	TEAD4_HOXB13_3_AY_TCTATG40NTAG.fastq.gz	CTCGTAAAATGYN
TEAD4_HOXB13	TEAD4_HOXB13_3_AY_TCTATG40NTAG.fastq.gz	CYAATAAAATGYN
TEAD4_HOXB13	TEAD4_HOXB13_3_AY_TCTATG40NTAG.fastq.gz	RGAATGCNNRTAAA
TEAD4_HOXB13	TEAD4_HOXB13_3_AY_TCTATG40NTAG.fastq.gz	RRAATGCARTAAA
TEAD4_MAX	TEAD4_MAX_3_AY_TGCCTG40NTCC.fastq.gz	RGAATGYNNACGTG
TEAD4_ONECUT2	TEAD4_ONECUT2_3_AX_TACTAC40NGCC.fastq.gz	RCATTCCNNATCGAYN
TEAD4_SPDEF	TEAD4_SPDEF_3_AY_TGGAGC40NGAT.fastq.gz	RGAATGCGGAWRT
TEAD4_SPIB	TEAD4_SPIB_2_AY_TGGCCC40NCCT.fastq.gz	RGAATGCGGAAGTN
TEAD4_TBX21	TEAD4_TBX21_3_AY_TGTTCA40NCTG.fastq.gz	ANGTGTGAATWCY
TEAD4_TCF3	TEAD4_TCF3_3_AY_TCGTTA40NTTT.fastq.gz	NCAGGTGNGWATGYN
TFAP2C_DRGX	TFAP2C_DRGX_3_AY_TGATCA40NAGG.fastq.gz	SCCNNNGGCNNYAATTA
TFAP2C_E2F8	TFAP2C_E2F8_3_AY_TGCGCG40NTAG.fastq.gz	NNTCCCGCNNNCCNNNGGC
TFAP2C_ELK1	TFAP2C_ELK1_3_AY_TTCGCT40NCTT.fastq.gz	NGCCTNNGGSNNCGGAAGYN
TFAP2C_HOXB13	TFAP2C_HOXB13_3_AY_TGCGAC40NGGT.fastq.gz	SCCNNNNGGCATNGTWAA
TFAP4_ETV1	TFAP4_ETV1_2_AW_TTGCGA40NGTA.fastq.gz	RSCGGAANCAGSTGNN
TFAP4_ETV4	TFAP4_ETV4_2_AW_TTCTAA40NAAT.fastq.gz	RCCGGAARCASSTGNN
TFAP4_FLI1	TFAP4_FLI1_2_AW_TAGTAG40NGTT.fastq.gz	RSCGGAWRCASSTGN
CLOCK_EVX1	CLOCK_EVX1_3_AX_TCTTAC40NGCG.fastq.gz	ATRATYANNNNCACGTG
CLOCK_EVX1	CLOCK_EVX1_3_AX_TCTTAC40NGCG.fastq.gz	CACGTGNNNTAATKAT
CLOCK_EVX1	CLOCK_EVX1_3_AX_TCTTAC40NGCG.fastq.gz	TAATTANNNNNNCACGTG
CLOCK_EVX1	CLOCK_EVX1_3_AX_TCTTAC40NGCG.fastq.gz	YRATTANNNNNNNCACGTG
CUX1_HOXA13	CUX1_HOXA13_3_AY_TCGGTA40NTGA.fastq.gz	NYMRTAAANATYGATN
ELK1_HOXA1	ELK1_HOXA1_3_AAA_TAGCCG40NGAA.fastq.gz	RCCGGAAGTAATTA
ERF_SREBF2	ERF_SREBF2_3_AAC_TCTTTG40NACT.fastq.gz	NNCACGTGACMGGAARNN
ERF_SREBF2	ERF_SREBF2_2_AAC_TCTTTG40NACT.fastq.gz	NSCGGAARNCACGTGNN
ERF_TBX21	ERF_TBX21_3_AAC_TCCTAT40NAGA.fastq.gz	NRGTGTNANNNNNNNNNNNNNCCGGAANN
ERF_TBX21	ERF_TBX21_3_AAC_TCCTAT40NAGA.fastq.gz	TMACACCGGAAG
ETV2_SREBF2	ETV2_SREBF2_2_AAA_TAAAGT40NAGC.fastq.gz	RTCACGYSNCCGGAWN
ETV2_SREBF2	ETV2_SREBF2_2_AAA_TAAAGT40NAGC.fastq.gz	RTMRCGTGACGGAWGN
ETV5_CEBPD	ETV5_CEBPD_2_AY_TGCAAA40NGAA.fastq.gz	NSCGGANNTTRCGYAAN
ETV5_DRGX	ETV5_DRGX_3_AY_TGATCG40NATC.fastq.gz	RSMGGAWGYAATTA
ETV5_DRGX	ETV5_DRGX_3_AY_TGATCG40NATC.fastq.gz	TAATKRSCGGAWGN
ETV5_EVX1	ETV5_EVX1_3_AY_TCGTGA40NGTC.fastq.gz	RSCGGWAATKR
ETV5_EVX1	ETV5_EVX1_3_AY_TCGTGA40NGTC.fastq.gz	RSCGGWAATNNNNATTAN
ETV5_EVX1	ETV5_EVX1_3_AY_TCGTGA40NGTC.fastq.gz	RSCGGWAATNNNNNATTAN
ETV5_FOXO1	ETV5_FOXO1_2_AY_TGGCTG40NAGA.fastq.gz	RNCGGATGTTKWN
ETV5_FOXO1	ETV5_FOXO1_2_AY_TGGCTG40NAGA.fastq.gz	RTMAACAGGAWRN
ETV5_HOXA13	ETV5_HOXA13_3_AY_TACTTT40NTCT.fastq.gz	NNCGGAWGTNRTWAA
ETV5_HOXB13	ETV5_HOXB13_3_AY_TTGTTC40NAAG.fastq.gz	NNCGGANGNNNTWAA
FLI1_BHLHA15	FLI1_BHLHA15_3_AAC_TTGATG40NATC.fastq.gz	NCCGGAANCATATGN
FLI1_CEBPD	FLI1_CEBPD_3_AAC_TTGGCC40NTCG.fastq.gz	RNCGGANNTTGCGCAAN
FLI1_DLX2	FLI1_DLX2_3_AAC_TGTCGA40NGCA.fastq.gz	RSCGGAARYAATTA
FLI1_HOXB13	FLI1_HOXB13_2_AAC_TCGGTG40NCAA.fastq.gz	RSCGGAANYNRTAAA
FLI1_TCF3	FLI1_TCF3_3_AAC_TGAGTT40NCGG.fastq.gz	NCCGGANNCASSTGY
FOXJ2_HOXB13	FOXJ2_HOXB13_2_AAF_TACGCA40NAAT.fastq.gz	NTTTATNRNTMAACA
FOXJ2_HOXB13	FOXJ2_HOXB13_2_AAF_TACGCA40NAAT.fastq.gz	RTAAACAYNRTAAAN
FOXJ2_HOXB13	FOXJ2_HOXB13_3_AAF_TACGCA40NAAT.fastq.gz	RTAAACWNATWAAA
FOXJ2_HOXB13	FOXJ2_HOXB13_3_AAF_TACGCA40NAAT.fastq.gz	TTTWATNRNMAACA
FOXJ2_PITX1	FOXJ2_PITX1_3_AAF_TGGCAG40NCCT.fastq.gz	NTAATCCNNWMAACA
FOXJ2_PITX1	FOXJ2_PITX1_3_AAF_TGGCAG40NCCT.fastq.gz	TAAACAGGATTA
FOXO1_ETV4	FOXO1_ETV4_3_AS_TCCGTA40NGCC.fastq.gz	RCCGGAWGTKKN
FOXO1_ETV4	FOXO1_ETV4_3_AS_TCCGTA40NGCC.fastq.gz	RWMAACAGGAARNN
FOXO1_FLI1	FOXO1_FLI1_3_AS_TGGCGA40NTTA.fastq.gz	RTMAACAGGAAGTN
FOXO1_HOXA10	FOXO1_HOXA10_3_AS_TTTCTT40NTAC.fastq.gz	RWMAACAYCRTWAA
FOXO1_HOXB13	FOXO1_HOXB13_2_AS_TGCGAC40NGGT.fastq.gz	GWMAACANNSYMRTAAA
FOXO1_HOXB13	FOXO1_HOXB13_2_AS_TGCGAC40NGGT.fastq.gz	GWMAACAYMRTAAA
FOXO1_HOXB13	FOXO1_HOXB13_2_AS_TGCGAC40NGGT.fastq.gz	RWMAACASYMRTWAAA
FOXO1_SPDEF	FOXO1_SPDEF_2_AS_TTCTAC40NCGA.fastq.gz	WMSCGGATGTKNW
GCM1_ERG	GCM1_ERG_3_AX_TAAGAA40NATA.fastq.gz	RTRYGGGCGGAARKN
GCM2_E2F8	GCM2_E2F8_3_AAB_TGTTAT40NATG.fastq.gz	NTRYGGGNNNTGGCGGGARN
HOXA3_PAX5	HOXA3_PAX5_3_AY_TCTGTC40NCAA.fastq.gz	YNATTAGTCACGCWTSRNTR
HOXB13_ELK1	HOXB13_ELK1_2_AAD_TTGCCA40NGTG.fastq.gz	RSMGGAARTNNTAAAN
HOXB13_EOMES	HOXB13_EOMES_2_AAD_TCGTTT40NGTC.fastq.gz	ANGTGTSNNATAAAN
HOXB13_EOMES	HOXB13_EOMES_2_AAD_TCGTTT40NGTC.fastq.gz	NNMRTAAANTMACACNN
HOXB13_ETV1	HOXB13_ETV1_2_AAD_TCTACT40NACA.fastq.gz	RSCGGAARYNNTAAAN
HOXB13_ONECUT2	HOXB13_ONECUT2_2_AAD_TGTTTC40NTTA.fastq.gz	NNNRTAAAWATYGAYY
HOXB13_TBX21	HOXB13_TBX21_3_AAD_TTCATC40NCTT.fastq.gz	ARGTGNNANNNMWTAAAN
HOXB13_TBX21	HOXB13_TBX21_3_AAD_TTCATC40NCTT.fastq.gz	ARGTGNNNNNNATAAA
HOXB13_TBX21	HOXB13_TBX21_3_AAD_TTCATC40NCTT.fastq.gz	ARGTGTKANTTTATNN
HOXB13_TBX3	HOXB13_TBX3_2_AAD_TGGCCA40NTTC.fastq.gz	NNNRTAAATCACACNN
HOXB2_ELK3	HOXB2_ELK3_3_AY_TGCAGT40NAAG.fastq.gz	RSCGGAAGTMRTTA
HOXB2_ETV7	HOXB2_ETV7_3_AY_TGAGGT40NTCC.fastq.gz	TAATKNNNNGNNNNNNCTTCCNN
HOXB2_PITX1	HOXB2_PITX1_3_AY_TGGCCT40NTAT.fastq.gz	TAATKANNGGATTA
HOXB2_PITX1	HOXB2_PITX1_3_AY_TGGCCT40NTAT.fastq.gz	TAATKRNGGATTA
HOXB2_PITX1	HOXB2_PITX1_3_AY_TGGCCT40NTAT.fastq.gz	TAATKRNNNNGGATTA
HOXB2_PITX1	HOXB2_PITX1_3_AY_TGGCCT40NTAT.fastq.gz	TAATKRNRNGGATTA
HOXC10_EOMES	HOXC10_EOMES_2_AZ_TCTTCG40NGAT.fastq.gz	TMACACYYMRTWAA
HOXC10_TBX21	HOXC10_TBX21_3_AZ_TGGCAC40NAAG.fastq.gz	TMRCACYTMATWAA
HOXD12_HOXA3	HOXD12_HOXA3_3_AAB_TCTGTG40NAGA.fastq.gz	NTAATKRSNMRTAAAN
MYBL1_ONECUT2	MYBL1_ONECUT2_3_AX_TCTACC40NTAG.fastq.gz	NAACGGNNATYGANN
RFX3_ETV7	RFX3_ETV7_2_AY_TCGTCT40NCTA.fastq.gz	NNNMGGAANNNNNTCCNNNRCAACN
TEAD4_FLI1	TEAD4_FLI1_3_AY_TGGCGG40NGCT.fastq.gz	RCCGGAAATRSY
TFAP2C_ETV7	TFAP2C_ETV7_2_AY_TTGGTG40NTAC.fastq.gz	SCCNNNGGSNNNGGAAGNNNTTCCNN
ARNTL_PITX1	ARNTL_PITX1_3_AAC_TCTTTC40NTTG.fastq.gz	CACGTGNNNRGATTAN
ARNTL_PITX1	ARNTL_PITX1_3_AAC_TCTTTC40NTTG.fastq.gz	NNCACGTGNNNNRGMTTAN
CLOCK_TBX3	CLOCK_TBX3_3_AX_TGGCCA40NTTC.fastq.gz	GGTGTGNNNNNCACGTG
CUX1_FOXO1	CUX1_FOXO1_3_AY_TCTTGC40NTTC.fastq.gz	GTMAACANNNNNATCRATN
CUX1_FOXO6	CUX1_FOXO6_3_AY_TCCGAA40NGGC.fastq.gz	RTAAACANNNNNATCRATN
CUX1_NHLH1	CUX1_NHLH1_3_AY_TGCTAT40NCAG.fastq.gz	NNCAGCTGNNNNNNNNATCGATN
CUX1_NHLH1	CUX1_NHLH1_3_AY_TGCTAT40NCAG.fastq.gz	NNCAGCTGNNNNNNNNNATYGATN
CUX1_PITX1	CUX1_PITX1_3_AY_TGGCAG40NCCT.fastq.gz	GGATTANNNNATCRATN
CUX1_SRF	CUX1_SRF_3_AY_TGAAAT40NCAA.fastq.gz	NCCATAYWNGGWNNNNATCRATN
CUX1_TBX3	CUX1_TBX3_3_AY_TGGGCT40NGTT.fastq.gz	AGGTGTGNNNNATCRAT
E2F1_EOMES	E2F1_EOMES_3_AX_TGCACG40NTTG.fastq.gz	NGGTGTGNNNGGCGCSNNNCRC
E2F1_EOMES	E2F1_EOMES_3_AX_TGCACG40NTTG.fastq.gz	RGGTGTNNNGGCGSNNTNNCRSNN
E2F1_HES7	E2F1_HES7_3_AX_TAAGGG40NACC.fastq.gz	RRCRCGYGYNNNNSGCGCSN
E2F1_HES7	E2F1_HES7_3_AX_TAAGGG40NACC.fastq.gz	SRCRCGYGSYNNNNSGCGCSN
E2F3_HES7	E2F3_HES7_2_AAA_TATGAG40NCGT.fastq.gz	NNNNGCGCSNNNNNCACGTGNN
E2F3_ONECUT2	E2F3_ONECUT2_3_AAA_TTGAAG40NCTC.fastq.gz	NNSGCGCSNNNATCGAYN
E2F3_ONECUT2	E2F3_ONECUT2_3_AAA_TTGAAG40NCTC.fastq.gz	NNSGCGCSNNNNATCGAYN
E2F3_TBX21	E2F3_TBX21_3_AAA_TGGCAC40NAAG.fastq.gz	NGGTGTGNNGGCGCSN
E2F3_TBX21	E2F3_TBX21_3_AAA_TGGCAC40NAAG.fastq.gz	NGGTGTGNNGGCGCSNNNNCRMN
E2F3_TBX21	E2F3_TBX21_3_AAA_TGGCAC40NAAG.fastq.gz	NGGTGTGNNNGGCGCSN
ERF_DLX2	ERF_DLX2_3_AAC_TCGAAA40NAAT.fastq.gz	RSCGGAANNNNNYMATTA
ERF_DLX2	ERF_DLX2_3_AAC_TCGAAA40NAAT.fastq.gz	RSCGGAANNNNNYMATTA
ERF_DLX3	ERF_DLX3_2_AAC_TTGCAT40NTGG.fastq.gz	RSCGGAANNNNNYAATTA
ERF_DLX3	ERF_DLX3_2_AAC_TTGCAT40NTGG.fastq.gz	RSCGGAANNNNYAATTA
ERF_HES7	ERF_HES7_3_AAC_TGTGAA40NTAC.fastq.gz	NCCGGAANNNNNNCACGYGNN
ERF_HES7	ERF_HES7_3_AAC_TGTGAA40NTAC.fastq.gz	NNCACGTGNNNNCCGGAANN
ERF_HES7	ERF_HES7_3_AAC_TGTGAA40NTAC.fastq.gz	NNCACGTGNNNNNCCGGAANN
ERF_HOXA3	ERF_HOXA3_3_AAC_TCTGTG40NAGA.fastq.gz	RSCGGAWNNNNNNNYMATTA
ERF_ONECUT2	ERF_ONECUT2_3_AAC_TCCAGG40NTAG.fastq.gz	RSCGGAANNNNNNRTCGATN
ETV2_DLX2	ETV2_DLX2_3_AAA_TCGAAT40NAGG.fastq.gz	RCCGGAANNNNNNYAATTA
ETV2_DLX2	ETV2_DLX2_2_AAA_TCGAAT40NAGG.fastq.gz	RCCGGAANNNNNYAATTA
ETV2_DLX3	ETV2_DLX3_3_AAA_TAGAGC40NTAG.fastq.gz	RSCGGAANNNNNNNTAATKR
ETV2_DLX3	ETV2_DLX3_3_AAA_TAGAGC40NTAG.fastq.gz	RSCGGAANNNNNNYAATTA
ETV2_DLX3	ETV2_DLX3_3_AAA_TAGAGC40NTAG.fastq.gz	RSCGGAANNNNNYAATTA
ETV2_DLX3	ETV2_DLX3_3_AAA_TAGAGC40NTAG.fastq.gz	TAATTRNNNNCGGAARYN
ETV2_EOMES	ETV2_EOMES_3_AAA_TCAGCA40NCTC.fastq.gz	RCCGGANNNNNNNNNNNACACCTN
ETV2_FIGLA	ETV2_FIGLA_2_AAA_TGTGAT40NGCA.fastq.gz	NNCAGGTGNNNNNMCGGAARYN
ETV2_GSC2	ETV2_GSC2_3_AAA_TCAAGA40NCGC.fastq.gz	RCCGGANNNNNNNNNNTAATCCN
ETV2_GSC2	ETV2_GSC2_3_AAA_TCAAGA40NCGC.fastq.gz	RCCGGANNNNNNNNNTAATCCN
ETV2_GSC2	ETV2_GSC2_3_AAA_TCAAGA40NCGC.fastq.gz	RCCGGANNNNNNNNTAATCCN
ETV2_GSC2	ETV2_GSC2_3_AAA_TCAAGA40NCGC.fastq.gz	RSCGGAANNNNGGATTA
ETV2_GSC2	ETV2_GSC2_3_AAA_TCAAGA40NCGC.fastq.gz	RSCGGAANNNNNGGATTA
ETV2_HES7	ETV2_HES7_3_AAA_TAGTGC40NATG.fastq.gz	NNCACGTGNNNNNCGGAWRY
ETV2_HES7	ETV2_HES7_3_AAA_TAGTGC40NATG.fastq.gz	RSCGGAANNNNNNCACGTGNN
ETV2_HES7	ETV2_HES7_3_AAA_TAGTGC40NATG.fastq.gz	RSCGGAANNNNNNNCACGTGNN
ETV2_HOXA2	ETV2_HOXA2_3_AAA_TTAACA40NTGT.fastq.gz	NCCGGAAGNNNNNNYMATTA
ETV2_NHLH1	ETV2_NHLH1_3_AAA_TGAGAG40NCGC.fastq.gz	NCCGGAANNNNNNCAGCTGNN
ETV2_ONECUT2	ETV2_ONECUT2_3_AAA_TACTAC40NGCC.fastq.gz	RCCGGAANNNNNATCGATN
ETV2_ONECUT2	ETV2_ONECUT2_3_AAA_TACTAC40NGCC.fastq.gz	RCCGGAANNNNNNATCGATN
ETV2_ONECUT2	ETV2_ONECUT2_3_AAA_TACTAC40NGCC.fastq.gz	RCCGGAANNNNNNRATCRATN
ETV2_PITX1	ETV2_PITX1_3_AAA_TGGCCT40NTAT.fastq.gz	RSCGGAANNNNNGGMTTAN
ETV2_SOX15	ETV2_SOX15_3_AAA_TTCGCC40NGAC.fastq.gz	RSCGGAANNNNNNNYWTTGT
ETV2_SOX15	ETV2_SOX15_3_AAA_TTCGCC40NGAC.fastq.gz	RSCGGAANNNNNNYWTTGT
ETV2_SOX15	ETV2_SOX15_3_AAA_TTCGCC40NGAC.fastq.gz	RSCGGAWNNNNNNACAATRN
ETV2_SOX15	ETV2_SOX15_3_AAA_TTCGCC40NGAC.fastq.gz	RSCGGAWNNNNNNNACAATRN
ETV2_TBX21	ETV2_TBX21_3_AAA_TGTAGC40NCCT.fastq.gz	RCCGGANNNNNNNNNNNACACCTN
ETV2_TCF3	ETV2_TCF3_3_AAA_TGAAGC40NCTA.fastq.gz	CASSTGNNCCGGAWRYN
ETV5_CLOCK	ETV5_CLOCK_3_AY_TTGTCT40NGCT.fastq.gz	NCACGTGNNNNNSCGGAWRN
ETV5_DLX2	ETV5_DLX2_3_AY_TGCGGT40NTCA.fastq.gz	RSCGGAANNNNNYAATTA
ETV5_TCF3	ETV5_TCF3_2_AY_TCGTCC40NGCC.fastq.gz	CASSTGNRNNGGAAGNN
ETV5_TCF3	ETV5_TCF3_2_AY_TCGTCC40NGCC.fastq.gz	RNCGGAAGNNNNNCASSTGN
FLI1_DLX2	FLI1_DLX2_2_AAC_TGTCGA40NGCA.fastq.gz	RSCGGAANNNNNYAATTAN
FLI1_ONECUT2	FLI1_ONECUT2_3_AAC_TGACAT40NCGG.fastq.gz	RSCGGAANNNNNNRTCGAT
GCM1_CEBPB	GCM1_CEBPB_3_AX_TGCAGG40NTCG.fastq.gz	ATRSGGGNNNNTTRCGYAAN
GCM1_CEBPB	GCM1_CEBPB_3_AX_TGCAGG40NTCG.fastq.gz	MTRSGGGNNNNNNTTRCGYAAN
GCM1_CEBPB	GCM1_CEBPB_3_AX_TGCAGG40NTCG.fastq.gz	MTRSGGGNNNNNTTRCGYAAN
GCM1_FIGLA	GCM1_FIGLA_2_AU_TCGAAC40NGAT.fastq.gz	CASSTGNNNNNNNNNNNTGCGGG
GCM1_FIGLA	GCM1_FIGLA_2_AU_TCGAAC40NGAT.fastq.gz	CASSTGNNNNNNNNNNTGCGGG
GCM1_FIGLA	GCM1_FIGLA_2_AU_TCGAAC40NGAT.fastq.gz	CASSTGNNNNNNNNTGCGGG
GCM1_FIGLA	GCM1_FIGLA_2_AU_TCGAAC40NGAT.fastq.gz	CASSTGNNNNNNNTGCGGG
GCM1_MAX	GCM1_MAX_3_AU_TTAGTC40NTCC.fastq.gz	NNCACGTGNNNNNNNNNNRTGCGGGYRN
GCM1_MAX	GCM1_MAX_3_AU_TTAGTC40NTCC.fastq.gz	RTGCGGGNNNNNNNCACGTGN
GCM1_SOX2	GCM1_SOX2_3_AX_TATGAT40NACA.fastq.gz	RTRSGGGNNNATTGTKY
GCM1_TBX21	GCM1_TBX21_3_AU_TCCTAT40NAGA.fastq.gz	RGGTGWKNNNNNNNNNTNNCRTRNGGGN
GCM2_DLX2	GCM2_DLX2_3_AAB_TGTGCT40NCGG.fastq.gz	RTRCGGGNNNNNTAATTR
GCM2_DLX3	GCM2_DLX3_3_AAB_TCGAGA40NGAT.fastq.gz	RTRCGGGNNNNNNTAATKR
GCM2_DLX3	GCM2_DLX3_3_AAB_TCGAGA40NGAT.fastq.gz	RTRCGGGNNNNNTAATKR
GCM2_FIGLA	GCM2_FIGLA_3_AAB_TCTCTT40NTCG.fastq.gz	NCASSTGNNNNNNNNRTRCGGG
GCM2_HES7	GCM2_HES7_3_AAB_TGGTGA40NGTT.fastq.gz	RTRNKGGTNNNGCACGYGNN
GCM2_ONECUT2	GCM2_ONECUT2_3_AAB_TGTCTA40NTCG.fastq.gz	RTRCGGGNNNNNNATCRATN
GCM2_SOX15	GCM2_SOX15_3_AAB_TCGCCA40NCCT.fastq.gz	ATRCGGGYNNNNNYWTTGTNN
GCM2_SOX15	GCM2_SOX15_3_AAB_TCGCCA40NCCT.fastq.gz	RTRCGGGNNNNNNNYWTTGTNN
GCM2_SOX15	GCM2_SOX15_3_AAB_TCGCCA40NCCT.fastq.gz	RTRCGGGNNNNRNACAAWN
GCM2_SOX15	GCM2_SOX15_3_AAB_TCGCCA40NCCT.fastq.gz	RTRCGGGNNNRNACAAWN
HOXB2_ELF1	HOXB2_ELF1_3_AY_TTTAGG40NTCT.fastq.gz	NNYMATTANNNNNNNGGAAGNN
HOXB2_ELF1	HOXB2_ELF1_3_AY_TTTAGG40NTCT.fastq.gz	NYMATTANNNNNNNNGGAAGNN
HOXB2_ELF1	HOXB2_ELF1_3_AY_TTTAGG40NTCT.fastq.gz	TAATKRNNNNGGAAGTN
HOXB2_ELF1	HOXB2_ELF1_2_AY_TTTAGG40NTCT.fastq.gz	TAATKRNNNNNGGAAGTN
HOXB2_ESRRB	HOXB2_ESRRB_3_AY_TCCTCG40NCAG.fastq.gz	TAATKNNNNNNNNAAGGTCA
HOXB2_ESRRB	HOXB2_ESRRB_3_AY_TCCTCG40NCAG.fastq.gz	TAATKRNNNNNNAAGGTCA
HOXB2_RFX5	HOXB2_RFX5_2_AY_TGCTCT40NTTA.fastq.gz	SYMATTANNNNNNRGCAACN
HOXB2_RFX5	HOXB2_RFX5_2_AY_TGCTCT40NTTA.fastq.gz	TAATKRNNNNGCAAC
HOXB2_RFX5	HOXB2_RFX5_2_AY_TGCTCT40NTTA.fastq.gz	TAATKRNNNNNGCAAC
HOXB2_SPDEF	HOXB2_SPDEF_3_AY_TTGCAA40NGTG.fastq.gz	ANCCGGATNNNNNNMATTA
HOXB2_TCF3	HOXB2_TCF3_3_AY_TGAAGC40NCTA.fastq.gz	NCACCTGNNNNNMATTA
HOXB2_TCF3	HOXB2_TCF3_3_AY_TGAAGC40NCTA.fastq.gz	NCAGGTGNNNNNMATTA
HOXD12_FIGLA	HOXD12_FIGLA_2_AAB_TCGAAC40NGAT.fastq.gz	SYMRTAAANNNNCASSTGN
MEIS1_DLX3	MEIS1_DLX3_3_AT_TAAAGC40NGAA.fastq.gz	TGACANSNTAATTG
MYBL1_FIGLA	MYBL1_FIGLA_3_AX_TCAGCC40NTTC.fastq.gz	NCASSTGNNNNNNNCSGTTR
MYBL1_FIGLA	MYBL1_FIGLA_3_AX_TCAGCC40NTTC.fastq.gz	NCASSTGNNNNNNNNCSGTTR
MYBL1_FIGLA	MYBL1_FIGLA_3_AX_TCAGCC40NTTC.fastq.gz	NCASSTGNNNNNNNNNCSGTTR
MYBL1_FIGLA	MYBL1_FIGLA_3_AX_TCAGCC40NTTC.fastq.gz	NCASSTGNNNNNNYAACSGYN
MYBL1_FIGLA	MYBL1_FIGLA_3_AX_TCAGCC40NTTC.fastq.gz	NCASSTGNNNNNYAACSGYN
MYBL1_MAX	MYBL1_MAX_2_AX_TCCTTG40NGGT.fastq.gz	NCACGTGNNYAACSGNN
MYBL1_MAX	MYBL1_MAX_2_AX_TCCTTG40NGGT.fastq.gz	YAACGGNNNNNNNNNNCACGTG
MYBL1_MAX	MYBL1_MAX_2_AX_TCCTTG40NGGT.fastq.gz	YAACGGNNNNNNNNNNNCACGTG
PITX1_FIGLA	PITX1_FIGLA_3_AAB_TGTGAT40NGCA.fastq.gz	TAATCCNNNNCASSTG
POU2F1_FOXO6	POU2F1_FOXO6_2_AX_TAATGA40NGTA.fastq.gz	RMATATKCNNNNNNNNNNNNNNNNRWMAACA
POU2F1_FOXO6	POU2F1_FOXO6_2_AX_TAATGA40NGTA.fastq.gz	RMATATKCNNNNNNNNNNNNNNNRWMAACA
POU2F1_FOXO6	POU2F1_FOXO6_2_AX_TAATGA40NGTA.fastq.gz	RMATATKCNNNNNNNNNNNNNRWMAACA
POU2F1_GSC2	POU2F1_GSC2_2_AS_TGCCAT40NACC.fastq.gz	NNGATTANNNATGCAWNNN
RFX3_SRF	RFX3_SRF_3_AY_TTACGG40NCGC.fastq.gz	NRGYAACNNNNNCCTWWWNNGGN
TEAD4_ALX4	TEAD4_ALX4_3_AY_TGGCAA40NACT.fastq.gz	GGAATGNNNNNYTAATTA
TEAD4_ALX4	TEAD4_ALX4_3_AY_TGGCAA40NACT.fastq.gz	RCATWCYNNNNTAATYRNATTA
TEAD4_CEBPB	TEAD4_CEBPB_3_AY_TGACTC40NTCA.fastq.gz	NTTRCGYAANNNNNNGGAATGY
TEAD4_CEBPD	TEAD4_CEBPD_3_AY_TGAGGC40NGGA.fastq.gz	NTTRCGYAANNNNNNNNRGWATGY
TEAD4_CEBPD	TEAD4_CEBPD_3_AY_TGAGGC40NGGA.fastq.gz	NTTRCGYAANNNNNNNRGWATGY
TEAD4_CEBPD	TEAD4_CEBPD_3_AY_TGAGGC40NGGA.fastq.gz	NTTRCGYAANNNNNNRGWATGY
TEAD4_CLOCK	TEAD4_CLOCK_3_AY_TCTTGA40NGTG.fastq.gz	NCACGTGNNNNNNCATWCC
TEAD4_CLOCK	TEAD4_CLOCK_3_AY_TCTTGA40NGTG.fastq.gz	NCACGTGNNNNNNNCATWCC
TEAD4_DLX2	TEAD4_DLX2_2_AY_TGTGCT40NCGG.fastq.gz	RCATTCYNNNCAATTA
TEAD4_DLX2	TEAD4_DLX2_2_AY_TGTGCT40NCGG.fastq.gz	RCATTCYNNNNCAATTA
TEAD4_DLX2	TEAD4_DLX2_2_AY_TGTGCT40NCGG.fastq.gz	RCATTCYNNNNTAATTR
TEAD4_DLX3	TEAD4_DLX3_3_AY_TCGAGA40NGAT.fastq.gz	RCATTCCNNNYAATTA
TEAD4_DLX3	TEAD4_DLX3_3_AY_TCGAGA40NGAT.fastq.gz	RCATTCNNNNNTAATKR
TEAD4_ERG	TEAD4_ERG_3_AY_TGCCGC40NGCC.fastq.gz	RSCGGAANNNNNNNNCATWCC
TEAD4_FIGLA	TEAD4_FIGLA_3_AY_TCTCTT40NTCG.fastq.gz	GGAATKNNCASSTG
TEAD4_HES7	TEAD4_HES7_2_AX_TAGTGC40NATG.fastq.gz	GGWATGYNNNNCRCGYGY
TEAD4_HES7	TEAD4_HES7_2_AX_TAGTGC40NATG.fastq.gz	GGWATGYNNNNNNCRCGYGY
TEAD4_HES7	TEAD4_HES7_2_AX_TAGTGC40NATG.fastq.gz	RCATTCCNNCRCGYGYN
TEAD4_HES7	TEAD4_HES7_2_AX_TAGTGC40NATG.fastq.gz	RCATTCCNNNNNCRCGYGYN
TEAD4_HOXA13	TEAD4_HOXA13_2_AX_TTTCAA40NTGA.fastq.gz	RCATWCCNNNNNNNNYNNTAAA
TEAD4_HOXA13	TEAD4_HOXA13_2_AX_TTTCAA40NTGA.fastq.gz	RCATWCCNNNNNNTTTAYNNN
TEAD4_HOXA2	TEAD4_HOXA2_3_AY_TCTGCG40NCGG.fastq.gz	RCATTCNNNNNNCATTA
TEAD4_HOXA3	TEAD4_HOXA3_3_AY_TCTCCC40NCCG.fastq.gz	RCATTCYNNNNNCATTA
TEAD4_MAX	TEAD4_MAX_3_AY_TGCCTG40NTCC.fastq.gz	RCATTCCNNNNNNCACGTG
TEAD4_MAX	TEAD4_MAX_3_AY_TGCCTG40NTCC.fastq.gz	RCATTCCNNNNNNNCACGTG
TEAD4_PAX5	TEAD4_PAX5_3_AY_TGGATG40NTAT.fastq.gz	RCATWCCNNNNNNNNNNNNRWGCGTGACN
TEAD4_PITX1	TEAD4_PITX1_3_AY_TCTTTC40NTTG.fastq.gz	RCATWCNNNNGGATTA
TEAD4_PITX1	TEAD4_PITX1_3_AY_TCTTTC40NTTG.fastq.gz	RCATWCNNNNNGGATTA
TEAD4_PITX1	TEAD4_PITX1_3_AY_TCTTTC40NTTG.fastq.gz	RCATWCYNNNNNTAATCC
TEAD4_PITX1	TEAD4_PITX1_3_AY_TCTTTC40NTTG.fastq.gz	RCATWCYNNNNTAATCC
TEAD4_RFX5	TEAD4_RFX5_2_AY_TCGGTT40NTGT.fastq.gz	RCATTCNNNNNNNNNNNNNNNNGCAACN
TEAD4_RFX5	TEAD4_RFX5_2_AY_TCGGTT40NTGT.fastq.gz	RCATTCNNNNNNNNNNNNNNNNNGCAACN
TEAD4_SOX6	TEAD4_SOX6_3_AY_TGAGAT40NAGA.fastq.gz	NNACAATNNNNNNGAATGY
TEAD4_TBX21	TEAD4_TBX21_3_AY_TGTTCA40NCTG.fastq.gz	ARGTGTKRNNNNNRGWATGY
TFAP2C_DLX3	TFAP2C_DLX3_3_AY_TTGCAT40NTGG.fastq.gz	NSCCNNNRGGCANNNNNNTAATKR
TFAP2C_DLX3	TFAP2C_DLX3_3_AY_TTGCAT40NTGG.fastq.gz	NSCCNNNRGGCANNNNNTAATKR
TFAP2C_DLX3	TFAP2C_DLX3_3_AY_TTGCAT40NTGG.fastq.gz	NSCCNNNRGGCANNNNYMATTA
TFAP2C_HES7	TFAP2C_HES7_3_AY_TGTGAA40NTAC.fastq.gz	NNCRCGYGNNNNNNNSCCNNNGGS
TFAP2C_HES7	TFAP2C_HES7_3_AY_TGTGAA40NTAC.fastq.gz	NNCRCGYGNNNNNNSCCNNNGGS
TFAP2C_MAX	TFAP2C_MAX_2_AY_TTAGTC40NTCC.fastq.gz	TNSCCNNNGGSNNNCACGTGN
TFAP2C_MAX	TFAP2C_MAX_3_AY_TTAGTC40NTCC.fastq.gz	TNSCCNNNGGSNNNNCACGTGN
TFAP2C_MAX	TFAP2C_MAX_3_AY_TTAGTC40NTCC.fastq.gz	TNSCCNNNGGSNNNNNNNNNNNNNCACGTGN
TFAP2C_MAX	TFAP2C_MAX_3_AY_TTAGTC40NTCC.fastq.gz	TNSCCNNNGGSNNNNNNNNNNNNNNCACGTGN
TFAP2C_ONECUT2	TFAP2C_ONECUT2_3_AY_TCCAGG40NTAG.fastq.gz	NATCGATNNNNNGCCTNNGGSNN
TFAP2C_ONECUT2	TFAP2C_ONECUT2_3_AY_TCCAGG40NTAG.fastq.gz	NATCGATNNNNNNNGCCTNNGGSNN
TFAP2C_ONECUT2	TFAP2C_ONECUT2_3_AY_TCCAGG40NTAG.fastq.gz	NATCGATNNNNNNNNGCCTNNGGSNN
TFAP2C_ONECUT2	TFAP2C_ONECUT2_3_AY_TCCAGG40NTAG.fastq.gz	NATYGATNNNNNNNNNGCCTNNGGSNN
TFAP4_DLX3	TFAP4_DLX3_3_AW_TGGGTG40NGGA.fastq.gz	NCAGSTGNNNNNNGTAATKR
TFAP4_DLX3	TFAP4_DLX3_3_AW_TGGGTG40NGGA.fastq.gz	NCAGSTGNNNNNNNGTAATKR
TFAP4_MAX	TFAP4_MAX_3_AW_TCCTTG40NGGT.fastq.gz	NCAGCTGNNNNNCACGTGN
TFAP4_MAX	TFAP4_MAX_3_AW_TCCTTG40NGGT.fastq.gz	NCAGCTGNNNNNNNCACGTGN
ARNTL_BHLHA15	ARNTL_BHLHA15_3_AAC_TGGTCT40NCTT.fastq.gz	RKCACGTGNNNMCATATGKN
CEBPG_ELF1	CEBPG_ELF1_3_AS_TATGAC40NTCA.fastq.gz	TTGCGYAANNSCGGAAGN
CLOCK_BHLHA15	CLOCK_BHLHA15_2_AX_TTCTTT40NCAG.fastq.gz	NCACGTGNNNNNCATATGN
CLOCK_FIGLA	CLOCK_FIGLA_2_AX_TCGGCA40NAGC.fastq.gz	NCASSTGKNNNNNNNNCACGTGN
CLOCK_FIGLA	CLOCK_FIGLA_2_AX_TCGGCA40NAGC.fastq.gz	NCASSTGKNNNNNNNNNCACGTGN
CLOCK_NHLH1	CLOCK_NHLH1_2_AX_TAGATT40NACA.fastq.gz	NNCAGCTGNNNNNNCACGTGNN
CLOCK_NHLH1	CLOCK_NHLH1_2_AX_TAGATT40NACA.fastq.gz	NRCAGCTGNNNNNCACGTGNN
CUX1_FOXI1	CUX1_FOXI1_3_AY_TCCTCT40NGTC.fastq.gz	RTAAACANNNNNATCRATN
CUX1_RFX5	CUX1_RFX5_3_AY_TTCACG40NAGT.fastq.gz	RATCRATNNNNNNNNNNRGYAAC
CUX1_RFX5	CUX1_RFX5_3_AY_TTCACG40NAGT.fastq.gz	RATCRATNNNNNNNNNRGYAAC
CUX1_SOX15	CUX1_SOX15_3_AY_TGCTTC40NTTA.fastq.gz	ATCRATNNNNNNNNSYATTGTT
CUX1_SOX15	CUX1_SOX15_3_AY_TGCTTC40NTTA.fastq.gz	NATCRATNNNNNNNAACAATRS
CUX1_SOX15	CUX1_SOX15_3_AY_TGCTTC40NTTA.fastq.gz	NATCRATNNNNNNNNAACAATRS
E2F1_ELK1	E2F1_ELK1_2_AX_TATGTA40NTGT.fastq.gz	SGCGCNNNNNNNNNNCGGAAGN
E2F1_ELK1	E2F1_ELK1_2_AX_TATGTA40NTGT.fastq.gz	SGCGCNNNNNNNNNNNCGGAAGN
E2F1_NHLH1	E2F1_NHLH1_3_AX_TGCTTT40NAGA.fastq.gz	SGCGCCNNNNNNNNNNNNCAGCTGNN
ERF_CLOCK	ERF_CLOCK_3_AAC_TCCAGA40NGTA.fastq.gz	CACGTGNNNNNSRGGAARNN
ERF_PITX1	ERF_PITX1_3_AAC_TCGAGC40NAAT.fastq.gz	NSCGGANNNNNGGMTTA
ERF_PITX1	ERF_PITX1_3_AAC_TCGAGC40NAAT.fastq.gz	NSCGGANNNNNNGGMTTA
ETV2_CLOCK	ETV2_CLOCK_3_AAA_TCGGGC40NAAT.fastq.gz	NNCACGTGNNNNNCCGGAWRY
ETV2_RFX5	ETV2_RFX5_2_AAA_TGCTCT40NTTA.fastq.gz	NACTTCCGGYNNNNGCAACSN
ETV2_RFX5	ETV2_RFX5_2_AAA_TGCTCT40NTTA.fastq.gz	NCCGGAAGYNNCNTAGCAACS
ETV2_RFX5	ETV2_RFX5_2_AAA_TGCTCT40NTTA.fastq.gz	NNNTTCCGSNNNNGCAACNN
ETV2_RFX5	ETV2_RFX5_2_AAA_TGCTCT40NTTA.fastq.gz	RNCGGAANNNNNNNNNGCAACN
ETV2_TEF	ETV2_TEF_3_AAA_TCAGGG40NGCA.fastq.gz	TTACGTNNNNNNNNNCCGGAANN
ETV5_HES7	ETV5_HES7_2_AY_TTGGCA40NTCG.fastq.gz	CCGGAANNNNNNCACGTG
ETV5_HES7	ETV5_HES7_2_AY_TTGGCA40NTCG.fastq.gz	NNCACGTGNNNNCCGGAANN
ETV7_TBX21	ETV7_TBX21_2_AV_TTTCTG40NTAG.fastq.gz	NSCGGAARNNNNNNTCACACNN
ETV7_TBX21	ETV7_TBX21_2_AV_TTTCTG40NTAG.fastq.gz	NSCGGAARNNNNNTCACACNN
GCM1_HOXA2	GCM1_HOXA2_3_AX_TCACAG40NGTT.fastq.gz	RTRSGGGNNTAATKR
GCM1_NHLH1	GCM1_NHLH1_3_AX_TCTCGT40NGCC.fastq.gz	NCAGCTGNNNNNNNNTRCGGG
GCM1_NHLH1	GCM1_NHLH1_3_AX_TCTCGT40NGCC.fastq.gz	NCAGCTGNNNNNNNTRCGGG
GCM1_PITX1	GCM1_PITX1_3_AU_TCGAGC40NAAT.fastq.gz	GGATTANNNNNNNNNTGCGGG
GCM1_PITX1	GCM1_PITX1_3_AU_TCGAGC40NAAT.fastq.gz	GGATTANNNNNNNTGCGGG
GCM1_PITX1	GCM1_PITX1_3_AU_TCGAGC40NAAT.fastq.gz	GGATTANNNNNNTGCGGG
GCM2_MAX	GCM2_MAX_3_AAB_TGCCTG40NTCC.fastq.gz	NTRNGGGNNNCACGTG
GCM2_TEF	GCM2_TEF_3_AAB_TGACAG40NACA.fastq.gz	RTRCGGGNNNNTTACGTAA
HOXB13_TBX3	HOXB13_TBX3_2_AAD_TGGCCA40NTTC.fastq.gz	NNNRTAAANNTNACACYN
HOXB2_ELK3	HOXB2_ELK3_3_AY_TGCAGT40NAAG.fastq.gz	TAATGNNNNNCGGAAGTN
HOXB2_ETV7	HOXB2_ETV7_3_AY_TGAGGT40NTCC.fastq.gz	NSCGGAARNNNNNMATTAN
HOXB2_ETV7	HOXB2_ETV7_3_AY_TGAGGT40NTCC.fastq.gz	NSCGGAARNNNNNNMATTAN
HOXB2_NHLH1	HOXB2_NHLH1_3_AY_TGAGAG40NCGC.fastq.gz	NYMATTANNNNNCAGCTGNN
HOXB2_NHLH1	HOXB2_NHLH1_3_AY_TGAGAG40NCGC.fastq.gz	NYMATTANNNNNNCAGCTGNN
HOXB2_NHLH1	HOXB2_NHLH1_3_AY_TGAGAG40NCGC.fastq.gz	NYMATTANNNNNNNCAGCTGNN
HOXB2_SOX15	HOXB2_SOX15_2_AY_TTCGCC40NGAC.fastq.gz	ACAAWRSNNNNNYMATTA
HOXB2_SOX15	HOXB2_SOX15_2_AY_TTCGCC40NGAC.fastq.gz	ACAAWRSNNNNYMATTA
HOXB2_SOX15	HOXB2_SOX15_2_AY_TTCGCC40NGAC.fastq.gz	ACAAWRSNNNYMATTA
HOXB2_SOX15	HOXB2_SOX15_2_AY_TTCGCC40NGAC.fastq.gz	NYMATTANNNNNACAATR
HOXB2_SOX15	HOXB2_SOX15_2_AY_TTCGCC40NGAC.fastq.gz	NYMATTANNNNNNACAATR
HOXD12_HOXA3	HOXD12_HOXA3_3_AAB_TCTGTG40NAGA.fastq.gz	NTAATNRSNYMRTAAAN
MEIS1_MAX	MEIS1_MAX_3_AT_TATCTG40NTCG.fastq.gz	NTGACRNNNNNNCACGTGN
MEIS1_SOX2	MEIS1_SOX2_3_AT_TATTCG40NCTG.fastq.gz	TGACAKNNNAACAATGN
MYBL1_HOXA13	MYBL1_HOXA13_2_AT_TTTCAA40NTGA.fastq.gz	CTCRTAAAWNNNNRMCGTTR
PITX1_EOMES	PITX1_EOMES_3_AAB_TCAGCA40NCTC.fastq.gz	GGATTANNARGTGTKN
PITX1_EOMES	PITX1_EOMES_3_AAB_TCAGCA40NCTC.fastq.gz	RGGTGTKANNNNGGATTA
PITX1_HES7	PITX1_HES7_3_AAB_TAGTGC40NATG.fastq.gz	NCACGTGNNGGATTA
PITX1_HES7	PITX1_HES7_3_AAB_TAGTGC40NATG.fastq.gz	NCRCGTGNNNGGATTA
PITX1_HES7	PITX1_HES7_3_AAB_TAGTGC40NATG.fastq.gz	NNCRCGTGNNNNGGATTA
PITX1_HOXA3	PITX1_HOXA3_3_AAB_TAGCGT40NTCA.fastq.gz	TAATKRNNNNGGATTA
PITX1_TBX21	PITX1_TBX21_3_AAB_TGTAGC40NCCT.fastq.gz	AGGTGNGAARGGATTA
POU2F1_DLX2	POU2F1_DLX2_2_AX_TCCGCA40NCGC.fastq.gz	TGMATATKCANNNNNTAATKR
POU2F1_DLX2	POU2F1_DLX2_2_AX_TCCGCA40NCGC.fastq.gz	TGMATATKCANNNNTAATKR
POU2F1_DLX2	POU2F1_DLX2_2_AX_TCCGCA40NCGC.fastq.gz	WTWTGCATANNTAATTA
RFX3_FIGLA	RFX3_FIGLA_3_AY_TCGGCA40NAGC.fastq.gz	GTTGCYNNNNNNNNNNNNCASSTG
RFX3_FIGLA	RFX3_FIGLA_3_AY_TCGGCA40NAGC.fastq.gz	TRGYAACNNNNCASSTGNN
RFX3_HES7	RFX3_HES7_3_AY_TGCCGG40NCAG.fastq.gz	NRGCAACNNNCRCGYGNN
SOX6_TBX21	SOX6_TBX21_2_AS_TTCATC40NCTT.fastq.gz	RGGTGTNNNNNNNNNYATTGT
SOX6_TBX21	SOX6_TBX21_2_AS_TTCATC40NCTT.fastq.gz	RRGTGTNNNNNNNNACAATRN
TEAD4_ELK3	TEAD4_ELK3_3_AY_TGGGCG40NCGT.fastq.gz	NCCGGAANNNNNNNMATWCC
TEAD4_ESRRB	TEAD4_ESRRB_2_AY_TCGATC40NTAT.fastq.gz	RCATTCYNNNNCAAGGTCAN
TEAD4_ESRRB	TEAD4_ESRRB_2_AY_TCGATC40NTAT.fastq.gz	RCATWCNNNNNNAGGTCA
TEAD4_FOXI1	TEAD4_FOXI1_3_AX_TACATC40NATA.fastq.gz	GGWATGYGTMAACA
TEAD4_FOXI1	TEAD4_FOXI1_3_AX_TACATC40NATA.fastq.gz	RCATWCCNNNNNNNNNNNNNNRTMAACA
TEAD4_FOXI1	TEAD4_FOXI1_3_AX_TACATC40NATA.fastq.gz	RCATWCCNNNNNNNNNNNNNRTMAACA
TEAD4_FOXI1	TEAD4_FOXI1_3_AX_TACATC40NATA.fastq.gz	RCATWCCNNNNNNNNNNNNRTMAACA
TEAD4_FOXI1	TEAD4_FOXI1_3_AX_TACATC40NATA.fastq.gz	RCATWCCNNNNNNNNNNNRTMAACA
TEAD4_GATA3	TEAD4_GATA3_3_AY_TGGGTA40NTGT.fastq.gz	NGATAASNNNRGWATGY
TEAD4_SOX15	TEAD4_SOX15_3_AY_TCGCCA40NCCT.fastq.gz	NACAATRNNNNGAATGY
TEAD4_SOX15	TEAD4_SOX15_3_AY_TCGCCA40NCCT.fastq.gz	NACAATRNNNNNGAATGY
CEBPG_ATF4	CEBPG_ATF4_3_AAB_TGCGTC40NTTA.fastq.gz	NNATGAYGCAAT
MEIS1_HOXB13	MEIS1_HOXB13_3_AAB_TAAGGA40NCCG.fastq.gz	SYMRTAAANCTGTCA
ELK1_TBX21	ELK1_TBX21_3_AAD_TGTTCA40NCTG.fastq.gz	ANGTGNNANNNNNNNNNNNCNNMGGAWNN
ELK1_TBX21	ELK1_TBX21_3_AAD_TGTTCA40NCTG.fastq.gz	TNRCACCGGAAGNN
GCM1_ELK1	GCM1_ELK1_3_AX_TTCGCT40NCTT.fastq.gz	RTGCGGGCGGAAGTN
GCM1_FOXI1	GCM1_FOXI1_2_AX_TAGTCA40NTCT.fastq.gz	NNGTMAATANGGGYR
GCM1_FOXI1	GCM1_FOXI1_2_AX_TAGTCA40NTCT.fastq.gz	RTMAACATRNGGGN
GCM1_FOXI1	GCM1_FOXI1_2_AX_TAGTCA40NTCT.fastq.gz	TGTTGANGCGGGN
GCM1_FOXO1	GCM1_FOXO1_3_AX_TATGGT40NATA.fastq.gz	GTMAATAAGGGYRN
GCM1_HOXB13	GCM1_HOXB13_3_AX_TGCGAC40NGGT.fastq.gz	NCCCGCANNMATAAA
GCM1_HOXB13	GCM1_HOXB13_3_AX_TGCGAC40NGGT.fastq.gz	NCCCGCANNNMRTAAA
GCM1_HOXB13	GCM1_HOXB13_3_AX_TGCGAC40NGGT.fastq.gz	RTGCGGGTAATAAAN
GCM1_MAX	GCM1_MAX_3_AX_TTAGTC40NTCC.fastq.gz	CACGTGNNNGCGGGY
GCM1_ONECUT2	GCM1_ONECUT2_3_AX_TCCAGG40NTAG.fastq.gz	RTGCGGGNNNTCGATR
GCM1_SPDEF	GCM1_SPDEF_3_AX_TTCTAC40NCGA.fastq.gz	RTGNKGGCGGAWG
GCM1_SPDEF	GCM1_SPDEF_3_AX_TTCTAC40NCGA.fastq.gz	RTGNKGGCGGAWGNNNNNTCCGGNN
GCM1_SPDEF	GCM1_SPDEF_3_AX_TTCTAC40NCGA.fastq.gz	RTGNKGGCGGAWGNNNNTCCGGNN
POU2F1_ELK1	POU2F1_ELK1_2_AX_TAGCGA40NGCT.fastq.gz	NCCGGATATGCAN
POU2F1_EOMES	POU2F1_EOMES_2_AX_TCCCGA40NGCC.fastq.gz	ARGTGTNNNAATATKYNNNCRCNN
POU2F1_EOMES	POU2F1_EOMES_2_AX_TCCCGA40NGCC.fastq.gz	NNNTATGCAGYGTKA
POU2F1_EOMES	POU2F1_EOMES_2_AX_TCCCGA40NGCC.fastq.gz	NNNTATGCNNNGYGANNNNNNNNNNNCRCN
POU2F1_SOX15	POU2F1_SOX15_2_AX_TAACCC40NCCA.fastq.gz	NNNGMATAACAAWRRN
POU2F1_SOX2	POU2F1_SOX2_2_AX_TATTCG40NCTG.fastq.gz	NATTTRCNNNACAATRN
TEAD4_DLX2	TEAD4_DLX2_2_AX_TCGAAT40NAGG.fastq.gz	RGWATGYTAATKR
TEAD4_DRGX	TEAD4_DRGX_3_AX_TCTTGT40NCAG.fastq.gz	GGAATGTTAATTR
TEAD4_ELF1	TEAD4_ELF1_2_AX_TTTAGG40NTCT.fastq.gz	RGAATGCGGAAGTR
TEAD4_ELK1	TEAD4_ELK1_2_AX_TATGCT40NACT.fastq.gz	RGAATSCGGAAGYN
TEAD4_EOMES	TEAD4_EOMES_3_AX_TCAGCA40NCTC.fastq.gz	NNGYGYSACATTCCN
TEAD4_ERG	TEAD4_ERG_2_AX_TTGTTA40NGGT.fastq.gz	RSCGGAAATRCC
ELK1_HOXB13	ELK1_HOXB13_2_AAD_TCTATG40NTAG.fastq.gz	RNCGGAANYNRTWAAN
GCM1_ETV7	GCM1_ETV7_3_AX_TTGGTG40NTAC.fastq.gz	NTRNGGGCGGAAGNNNTTCCNNN
TEAD4_HOXB13	TEAD4_HOXB13_2_AX_TGTGCA40NCCG.fastq.gz	GGWATGNNNRTAAA
TEAD4_HOXB13	TEAD4_HOXB13_2_AX_TGTGCA40NCCG.fastq.gz	NTCGTAAAATGC
TEAD4_SPDEF	TEAD4_SPDEF_2_AX_TTGCAA40NGTG.fastq.gz	RGAATGCGGATN
TEAD4_SPDEF	TEAD4_SPDEF_3_AX_TTGCAA40NGTG.fastq.gz	RGWATSCGGATGNNNNTCCKNNN
TEAD4_SPIB	TEAD4_SPIB_2_AX_TTGAAC40NGCT.fastq.gz	RGAATGCGGAAGTN
ELK1_FOXI1	ELK1_FOXI1_3_AAD_TGTGTC40NTGG.fastq.gz	RSCGGAANNRTMAAYA
ELK1_FOXI1	ELK1_FOXI1_3_AAD_TGTGTC40NTGG.fastq.gz	RSCGGAANRTMAAYA
GCM1_MAX	GCM1_MAX_3_AX_TTAGTC40NTCC.fastq.gz	NNCACGTGNNNNNNNNNNRTGCGGGYRN
GCM1_MAX	GCM1_MAX_3_AX_TTAGTC40NTCC.fastq.gz	RTGCGGGNNNNNNNCACGTGN
TEAD4_CLOCK	TEAD4_CLOCK_3_AX_TCGGGC40NAAT.fastq.gz	GGWATGNNNNNNCACGTGN
TEAD4_CLOCK	TEAD4_CLOCK_3_AX_TCGGGC40NAAT.fastq.gz	GGWATGNNNNNNNCACGTGN
TEAD4_DLX2	TEAD4_DLX2_2_AX_TCGAAT40NAGG.fastq.gz	NRCATTCNNNNNTAATTRN
TEAD4_DLX2	TEAD4_DLX2_2_AX_TCGAAT40NAGG.fastq.gz	NRCATTCNNNNYAATTN
TEAD4_DLX3	TEAD4_DLX3_2_AX_TAGAGC40NTAG.fastq.gz	RCATTCCNNNNTAATKR
TEAD4_DLX3	TEAD4_DLX3_3_AX_TAGAGC40NTAG.fastq.gz	RCATTCCNNNYMATTA
TEAD4_EOMES	TEAD4_EOMES_3_AX_TCAGCA40NCTC.fastq.gz	GGWATGNRAGGTGNNR
TEAD4_EOMES	TEAD4_EOMES_2_AX_TCAGCA40NCTC.fastq.gz	RGGTGTNNNNNNNNGAATGYN
TEAD4_FIGLA	TEAD4_FIGLA_3_AX_TGTGAT40NGCA.fastq.gz	GGAATKNNCASSTG
TEAD4_FIGLA	TEAD4_FIGLA_3_AX_TGTGAT40NGCA.fastq.gz	RATTCCNNNNNNNNNNCASSTGN
TEAD4_HOXA2	TEAD4_HOXA2_3_AX_TTAACA40NTGT.fastq.gz	RCATTCNNNNNNCATTA
TEAD4_HOXA3	TEAD4_HOXA3_3_AX_TAGCGT40NTCA.fastq.gz	RCATTCNNNNNNCATTA
TEAD4_PITX1	TEAD4_PITX1_3_AX_TGGCCT40NTAT.fastq.gz	RCATTCNNNNNTAATCC
GCM1_FIGLA	GCM1_FIGLA_3_AX_TCGAAC40NGAT.fastq.gz	CAGCTGNNNNNNCCCGCAY
GCM1_FIGLA	GCM1_FIGLA_3_AX_TCGAAC40NGAT.fastq.gz	CAGCTGNNNNNNNNNNNTGCGGG
GCM1_FIGLA	GCM1_FIGLA_3_AX_TCGAAC40NGAT.fastq.gz	CAGCTGNNNNNNNNNTGCGGG
GCM1_FIGLA	GCM1_FIGLA_3_AX_TCGAAC40NGAT.fastq.gz	CAGCTGNNNNNNNNTGCGGG
GCM1_FIGLA	GCM1_FIGLA_3_AX_TCGAAC40NGAT.fastq.gz	CAGCTGNNNNNNNTGCGGG
FLI1_HOXB13	FLI1_HOXB13_3_DM_TCATTC40NATT.fastq.gz	NCCGGAANTNRTAAAN
FLI1_DLX2	FLI1_DLX2_3_DM_TCCGTC40NGTT.fastq.gz	ACCGGAARTNNNYAATTA
ELK1_HOXA1	ELK1_HOXA1_4_DM_TGGTAC40NTCT.fastq.gz	RCCGGAAGTAATTA
HOXB13_ONECUT2	HOXB13_ONECUT2_3_DM_TGATCG40NATC.fastq.gz	NNNRTAAAWATYGAYY
MEIS2_HOXA13	MEIS2_HOXA13_3_DM_GACGC40NCAC.fastq.gz	CYCATAAANNTGTCA
MEIS2_ONECUT2	MEIS2_ONECUT2_3_DM_TTGTCT40NGCT.fastq.gz	NTGACAGNTAATCRATAN
TFAP4_FLI1	TFAP4_FLI1_4_DM_TGAAGA40NATG.fastq.gz	ACCGGAAACAGCTGNN
TFAP4_MAX	TFAP4_MAX_4_DM_TGCACC40NAGA.fastq.gz	NCAGCTGNNNNNCACGTGN
TFAP4_DLX3	TFAP4_DLX3_4_DM_TAGCCA40NTAT.fastq.gz	NNCAGCTGNNNNTAATKR
TFAP4_DLX3	TFAP4_DLX3_4_DM_TAGCCA40NTAT.fastq.gz	NNCAGCTGNNNNNNNTAATTN
ELK1_ONECUT2	ELK1_ONECUT2_4_DM_TTATAT40NACC.fastq.gz	RSCGGAASNGRTCGATA

## Sheet: performances.by.model.final
Name	Description
dataset	CAP-SELEX dataset ID (suffix = reference k-mer). Selection based on minimum median testing R2 greater than zero (all models)
1mer	trim-and-summarize R2 value for 1mer model
1mer+2mer	trim-and-summarize R2 value for 1mer+2mer model
1mer+2mer+3mer	trim-and-summarize R2 value for 1mer+2mer+3mer model
1mer+shape	trim-and-summarize R2 value for 1mer+shape model
dataset	1mer	1mer+2mer	1mer+2mer+3mer	1mer+shape
FOXO1_HOXB13_2_AS_TGCGAC40NGGT_RWMAACASYMRTWAAA	0.471473	0.602565	0.704051	0.683352
FOXJ2_HOXB13_2_AAF_TACGCA40NAAT_RTAAACAYNRTAAAN	0.542188	0.644143	0.720454	0.680124
FOXO1_HOXB13_2_AS_TGCGAC40NGGT_GWMAACAYMRTAAA	0.456029	0.618424	0.703551	0.673585
PITX1_HES7_3_AAB_TAGTGC40NATG_NCRCGTGNNNGGATTA	0.630648	0.68215	0.64022	0.667739
FOXO1_HOXB13_2_AS_TGCGAC40NGGT_GWMAACANNSYMRTAAA	0.438795	0.577867	0.686393	0.62812
ETV5_DRGX_3_AY_TGATCG40NATC_RSMGGAWGYAATTA	0.577397	0.565943	0.579918	0.615581
FOXO1_HOXA10_3_AS_TTTCTT40NTAC_RWMAACAYCRTWAA	0.44078	0.567415	0.669459	0.615335
HOXB2_ELF1_3_AY_TTTAGG40NTCT_NNYMATTANNNNNNNGGAAGNN	0.525428	0.573255	0.637414	0.604269
ETV5_HOXA2_3_AY_TCGGCG40NACG_RSCGGWAATKR	0.505868	0.548719	0.55349	0.597902
FOXJ2_HOXB13_2_AAF_TACGCA40NAAT_NTTTATNRNTMAACA	0.434824	0.52534	0.614625	0.589713
ETV5_FOXI1_3_AY_TCTATA40NTAT_RSCGGATGTTGN	0.509046	0.582608	0.586231	0.577651
PITX1_HES7_3_AAB_TAGTGC40NATG_NNCRCGTGNNNNGGATTA	0.500168	0.597321	0.603133	0.57304
ETV5_HOXA2_3_AY_TCGGCG40NACG_RNCGGAWGTMATTA	0.56872	0.553138	0.559582	0.567563
HOXB2_SOX15_2_AY_TTCGCC40NGAC_ACAAWRSNNNNYMATTA	0.409315	0.50416	0.678984	0.566357
ETV5_FOXO1_2_AY_TGGCTG40NAGA_RNCGGATGTTKWN	0.452589	0.534452	0.643885	0.561075
HOXB13_ETV1_2_AAD_TCTACT40NACA_RSCGGAARYNNTAAAN	0.409835	0.524685	0.598437	0.546179
PITX1_HOXA3_3_AAB_TAGCGT40NTCA_TAATKRNNNNGGATTA	0.486942	0.527914	0.547883	0.543559
HOXB2_PITX1_3_AY_TGGCCT40NTAT_TAATKRNNNNGGATTA	0.440562	0.525352	0.694289	0.537701
MYBL1_FIGLA_3_AX_TCAGCC40NTTC_NCASSTGNNNNNNNNCSGTTR	0.517546	0.569048	0.601234	0.534824
MYBL1_FIGLA_3_AX_TCAGCC40NTTC_NCASSTGNNNNNNNNNCSGTTR	0.517546	0.569048	0.601234	0.534824
HOXB2_PITX1_3_AY_TGGCCT40NTAT_TAATKRNRNGGATTA	0.437459	0.534673	0.672746	0.53004
FOXO1_FLI1_3_AS_TGGCGA40NTTA_RTMAACAGGAAGTN	0.275225	0.498408	0.572828	0.523752
PITX1_HES7_3_AAB_TAGTGC40NATG_NCACGTGNNGGATTA	0.552276	0.642453	0.536524	0.522479
HOXB2_SOX15_2_AY_TTCGCC40NGAC_NYMATTANNNNNACAATR	0.405408	0.513692	0.686108	0.521382
ETV5_HOXA13_3_AY_TACTTT40NTCT_NNCGGAWGTNRTWAA	0.488056	0.517847	0.518776	0.5192
HOXB13_TBX3_2_AAD_TGGCCA40NTTC_NNNRTAAATCACACNN	0.424242	0.488109	0.594456	0.518748
ETV2_BHLHA15_3_AAA_TCGAGT40NACT_RSCGGANNCATATGK	0.424432	0.529459	0.568537	0.516506
MYBL1_ONECUT2_3_AX_TCTACC40NTAG_NAACGGNNATYGANN	0.491155	0.510013	0.487669	0.513402
ETV5_HOXB13_3_AY_TTGTTC40NAAG_NNCGGANGNNNTWAA	0.45186	0.502663	0.524718	0.510933
HOXB2_SOX15_2_AY_TTCGCC40NGAC_NYMATTANNNNNNACAATR	0.388569	0.481477	0.654625	0.509621
HOXB13_EOMES_2_AAD_TCGTTT40NGTC_NNMRTAAANTMACACNN	0.408276	0.457168	0.566389	0.508585
HOXD12_FIGLA_2_AAB_TCGAAC40NGAT_SYMRTAAANNNNCASSTGN	0.393339	0.492354	0.60581	0.50747
FOXJ2_HOXB13_3_AAF_TACGCA40NAAT_RTAAACWNATWAAA	0.401376	0.449875	0.529256	0.506507
HOXB2_PITX1_3_AY_TGGCCT40NTAT_TAATKANNGGATTA	0.410166	0.498709	0.643501	0.505894
HOXB2_SOX15_2_AY_TTCGCC40NGAC_ACAAWRSNNNNNYMATTA	0.363389	0.453706	0.647441	0.499046
ETV5_DLX2_3_AY_TGCGGT40NTCA_RSCGGAANNNNNYAATTA	0.439179	0.511599	0.550713	0.496982
FOXO1_ETV4_3_AS_TCCGTA40NGCC_RCCGGAWGTKKN	0.409532	0.513979	0.510412	0.496548
HOXB13_TBX3_2_AAD_TGGCCA40NTTC_NNNRTAAANNTNACACYN	0.404045	0.479597	0.573593	0.495829
FOXJ3_ELF1_2_AAE_TCCGAT40NAGC_NNARAAAACCGAAWMN	0.367691	0.45053	0.514478	0.495595
ETV5_DRGX_3_AY_TGATCG40NATC_TAATKRSCGGAWGN	0.506822	0.517062	0.583554	0.494893
HOXD12_HOXA3_3_AAB_TCTGTG40NAGA_NTAATNRSNYMRTAAAN	0.394477	0.459011	0.550878	0.494132
HOXB2_TCF3_3_AY_TGAAGC40NCTA_NCAGGTGNNNNNMATTA	0.386505	0.507414	0.634534	0.492169
HOXB2_SPDEF_3_AY_TTGCAA40NGTG_ANCCGGATNNNNNNMATTA	0.386286	0.470211	0.593513	0.488465
HOXB2_ESRRB_3_AY_TCCTCG40NCAG_TAATKRNNNNNNAAGGTCA	0.42029	0.461192	0.618159	0.488424
E2F3_FOXI1_3_AAA_TCCTCT40NGTC_NNMCACCGCGCCCMN	0.445592	0.465557	0.534674	0.485621
SOX6_TBX21_2_AS_TTCATC40NCTT_RGGTGTNNNNNNNNNYATTGT	0.362288	0.505545	0.585144	0.485265
MYBL1_MAX_2_AX_TCCTTG40NGGT_NCACGTGNNYAACSGNN	0.33237	0.46979	0.550232	0.484019
HOXB13_ONECUT2_2_AAD_TGTTTC40NTTA_NNNRTAAAWATYGAYY	0.367519	0.459688	0.504263	0.48334
MYBL1_FIGLA_3_AX_TCAGCC40NTTC_NCASSTGNNNNNYAACSGYN	0.424532	0.472687	0.494957	0.48225
MEIS1_HOXA13_3_AT_TACAAA40NAAC_SYNRTAAANNTGTCA	0.362688	0.454848	0.612469	0.482235
HOXB2_NHLH1_3_AY_TGAGAG40NCGC_NYMATTANNNNNCAGCTGNN	0.418103	0.462094	0.55564	0.479921
TEAD4_FOXI1_3_AX_TACATC40NATA_GGWATGYGTMAACA	0.418339	0.468399	0.434542	0.4765
HOXB2_ESRRB_3_AY_TCCTCG40NCAG_TAATKNNNNNNNNAAGGTCA	0.418393	0.449904	0.606665	0.476358
GCM2_DRGX_3_AAB_TGAGTG40NTGA_RTRSGGGNNAATTAN	0.452186	0.465026	0.476157	0.474561
MYBL1_FIGLA_3_AX_TCAGCC40NTTC_NCASSTGNNNNNNYAACSGYN	0.416968	0.472687	0.505423	0.473863
TFAP2C_DLX3_3_AY_TTGCAT40NTGG_NSCCNNNRGGCANNNNYMATTA	0.343539	0.445041	0.501877	0.470195
HOXB2_PITX1_3_AY_TGGCCT40NTAT_TAATKRNGGATTA	0.39275	0.455784	0.604667	0.469638
TFAP4_MAX_3_AW_TCCTTG40NGGT_NCAGCTGNNNNNCACGTGN	0.331536	0.624263	0.60386	0.466606
GCM2_DRGX_3_AAB_TGAGTG40NTGA_RTRSGGGNAATTAN	0.442862	0.460144	0.466912	0.466144
MYBL1_TBX21_2_AX_TTTCTG40NTAG_AGGTGTGNCSGTTR	0.368861	0.460925	0.458151	0.465973
TFAP4_FLI1_2_AW_TAGTAG40NGTT_RSCGGAWRCASSTGN	0.286653	0.475379	0.561174	0.46499
FOXJ2_HOXB13_3_AAF_TACGCA40NAAT_TTTWATNRNMAACA	0.323944	0.40153	0.477822	0.464693
HOXA3_EOMES_2_AY_TGCACG40NTTG_TAATKAGGTGNKA	0.334116	0.44396	0.553257	0.461691
HOXD12_HOXA3_3_AAB_TCTGTG40NAGA_NTAATKRSNMRTAAAN	0.366887	0.426473	0.489512	0.461177
MYBL1_FIGLA_3_AX_TCAGCC40NTTC_NCASSTGNNNNNNNCSGTTR	0.414349	0.470023	0.495936	0.458491
FOXO1_ETV1_2_AS_TCCTGA40NCTC_RCCGGAWGTKKN	0.343778	0.474086	0.508456	0.458253
ETV2_SOX15_3_AAA_TTCGCC40NGAC_RSCGGAWNNNNNNACAATRN	0.38088	0.448081	0.477989	0.458168
ETV5_FOXO1_2_AY_TGGCTG40NAGA_RTMAACAGGAWRN	0.262014	0.403474	0.584404	0.456226
FOXO1_SPDEF_2_AS_TTCTAC40NCGA_WMSCGGATGTKNW	0.351666	0.44774	0.509999	0.450492
TEAD4_SPIB_2_AX_TTGAAC40NGCT_RGAATGCGGAAGTN	0.362628	0.420638	0.523415	0.448535
HOXB2_TBX3_2_AY_TGGCTA40NTCC_AGGTGTTAATKN	0.345852	0.412318	0.559011	0.447895
TFAP4_ETV1_2_AW_TTGCGA40NGTA_RSCGGAANCAGSTGNN	0.306023	0.456098	0.518928	0.44766
ETV5_FOXI1_3_AY_TCTATA40NTAT_GTMAACAGGAWRN	0.323306	0.425369	0.51777	0.447232
FOXO1_ETV4_3_AS_TCCGTA40NGCC_RWMAACAGGAARNN	0.22837	0.44549	0.503852	0.445623
GCM1_FIGLA_2_AU_TCGAAC40NGAT_CASSTGNNCCCGCAY	0.2676	0.480313	0.552614	0.440878
GCM2_E2F8_3_AAB_TGTTAT40NATG_NTRYGGGNNNTGGCGGGARN	0.390209	0.442431	0.459133	0.440762
ETV5_FOXI1_3_AY_TCTATA40NTAT_TGTTGNCGGAWRN	0.398562	0.424016	0.486795	0.439924
PITX1_EOMES_3_AAB_TCAGCA40NCTC_GGATTANNARGTGTKN	0.416278	0.412974	0.419245	0.433327
HOXB2_EOMES_2_AY_TCAGCA40NCTC_RGGTGTTAATKN	0.353062	0.448445	0.528643	0.432722
FOXO1_ELK3_2_AS_TTGGGT40NGGC_RCCGGAWGTKKW	0.339182	0.421442	0.495104	0.432526
HOXB2_HOXB13_3_AY_TGTGCA40NCCG_NNATCATNGTAAA	0.351853	0.395931	0.508415	0.432324
GCM2_MAX_3_AAB_TGCCTG40NTCC_NTRNGGGNNNCACGTG	0.380021	0.429037	0.495478	0.428595
GCM2_ELK1_3_AAB_TGACGA40NGCA_NNRNGGGCGGAARTN	0.408082	0.428791	0.462315	0.428448
HOXB2_HOXB13_3_AY_TGTGCA40NCCG_NNCGTAAAATTA	0.318469	0.368673	0.460486	0.427901
HOXD12_ELK1_2_AAB_TTCGCT40NCTT_NRSCGGAAGNNGTAAAN	0.362899	0.418897	0.453178	0.42742
E2F3_HES7_2_AAA_TATGAG40NCGT_NNNNGCGCSNNNNNCACGTGNN	0.374408	0.423927	0.543272	0.425543
FLI1_DRGX_3_AAC_TCCCGC40NACA_NNCGGAWGYMATTAN	0.400672	0.39129	0.422434	0.424894
TEAD4_DLX3_2_AX_TAGAGC40NTAG_RCATTCCNNNNTAATKR	0.266279	0.431377	0.564715	0.42411
HOXB2_EOMES_3_AY_TCAGCA40NCTC_TAATKRGGTGYKA	0.418159	0.507774	0.526451	0.424091
ETV5_HOXA2_3_AY_TCGGCG40NACG_RSCGGWAATKNNNNNNNNMATTA	0.360558	0.428937	0.465741	0.422143
MYBL1_ELF1_3_AX_TATGAC40NTCA_NMCCGGAACCGTTR	0.37429	0.388722	0.413744	0.421279
FOXO1_ELK1_2_AS_TTCGCT40NCTT_RWYAACAGGAAGYN	0.215043	0.385025	0.477879	0.421102
FLI1_DLX2_3_AAC_TGTCGA40NGCA_RSCGGAARYAATTA	0.384014	0.403917	0.413626	0.420726
TEAD4_CLOCK_3_AX_TCGGGC40NAAT_GGWATGNNNNNNCACGTGN	0.429738	0.438058	0.422404	0.42069
HOXD12_ELK3_2_AAB_TTGGGT40NGGC_RSCGGAAGTCGTAAAN	0.351697	0.413026	0.434706	0.418261
HOXB2_ELF1_3_AY_TTTAGG40NTCT_SMGGAAGTMRTTA	0.377716	0.397454	0.500225	0.416559
MEIS1_DRGX_2_AT_TAGGTG40NTGT_TGACASTAATKR	0.26404	0.386901	0.54586	0.416192
MGA_PITX1_2_AAD_TTCATT40NTAT_RGGTGNTAAKCCN	0.383155	0.408815	0.434775	0.415949
ETV5_FIGLA_3_AY_TCAGCC40NTTC_RSCGGAARCAGGTGN	0.428903	0.44935	0.476	0.414772
FOXO1_ELK3_2_AS_TTGGGT40NGGC_RTMAACAGGAAGTN	0.250635	0.430585	0.504678	0.414614
TEAD4_HOXB13_3_AY_TCTATG40NTAG_RGAATGCNNRTAAA	0.303991	0.387042	0.480818	0.414457
TEAD4_DRGX_3_AY_TGAGTG40NTGA_RGWATGYTAATKN	0.250007	0.359565	0.525398	0.414376
TFAP4_ETV4_2_AW_TTCTAA40NAAT_RCCGGAARCASSTGNN	0.30087	0.439507	0.513202	0.413856
TFAP2C_DRGX_3_AY_TGATCA40NAGG_SCCNNNGGCNNYAATTA	0.300413	0.381504	0.443042	0.412481
TEAD4_DLX2_2_AY_TGTGCT40NCGG_RCATTCYNNNNCAATTA	0.314361	0.409722	0.526102	0.410908
ETV2_DRGX_2_AAA_TCTTGT40NCAG_RSCGGAWRYATTA	0.308916	0.364456	0.442312	0.409961
FOXO1_ELK1_2_AS_TTCGCT40NCTT_RSCGGATGTTRTN	0.234575	0.341138	0.483429	0.409434
PITX1_EOMES_3_AAB_TCAGCA40NCTC_RGGTGTKANNNNGGATTA	0.350539	0.437452	0.446251	0.408401
ERF_FOXO1_3_AAC_TATGGT40NATA_RTMAACAGGAARNN	0.334482	0.363387	0.434639	0.407828
TEAD4_ETV7_3_AY_TGCAGA40NGAC_RGAATGCGGAARYNNNTCCN	0.333367	0.385873	0.475785	0.406852
TEAD4_SOX15_3_AY_TCGCCA40NCCT_NACAATRNNNNGAATGY	0.303827	0.400949	0.494488	0.403683
TEAD4_PITX1_3_AY_TCTTTC40NTTG_RCATWCNNNNGGATTA	0.315821	0.385491	0.49032	0.403005
E2F3_FOXO6_3_AAA_TCCGAA40NGGC_NMATGACACNGCGCCMNN	0.368935	0.384439	0.402217	0.402869
TEAD4_TCF3_3_AY_TCGTTA40NTTT_NCAGGTGNGWATGYN	0.347683	0.439428	0.491816	0.402221
TEAD4_PITX1_3_AX_TGGCCT40NTAT_RCATTCNNNNNTAATCC	0.375334	0.430175	0.472921	0.402118
MYBL1_HOXA13_2_AT_TTTCAA40NTGA_CTCRTAAAWNNNNRMCGTTR	0.228285	0.371048	0.549815	0.401702
GCM1_TBX21_3_AU_TCCTAT40NAGA_AGGTGTNRTRCGGGNN	0.409892	0.415434	0.422402	0.400223
GCM1_ETV1_3_AU_TCCTGA40NCTC_RTRNNGGCGGAAGTN	0.331825	0.414673	0.464132	0.399248
TEAD4_HOXB13_3_AY_TCTATG40NTAG_RRAATGCARTAAA	0.289863	0.354142	0.484154	0.397087
HOXD12_ELK3_2_AAB_TTGGGT40NGGC_RSCGGAAGTAATAAAN	0.306078	0.383044	0.432295	0.396108
TEAD4_DLX2_2_AY_TGTGCT40NCGG_RCATTCYNNNCAATTA	0.297052	0.394921	0.535587	0.395024
TEAD4_HES7_2_AX_TAGTGC40NATG_RCATTCCNNCRCGYGYN	0.268498	0.378913	0.508069	0.394455
HOXB13_EOMES_2_AAD_TCGTTT40NGTC_ANGTGTSNNATAAAN	0.293201	0.358041	0.488583	0.394247
GCM2_SOX15_3_AAB_TCGCCA40NCCT_ATRCGGGYNNNNNYWTTGTNN	0.359442	0.403397	0.431303	0.394034
TFAP2C_HOXB13_3_AY_TGCGAC40NGGT_SCCNNNNGGCATNGTWAA	0.313163	0.37915	0.446488	0.392566
GCM1_FOXI1_2_AX_TAGTCA40NTCT_NNGTMAATANGGGYR	0.350508	0.40236	0.456893	0.392243
HOXB2_HOXB13_3_AY_TGTGCA40NCCG_NNMATCACATAAAN	0.318006	0.361042	0.543633	0.391647
SOX6_TBX21_2_AS_TTCATC40NCTT_RRGTGTNNNNNNNNACAATRN	0.331203	0.411024	0.510499	0.390537
MYBL1_EOMES_3_AX_TACAAG40NTCC_RSGTGNNNAACGK	0.346942	0.377737	0.394403	0.389853
TFAP2C_ONECUT2_3_AY_TCCAGG40NTAG_NATCGATNNNNNNNNGCCTNNGGSNN	0.260949	0.414247	0.503356	0.389849
FOXO1_ELF1_2_AS_TTTCAC40NGTG_RWMAACAGGAAGTN	0.205008	0.410235	0.47181	0.385508
FOXO1_ETV7_2_AS_TTGGTG40NTAC_RWMAACAGGNNNNNNTTCCNN	0.251991	0.405675	0.489848	0.384498
ETV2_DLX2_3_AAA_TCGAAT40NAGG_RCCGGAANNNNNNYAATTA	0.321342	0.383748	0.414314	0.384123
ETV5_TCF3_2_AY_TCGTCC40NGCC_CASSTGNRNNGGAAGNN	0.278781	0.349549	0.491377	0.383862
ERF_PITX1_3_AAC_TCGAGC40NAAT_NSCGGANNNNNGGMTTA	0.32921	0.407984	0.471318	0.382965
MYBL1_EOMES_3_AX_TACAAG40NTCC_NNSYGNCNAACNNNNNNCACRCNN	0.32323	0.383681	0.411905	0.381675
HOXB2_TCF3_3_AY_TGAAGC40NCTA_NCACCTGNNNNNMATTA	0.310027	0.395882	0.507655	0.379585
GCM2_SOX15_3_AAB_TCGCCA40NCCT_RTRCGGGNNNRNACAAWN	0.317724	0.385655	0.41893	0.37922
FLI1_BHLHA15_3_AAC_TTGATG40NATC_NCCGGAANCATATGN	0.299305	0.38173	0.440431	0.378479
TEAD4_ESRRB_2_AY_TCGATC40NTAT_RCATTCYNNNNCAAGGTCAN	0.248074	0.365363	0.482792	0.378421
TEAD4_ERG_3_AY_TGCCGC40NGCC_RSCGGAAATRCC	0.325023	0.351835	0.45134	0.374342
TEAD4_HES7_2_AX_TAGTGC40NATG_GGWATGYNNNNCRCGYGY	0.247743	0.372803	0.455522	0.372519
TEAD4_DLX2_2_AX_TCGAAT40NAGG_RGWATGYTAATKR	0.232188	0.351489	0.479035	0.371674
FOXO1_ELF1_2_AS_TTTCAC40NGTG_NNGAAAACCGAANM	0.244453	0.36905	0.398838	0.37165
TEAD4_PITX1_3_AY_TCTTTC40NTTG_RCATWCNNNNNGGATTA	0.281686	0.346923	0.458776	0.371224
PBX4_HOXA10_2_AS_TGACAA40NACT_NTCGTAAATCA	0.284095	0.370326	0.411689	0.368313
PITX1_FIGLA_3_AAB_TGTGAT40NGCA_TAATCCNNNNCASSTG	0.258002	0.377865	0.42522	0.36831
TEAD4_EOMES_3_AY_TGTCGT40NGCG_NGYGNNAMATWCYNNTMRCRCN	0.307644	0.37034	0.387472	0.366965
GCM1_FOXO1_3_AU_TATGGT40NATA_RTMAATAMGGGYRN	0.294787	0.346433	0.392277	0.36426
GCM1_HOXB13_2_AU_TGCGAC40NGGT_RTRNGGGTNNTAAAN	0.246329	0.385223	0.458199	0.363255
TEAD4_EOMES_2_AX_TCAGCA40NCTC_RGGTGTNNNNNNNNGAATGYN	0.22683	0.374125	0.468576	0.363091
ETV2_EVX1_3_AAA_TCTCCG40NCGC_RSCGGWAATNNNYATTAN	0.335753	0.374076	0.375194	0.36276
TFAP2C_DLX3_3_AY_TTGCAT40NTGG_NSCCNNNRGGCANNNNNNTAATKR	0.245851	0.319288	0.429544	0.362288
TFAP2C_DLX3_3_AY_TTGCAT40NTGG_NSCCNNNRGGCANNNNNTAATKR	0.245851	0.319288	0.429544	0.362288
TEAD4_ETV4_3_AY_TGAAAC40NAAA_RCCGGAAATRCC	0.290236	0.315471	0.434115	0.362025
PBX4_HOXA10_2_AS_TGACAA40NACT_YNNRTAAATCAATCA	0.242073	0.358656	0.395815	0.362011
ERF_PITX1_3_AAC_TCGAGC40NAAT_NSCGGANNNNNNGGMTTA	0.291154	0.370713	0.43295	0.36197
GCM2_HOXA13_3_AAB_TCTAAT40NAAG_RTRCGGGTAATAAAN	0.325413	0.381526	0.36113	0.361593
HOXC10_TBX21_3_AZ_TGGCAC40NAAG_TMRCACYTMATWAA	0.308068	0.343097	0.355174	0.360583
MYBL1_MAX_2_AX_TCCTTG40NGGT_YAACGGNNNNNNNNNNCACGTG	0.23995	0.366292	0.435883	0.360138
MEIS1_EVX1_3_AT_TCAAAA40NAAA_TGACANNNNNTCATTA	0.28757	0.40725	0.5216	0.359851
ETV2_HOXA2_3_AAA_TTAACA40NTGT_NCCGGAAGTMATTA	0.331777	0.327149	0.340228	0.359347
TEAD4_SOX15_3_AY_TCGCCA40NCCT_NACAATRNNNNNGAATGY	0.263398	0.364227	0.473114	0.358919
HOXD12_TBX21_2_AAB_TCCTAT40NAGA_AGGTGTKAAGTCGTAAA	0.271458	0.335478	0.375546	0.358842
GCM1_SOX2_3_AX_TATGAT40NACA_RTRSGGGNNNATTGTKY	0.348316	0.399222	0.406909	0.356329
HOXB2_TBX21_2_AY_TGTAGC40NCCT_NAGGTGNTAATKR	0.266874	0.351554	0.454919	0.355217
TEAD4_EOMES_3_AY_TGTCGT40NGCG_WNGTGYKAMATWCY	0.301224	0.327977	0.359905	0.354797
GCM1_FOXI1_2_AU_TAGTCA40NTCT_RTAAATANGGGNN	0.254954	0.370404	0.416213	0.354319
ETV2_SOX15_3_AAA_TTCGCC40NGAC_RSCGGAANNNNNNYWTTGT	0.300892	0.351044	0.425252	0.353048
TEAD4_GATA3_3_AY_TGGGTA40NTGT_NGATAASNNNRGWATGY	0.291687	0.358178	0.416719	0.352923
CEBPG_CREB3L1_3_AS_TGACTT40NGGT_NGCCACGCAAYN	0.210906	0.472418	0.525343	0.351744
TFAP4_DLX3_3_AW_TGGGTG40NGGA_NCAGSTGNNNNNNNGTAATKR	0.279008	0.350382	0.415822	0.350677
TEAD4_FLI1_3_AY_TGGCGG40NGCT_RCCGGAAATRSY	0.256555	0.285243	0.369757	0.349346
GCM1_ONECUT2_3_AU_TCCAGG40NTAG_RTGCGGGNNATCGATR	0.340736	0.354365	0.375875	0.348715
ERF_NHLH1_3_AAC_TCTCGT40NGCC_NNCAGCTGCCGGAWRYN	0.279406	0.32816	0.364205	0.34805
GCM1_FIGLA_2_AU_TCGAAC40NGAT_CASSTGNNNNNNNNNNTGCGGG	0.195738	0.38036	0.462732	0.347592
GCM1_FOXI1_2_AX_TAGTCA40NTCT_RTMAACATRNGGGN	0.237538	0.31551	0.426513	0.347137
TEAD4_SPDEF_2_AX_TTGCAA40NGTG_RGAATGCGGATN	0.278955	0.364846	0.446712	0.347098
E2F3_FOXO6_3_AAA_TCCGAA40NGGC_NMATGACACGCGCCMNN	0.326063	0.34247	0.393288	0.346064
ETV5_ETV7_2_AY_TGTTAC40NCGC_NNGGAMGGATKTCCGSN	0.239478	0.317921	0.418824	0.345926
GCM2_ONECUT2_3_AAB_TGTCTA40NTCG_RTRCGGGNNNNNNATCRATN	0.299593	0.347392	0.410995	0.344581
TEAD4_HOXB13_2_AX_TGTGCA40NCCG_NTCGTAAAATGC	0.209772	0.342567	0.417872	0.344443
GCM2_DLX2_3_AAB_TGTGCT40NCGG_RTRCGGGNNNNNTAATTR	0.271882	0.356355	0.380185	0.343787
ETV2_GSC2_3_AAA_TCAAGA40NCGC_RCCGGANNNNNNNNNNTAATCCN	0.294081	0.327473	0.403324	0.343649
TEAD4_ERG_3_AY_TGCCGC40NGCC_RSCGGAANNNNNNNNCATWCC	0.297172	0.331162	0.433379	0.343078
E2F3_ONECUT2_3_AAA_TTGAAG40NCTC_NNSGCGCSNNNATCGAYN	0.3001	0.332316	0.393193	0.341876
FOXJ2_ELF1_2_AAF_TAAGAT40NATG_RMAGAAAACCGAANN	0.249556	0.312407	0.419142	0.34176
E2F3_ONECUT2_3_AAA_TTGAAG40NCTC_NNSGCGCSNNNNATCGAYN	0.297157	0.332439	0.396973	0.341633
FLI1_FOXI1_3_AAC_TACGGT40NTAC_RCCGGATGTTKWY	0.274488	0.316325	0.348123	0.340779
MEIS1_DLX3_3_AT_TAAAGC40NGAA_TGACANSNTAATTG	0.259205	0.34291	0.48126	0.340536
ETV5_TCF3_2_AY_TCGTCC40NGCC_RNCGGAAGNNNNNCASSTGN	0.2812	0.339942	0.446505	0.340423
HOXB2_ELK3_3_AY_TGCAGT40NAAG_TAATGNNNNNCGGAAGTN	0.301143	0.313404	0.365755	0.339829
TEAD4_HES7_2_AX_TAGTGC40NATG_RCATTCCNNNNNCRCGYGYN	0.18589	0.322334	0.439043	0.339784
TEAD4_SOX6_3_AY_TGAGAT40NAGA_NNACAATNNNNNNGAATGY	0.243569	0.327434	0.444179	0.339198
ETV5_CLOCK_3_AY_TTGTCT40NGCT_NCACGTGNNNNNSCGGAWRN	0.259026	0.346834	0.432205	0.33891
TEAD4_FIGLA_3_AY_TCTCTT40NTCG_GGAATKNNCASSTG	0.23793	0.3146	0.407453	0.338374
ERF_FOXI1_2_AAC_TAGTCA40NTCT_RTAAACMGGAARYN	0.183163	0.262457	0.377813	0.338146
ETV2_ONECUT2_3_AAA_TACTAC40NGCC_RCCGGAANNNNNATCGATN	0.275565	0.343502	0.423936	0.336944
TEAD4_ETV1_2_AY_TGCGAA40NAGC_RSCGGAAATRCM	0.20843	0.304428	0.493814	0.335442
GCM2_FIGLA_3_AAB_TCTCTT40NTCG_RTRCGGGNNCASSTG	0.242842	0.357622	0.390813	0.334214
ETV5_HES7_2_AY_TTGGCA40NTCG_NNCACGTGNNNNCCGGAANN	0.231684	0.328466	0.462994	0.332396
TEAD4_CLOCK_3_AX_TCGGGC40NAAT_GGWATGNNNNNNNCACGTGN	0.290563	0.357028	0.413041	0.332021
TEAD4_TBX21_3_AY_TGTTCA40NCTG_ANGTGTGAATWCY	0.261082	0.325769	0.368968	0.331638
TFAP2C_ONECUT2_3_AY_TCCAGG40NTAG_NATCGATNNNNNNNGCCTNNGGSNN	0.215702	0.309342	0.411438	0.33118
ETV2_TBX21_3_AAA_TGTAGC40NCCT_TMACACMGGAARN	0.261031	0.321253	0.354145	0.330136
TEAD4_ELK1_2_AX_TATGCT40NACT_RGAATSCGGAAGYN	0.193655	0.296325	0.404599	0.329926
GCM2_FIGLA_3_AAB_TCTCTT40NTCG_NCASSTGNNNNNNNNRTRCGGG	0.269247	0.337676	0.383861	0.329601
ETV2_SOX15_3_AAA_TTCGCC40NGAC_RSCGGAWNNNNNNNACAATRN	0.263344	0.352631	0.395358	0.328973
ETV5_CEBPD_2_AY_TGCAAA40NGAA_NSCGGANNTTRCGYAAN	0.2663	0.297534	0.378351	0.327055
HOXB2_NHLH1_3_AY_TGAGAG40NCGC_NYMATTANNNNNNNCAGCTGNN	0.279402	0.312637	0.395544	0.327009
GCM1_ETV7_3_AU_TTGGTG40NTAC_NTNNNGGCGGAAGNNNTTCCNNN	0.284829	0.346852	0.372648	0.326248
HOXD12_TBX21_2_AAB_TCCTAT40NAGA_YNRCACSTCGTWAA	0.225127	0.317617	0.380648	0.326037
HOXB2_ELF1_3_AY_TTTAGG40NTCT_TAATKRNNNNGGAAGTN	0.272289	0.285128	0.365791	0.325974
HOXB2_RFX5_2_AY_TGCTCT40NTTA_TAATKRNNNNGCAAC	0.227622	0.292357	0.453746	0.325755
ETV2_ONECUT2_3_AAA_TACTAC40NGCC_NRTCRATANCGGAARYN	0.274278	0.325915	0.338352	0.325568
TEAD4_SPDEF_3_AY_TGGAGC40NGAT_RGAATGCGGAWRT	0.281926	0.296754	0.348622	0.325289
ERF_CLOCK_3_AAC_TCCAGA40NGTA_CACGTGNNNNNSRGGAARNN	0.233725	0.320762	0.37069	0.324546
ERF_ONECUT2_3_AAC_TCCAGG40NTAG_RSCGGAANNNNNNRTCGATN	0.254552	0.316814	0.392089	0.323749
FOXJ2_ELF1_2_AAF_TAAGAT40NATG_NWAAACAGGAAGNN	0.207326	0.274559	0.340906	0.323638
GCM2_PITX1_3_AAB_TCTTTC40NTTG_RTRCGGGSGATTAN	0.314511	0.302073	0.292937	0.32339
FLI1_CEBPD_3_AAC_TTGGCC40NTCG_RNCGGANNTTGCGCAAN	0.256871	0.287905	0.295851	0.321722
ERF_FOXI1_2_AAC_TAGTCA40NTCT_RSCGGATGTTKWN	0.211374	0.272341	0.353593	0.321363
TEAD4_HOXB13_3_AY_TCTATG40NTAG_CTCGTAAAATGYN	0.236324	0.373408	0.418053	0.320932
TFAP2C_ONECUT2_3_AY_TCCAGG40NTAG_NATYGATNNNNNNNNNGCCTNNGGSNN	0.197777	0.288465	0.387235	0.320527
CLOCK_TBX3_3_AX_TGGCCA40NTTC_GGTGTGNNNNNCACGTG	0.182172	0.312043	0.326731	0.319335
E2F3_DRGX_2_AAA_TTATAA40NGTG_SGCGCTAATTKN	0.230481	0.311551	0.403529	0.319301
ETV2_ONECUT2_3_AAA_TACTAC40NGCC_RCCGGAANNNNNNATCGATN	0.257975	0.330668	0.397843	0.317932
TEAD4_ELF1_2_AX_TTTAGG40NTCT_RGAATGCGGAAGTR	0.281047	0.332536	0.356116	0.317333
TEAD4_HOXB13_3_AY_TCTATG40NTAG_CYAATAAAATGYN	0.219107	0.349839	0.423541	0.317142
ERF_DLX3_2_AAC_TTGCAT40NTGG_RSCGGAANNNNYAATTA	0.23199	0.297775	0.458616	0.3165
GCM2_FOXI1_3_AAB_TGTGTC40NTGG_TGTTKATRCGGGN	0.253495	0.314738	0.32804	0.316462
TEAD4_ESRRB_2_AY_TCGATC40NTAT_RCATWCNNNNNNAGGTCA	0.20809	0.313809	0.433728	0.316331
TEAD4_EOMES_3_AX_TCAGCA40NCTC_NNGYGYSACATTCCN	0.257354	0.291719	0.329756	0.31613
TFAP4_MAX_3_AW_TCCTTG40NGGT_NCAGCTGNNNNNNNCACGTGN	0.240737	0.34084	0.369113	0.31539
CUX1_SOX15_3_AY_TGCTTC40NTTA_NATCRATNNNNNNNNAACAATRS	0.24722	0.309162	0.390033	0.314591
ETV2_FOXI1_3_AAA_TACATC40NATA_RSCGGATGTTKW	0.30127	0.295306	0.365957	0.313864
ELK1_HOXB13_3_AAA_TGCGAC40NGGT_RSCGGAAGNNGTAAAN	0.251457	0.26278	0.283241	0.313415
TEAD4_DLX2_2_AX_TCGAAT40NAGG_NRCATTCNNNNNTAATTRN	0.177644	0.319471	0.450391	0.312577
FLI1_TCF3_3_AAC_TGAGTT40NCGG_NCCGGANNCASSTGY	0.233443	0.300875	0.343611	0.312549
HOXB2_ETV7_3_AY_TGAGGT40NTCC_NSCGGAARNNNNNMATTAN	0.282711	0.285413	0.321478	0.312495
ETV2_ONECUT2_3_AAA_TACTAC40NGCC_RCCGGAANNNNNNRATCRATN	0.251819	0.330778	0.390222	0.312395
TEAD4_HOXB13_2_AX_TGTGCA40NCCG_GGWATGNNNRTAAA	0.173164	0.29697	0.397445	0.311922
CEBPG_ELF1_3_AS_TATGAC40NTCA_TTGCGYAANNSCGGAAGN	0.262209	0.319496	0.362823	0.311771
TEAD4_DLX3_3_AX_TAGAGC40NTAG_RCATTCCNNNYMATTA	0.280138	0.310405	0.368626	0.311659
MYBL1_MAX_2_AX_TCCTTG40NGGT_YAACGGNNNNNNNNNNNCACGTG	0.170376	0.306358	0.427667	0.311561
HOXD12_ELK3_2_AAB_TTGGGT40NGGC_NTTTAYNNCCGGAARNN	0.247749	0.28017	0.331519	0.311359
ETV2_DRGX_2_AAA_TCTTGT40NCAG_RSCGGAANYAATTA	0.252133	0.264907	0.304721	0.311058
HOXB2_RFX5_2_AY_TGCTCT40NTTA_SYMATTANNNNNNRGCAACN	0.194119	0.25613	0.469154	0.310616
ETV2_PITX1_3_AAA_TGGCCT40NTAT_RSCGGAANNNNNGGMTTAN	0.254703	0.303134	0.349838	0.310578
TEAD4_HOXA13_2_AX_TTTCAA40NTGA_RCATWCCNNNNNNNNYNNTAAA	0.153795	0.279169	0.414673	0.309581
HOXB2_ELF1_3_AY_TTTAGG40NTCT_NYMATTANNNNNNNNGGAAGNN	0.239192	0.292952	0.382588	0.309518
TEAD4_EOMES_3_AY_TGTCGT40NGCG_RGAATGYGTGA	0.257918	0.285082	0.16431	0.308546
ETV2_FOXI1_3_AAA_TACATC40NATA_TGTTKMCGGAWRTN	0.227341	0.301152	0.336848	0.307992
GCM2_TEF_3_AAB_TGACAG40NACA_RTRCGGGNNNNTTACGTAA	0.253822	0.335054	0.344096	0.307405
E2F3_EOMES_3_AAA_TCTTCG40NGAT_NNGYGNNNNGGCGCSNNNNCRCNN	0.268285	0.302207	0.366447	0.306957
GCM1_HOXA13_2_AU_TCCACT40NTGT_RKRNGGGNNATAAA	0.170082	0.336831	0.405571	0.304616
ERF_EOMES_3_AAC_TGAGTC40NAAC_TNTCACACCGGAAAT	0.250512	0.28231	0.382453	0.304411
ELK1_FOXI1_3_AAA_TAGTCA40NTCT_RSCGGATGTKKN	0.248172	0.262786	0.317794	0.304026
ETV2_FOXI1_3_AAA_TACATC40NATA_RNCGGAANNAAACA	0.213548	0.309194	0.342971	0.303828
ETV2_ONECUT2_3_AAA_TACTAC40NGCC_RRTCRATNNNCGGAARYN	0.267513	0.314169	0.367957	0.303024
ETV2_HOXB13_3_AAA_TGTGCA40NCCG_NCCGGAAGTYRTAAAN	0.266484	0.270895	0.27254	0.302345
ETV5_EOMES_3_AY_TACAAG40NTCC_TNRCACCGGAWN	0.240754	0.327562	0.451694	0.3004
TFAP2C_ETV7_2_AY_TTGGTG40NTAC_SCCNNNGGSNNNGGAAGNNNTTCCNN	0.166038	0.272266	0.357246	0.300229
ETV2_GSC2_3_AAA_TCAAGA40NCGC_RCCGGANNNNNNNNTAATCCN	0.24932	0.308826	0.334688	0.297586
MEIS1_SOX2_3_AT_TATTCG40NCTG_TGACAKNNNAACAATGN	0.191708	0.36215	0.480712	0.296766
GCM2_HES7_3_AAB_TGGTGA40NGTT_RTRNKGGTNNNGCACGYGNN	0.251333	0.290906	0.312236	0.295289
TFAP4_MAX_4_DM_TGCACC40NAGA_NCAGCTGNNNNNCACGTGN	0.159	0.335999	0.356617	0.295103
ERF_HES7_3_AAC_TGTGAA40NTAC_NNCACGTGNNNNCCGGAANN	0.188629	0.303514	0.376391	0.293951
TEAD4_FIGLA_3_AX_TGTGAT40NGCA_GGAATKNNCASSTG	0.278916	0.294025	0.289344	0.293526
TEAD4_ERG_2_AX_TTGTTA40NGGT_RSCGGAAATRCC	0.237778	0.28511	0.336333	0.293321
FOXJ2_PITX1_3_AAF_TGGCAG40NCCT_TAAACAGGATTA	0.230235	0.299349	0.319213	0.292218
ERF_HOXB13_2_AAC_TGCGAC40NGGT_NNMGGAARNNRTAAAN	0.207524	0.286571	0.406922	0.291725
TEAD4_HOXA3_3_AX_TAGCGT40NTCA_RCATTCNNNNNNCATTA	0.25524	0.29945	0.361698	0.291254
TEAD4_HOXA13_2_AX_TTTCAA40NTGA_CYCRTAAATWCCN	0.170621	0.259975	0.3754	0.291236
ETV2_HES7_3_AAA_TAGTGC40NATG_RSCGGAANNNNNNCACGTGNN	0.236882	0.280401	0.319488	0.291181
PBX4_HOXA1_2_AS_TTCTGT40NAAC_NYNATMAATCA	0.230148	0.304622	0.344944	0.290386
TEAD4_HOXA2_3_AY_TCTGCG40NCGG_RCATTCNNNNNNCATTA	0.235205	0.29722	0.397073	0.289639
ETV2_HOXB13_3_AAA_TGTGCA40NCCG_NCCGGAANYATAAAN	0.231595	0.321283	0.29841	0.289618
POU2F1_EOMES_2_AS_TGTCGT40NGCG_NTATKCAGYGTNA	0.202213	0.25989	0.316865	0.289394
TEAD4_PITX1_3_AY_TCTTTC40NTTG_RCATWCYNNNNTAATCC	0.232204	0.314073	0.418808	0.287713
MEIS1_ONECUT2_3_AT_TCCCTC40NTCC_TGACAGNWAATCRATR	0.267391	0.277557	0.291215	0.287269
ETV2_FOXI1_3_AAA_TACATC40NATA_RSCGGAANNRYMAACAN	0.206423	0.278778	0.325439	0.287022
ERF_FOXI1_2_AAC_TAGTCA40NTCT_TGTTKMCGGAWRN	0.165775	0.227009	0.287118	0.28702
ETV7_TBX21_2_AV_TTTCTG40NTAG_NSCGGAARNNNNNTCACACNN	0.190539	0.287644	0.352452	0.286462
GCM1_FIGLA_2_AU_TCGAAC40NGAT_CASSTGNNNNNNNNNNNTGCGGG	0.128675	0.32695	0.422929	0.286084
GCM1_FIGLA_2_AU_TCGAAC40NGAT_CASSTGNNNNNNNNTGCGGG	0.128675	0.32695	0.422929	0.286084
GCM1_FIGLA_2_AU_TCGAAC40NGAT_CASSTGNNNNNNNTGCGGG	0.128675	0.327068	0.425831	0.286084
ETV2_HES7_3_AAA_TAGTGC40NATG_RSCGGAANNNNNNNCACGTGNN	0.225146	0.269552	0.318387	0.286064
CUX1_HOXB13_3_AY_TACGCA40NAAT_SYMRTAAANATYGATN	0.172028	0.296172	0.424864	0.285885
ERF_HES7_3_AAC_TGTGAA40NTAC_NNCACGTGNNNNNCCGGAANN	0.198327	0.265053	0.341676	0.28572
GCM1_FOXI1_2_AX_TAGTCA40NTCT_TGTTGANGCGGGN	0.18984	0.320088	0.335797	0.285387
TEAD4_HOXA3_3_AY_TCTCCC40NCCG_RCATTCYNNNNNCATTA	0.225839	0.291871	0.395562	0.284438
MEIS1_HOXB13_3_AAB_TAAGGA40NCCG_SYMRTAAANCTGTCA	0.239279	0.259605	0.34412	0.283572
FLI1_FIGLA_2_AAC_TTGTAC40NGTA_RSCGGAANCASSTGN	0.196095	0.265181	0.315544	0.282586
HOXB2_ELK3_3_AY_TGCAGT40NAAG_RSCGGAAGTMRTTA	0.210274	0.223124	0.317261	0.282251
HOXB2_ETV7_3_AY_TGAGGT40NTCC_NSCGGAARNNNNNNMATTAN	0.216715	0.254055	0.372512	0.281715
GCM2_DLX3_3_AAB_TCGAGA40NGAT_RTRCGGGNNNNNNTAATKR	0.193702	0.273485	0.334228	0.281055
HOXD12_TBX21_2_AAB_TCCTAT40NAGA_NGGTGTNNNNNNNNNNNNNCACNTNNTWAN	0.20421	0.265691	0.366212	0.280043
TFAP2C_E2F8_3_AY_TGCGCG40NTAG_NNTCCCGCNNNCCNNNGGC	0.15973	0.301288	0.375975	0.279113
TEAD4_FOXI1_3_AX_TACATC40NATA_RCATWCCNNNNNNNNNNNNRTMAACA	0.243689	0.318859	0.40574	0.278138
MEIS1_ELF1_2_AT_TCCGAT40NAGC_NTGCCGGAAGTN	0.172934	0.252103	0.325219	0.278063
TEAD4_DLX3_3_AY_TCGAGA40NGAT_RCATTCCNNNYAATTA	0.185205	0.264107	0.429663	0.27752
ETV5_HES7_2_AY_TTGGCA40NTCG_CCGGAANNNNNNCACGTG	0.196734	0.268582	0.419569	0.277346
HOXB2_ELK1_3_AY_TATGCT40NACT_RSCGGAAGTMRTTA	0.216916	0.242002	0.29124	0.277203
TEAD4_CLOCK_3_AY_TCTTGA40NGTG_NCACGTGNNNNNNNCATWCC	0.20578	0.277857	0.373051	0.276107
ETV2_HES7_3_AAA_TAGTGC40NATG_NNCACGTGNNNNNCGGAWRY	0.224607	0.251604	0.299365	0.275294
ETV2_EOMES_3_AAA_TCAGCA40NCTC_TCACACCGGAWRY	0.243826	0.237128	0.262257	0.27373
ERF_SREBF2_2_AAC_TCTTTG40NACT_NSCGGAARNCACGTGNN	0.212022	0.244013	0.308663	0.27308
TEAD4_RFX5_2_AY_TCGGTT40NTGT_RCATTCNNNNNNNNNNNNNNNNNGCAACN	0.161179	0.259185	0.364206	0.272785
ELK1_TBX21_3_AAD_TGTTCA40NCTG_TNRCACCGGAAGNN	0.211235	0.25171	0.299092	0.272721
MEIS1_EOMES_3_AT_TCCCGA40NGCC_AGGTGTTGACAN	0.240009	0.318187	0.303902	0.272194
FOXJ3_TBX21_3_AAE_TCCTCC40NCTC_WAACAACACMY	0.152567	0.220791	0.240722	0.271632
E2F1_ELK1_2_AX_TATGTA40NTGT_SGCGCNNNNNNNNNNNCGGAAGN	0.203221	0.270506	0.397517	0.271277
TEAD4_TBX21_3_AY_TGTTCA40NCTG_ARGTGTKRNNNNNRGWATGY	0.207945	0.269876	0.355338	0.270811
GCM2_PITX1_3_AAB_TCTTTC40NTTG_RTRCGGGNNGATTA	0.241097	0.285015	0.283744	0.270253
HOXB2_PAX5_2_AY_TGGTAT40NTGA_NNGTCACGCNNCATTAN	0.233504	0.285339	0.357421	0.268233
TEAD4_ELF1_2_AY_TGTGAG40NAGG_GGAATGCGGAAGTN	0.171148	0.228041	0.352213	0.267597
FOXO1_ELF1_3_AS_TTTCAC40NGTG_NTGTTGNCGGAARNN	0.268461	0.290254	0.274062	0.267394
FLI1_HOXB13_2_AAC_TCGGTG40NCAA_RSCGGAANYNRTAAA	0.199087	0.246301	0.341502	0.266674
MEIS1_DLX2_2_AT_TCCGCA40NCGC_TGACANNNTAATKR	0.175752	0.250562	0.461318	0.266174
TEAD4_PITX1_3_AY_TCTTTC40NTTG_RCATWCYNNNNNTAATCC	0.216366	0.287717	0.400859	0.266167
ETV2_DLX3_3_AAA_TAGAGC40NTAG_RSCGGAANNNNNNYAATTA	0.20188	0.252993	0.295517	0.265904
ERF_DLX3_2_AAC_TTGCAT40NTGG_RSCGGAANNNNNYAATTA	0.18242	0.251194	0.416106	0.264376
TFAP2C_ONECUT2_3_AY_TCCAGG40NTAG_NATCGATNNNNNGCCTNNGGSNN	0.243235	0.255773	0.250566	0.264215
ETV2_TCF3_3_AAA_TGAAGC40NCTA_CASSTGNNCCGGAWRYN	0.203087	0.23645	0.248884	0.263958
RFX3_ETV7_2_AY_TCGTCT40NCTA_NNNMGGAANNNNNTCCNNNRCAACN	0.184477	0.23899	0.303635	0.26256
ETV2_CEBPD_2_AAA_TGTAGA40NTGT_RSCGGANNTTGCGYAAN	0.207051	0.248258	0.285387	0.261738
ETV2_GSC2_3_AAA_TCAAGA40NCGC_RSCGGAANNNNNGGATTA	0.206123	0.252964	0.282443	0.26099
ALX4_EOMES_3_AAD_TGCACG40NTTG_NGYGYTAAYNNNNNNTNACACNN	0.217327	0.238195	0.319845	0.260929
FLI1_FOXI1_3_AAC_TACGGT40NTAC_RTAAACMGGAARYN	0.176752	0.220256	0.292614	0.260543
ETV2_CLOCK_3_AAA_TCGGGC40NAAT_NNCACGTGNNNNNCCGGAWRY	0.228493	0.242696	0.237221	0.260528
FOXO1_ELK1_2_AS_TTCGCT40NCTT_TGTTGCCGGANNN	0.152962	0.197032	0.335445	0.260072
ERF_MAX_3_AAC_TTAGTC40NTCC_RSCGGAANCACGTGN	0.209767	0.259787	0.236487	0.259073
ETV7_TBX21_2_AV_TTTCTG40NTAG_NSCGGAARNNNNNNTCACACNN	0.177045	0.262418	0.330295	0.258702
TEAD4_DLX3_3_AY_TCGAGA40NGAT_RCATTCNNNNNTAATKR	0.182799	0.267146	0.414522	0.256824
ERF_EOMES_3_AAC_TGAGTC40NAAC_RRGTGTKNNNNNNNNNNNNNNCMGGANNN	0.204277	0.264893	0.329336	0.256435
HOXB2_ELF1_2_AY_TTTAGG40NTCT_TAATKRNNNNNGGAAGTN	0.192104	0.229759	0.348578	0.255389
CUX1_HOXA13_3_AY_TCGGTA40NTGA_NYMRTAAANATYGATN	0.115264	0.261722	0.374202	0.255233
ETV2_FOXI1_3_AAA_TACATC40NATA_NRTMAACMGGAARYN	0.149795	0.212863	0.276243	0.254484
FLI1_ETV7_2_AAC_TTTACT40NACA_NSMGGACGGAYNTCCKSN	0.202036	0.24915	0.287225	0.25443
ETV2_GSC2_3_AAA_TCAAGA40NCGC_RSCGGAANNNNGGATTA	0.212187	0.252856	0.274249	0.254411
ETV2_DLX3_3_AAA_TAGAGC40NTAG_TAATTRNNNNCGGAARYN	0.161588	0.220581	0.280657	0.252341
ELK1_HOXB13_2_AAD_TCTATG40NTAG_RNCGGAANYNRTWAAN	0.143156	0.243335	0.396524	0.249868
TEAD4_HOXA2_3_AX_TTAACA40NTGT_RCATTCNNNNNNCATTA	0.211687	0.261132	0.313923	0.247275
ERF_CEBPD_3_AAC_TAGAGG40NACC_RSMGGAANTTGCGYAAN	0.210788	0.21564	0.219407	0.246456
GCM1_PITX1_3_AU_TCGAGC40NAAT_GGATTANNNNNNTGCGGG	0.165028	0.282799	0.357862	0.245797
TFAP2C_ELK1_3_AY_TTCGCT40NCTT_NGCCTNNGGSNNCGGAAGYN	0.18097	0.226745	0.276065	0.245645
ERF_HOXA3_3_AAC_TCTGTG40NAGA_RSCGGAWNNNNNNNYMATTA	0.183295	0.249491	0.321485	0.245224
TEAD4_HOXA13_2_AX_TTTCAA40NTGA_GGWATGNNNRTAAA	0.145448	0.247247	0.370427	0.245047
CUX1_FOXO1_3_AY_TCTTGC40NTTC_GTMAACANNNNNATCRATN	0.128241	0.22714	0.333839	0.244663
HOXB13_ONECUT2_3_DM_TGATCG40NATC_NNNRTAAAWATYGAYY	0.124995	0.214412	0.30658	0.243437
GCM2_FOXI1_3_AAB_TGTGTC40NTGG_RTAAATANGGGNN	0.209573	0.247227	0.28562	0.242651
HOXB2_ETV7_3_AY_TGAGGT40NTCC_TAATKNNNNGNNNNNNCTTCCNN	0.171049	0.229708	0.37342	0.240169
HOXB13_TBX21_3_AAD_TTCATC40NCTT_ARGTGTKANTTTATNN	0.258268	0.222471	0.130089	0.239526
E2F1_ELK1_2_AX_TATGTA40NTGT_SGCGCNNNNNNNNNNCGGAAGN	0.178425	0.237999	0.352594	0.239506
ERF_HES7_3_AAC_TGTGAA40NTAC_NCCGGAANNNNNNCACGYGNN	0.169945	0.294602	0.357463	0.238766
ERF_DLX2_3_AAC_TCGAAA40NAAT_RSCGGAANNNNNYMATTA	0.184689	0.242175	0.272316	0.238396
RFX3_SRF_3_AY_TTACGG40NCGC_NRGYAACNNNNNCCTWWWNNGGN	0.167149	0.216823	0.3005	0.237303
CLOCK_BHLHA15_2_AX_TTCTTT40NCAG_NCACGTGNNNNNCATATGN	0.174384	0.252498	0.301579	0.237155
RFX3_BHLHA15_3_AY_TTCTTT40NCAG_NRGYAACNNNCATATGKN	0.160088	0.206088	0.252878	0.235812
TEAD4_ALX4_3_AY_TGGCAA40NACT_RCATWCYNNNNTAATYRNATTA	0.20433	0.238526	0.269211	0.235132
E2F1_EOMES_3_AX_TGCACG40NTTG_RGGTGTNNNGGCGSNNTNNCRSNN	0.197417	0.228819	0.298739	0.234133
CLOCK_NHLH1_2_AX_TAGATT40NACA_NNCAGCTGNNNNNNCACGTGNN	0.110307	0.232557	0.285598	0.23412
CUX1_PITX1_3_AY_TGGCAG40NCCT_GGATTANNNNATCRATN	0.128875	0.257463	0.377445	0.233838
GCM1_HOXB13_3_AX_TGCGAC40NGGT_NCCCGCANNNMRTAAA	0.167816	0.252081	0.345572	0.233544
FLI1_DLX2_2_AAC_TGTCGA40NGCA_RSCGGAANNNNNYAATTAN	0.168448	0.220243	0.319518	0.232679
ERF_ETV7_2_AAC_TTGGTG40NTAC_NSMGGACGGAYNTCCKSN	0.175687	0.217446	0.243419	0.232022
TEAD4_CEBPD_3_AY_TGAGGC40NGGA_NTTRCGYAANNNNNNNNRGWATGY	0.20705	0.212596	0.226966	0.231927
ELK1_TBX21_2_AAA_TCCTAT40NAGA_TNRCACCGGAAGNN	0.157298	0.219007	0.281572	0.231674
GCM1_ELK3_3_AU_TTGGGT40NGGC_ACCCGCANCCGGAAGN	0.104748	0.212314	0.287331	0.231477
ELK1_EOMES_2_AAA_TGAGTC40NAAC_TNRCACCGGAAGN	0.145746	0.191848	0.252237	0.230243
ETV2_DLX3_3_AAA_TAGAGC40NTAG_RSCGGAANNNNNYAATTA	0.162051	0.218745	0.294121	0.230242
RFX3_FIGLA_3_AY_TCGGCA40NAGC_TRGYAACNNNNCASSTGNN	0.18082	0.220943	0.277147	0.229805
TFAP2C_HES7_3_AY_TGTGAA40NTAC_NNCRCGYGNNNNNNSCCNNNGGS	0.155379	0.21315	0.312667	0.229072
CUX1_SRF_3_AY_TGAAAT40NCAA_NCCATAYWNGGWNNNNATCRATN	0.146786	0.225379	0.287566	0.227501
HOXB13_TBX21_3_AAD_TTCATC40NCTT_ARGTGNNANNNMWTAAAN	0.17671	0.206063	0.216212	0.226695
FOXJ2_PITX1_3_AAF_TGGCAG40NCCT_NTAATCCNNWMAACA	0.106174	0.212016	0.215541	0.224417
ELK1_HOXA1_4_DM_TGGTAC40NTCT_RCCGGAAGTAATTA	0.160024	0.196912	0.242357	0.224389
FLI1_FOXI1_3_AAC_TACGGT40NTAC_TGTTKMCGGAWRNN	0.155948	0.175067	0.2024	0.223868
GCM1_FIGLA_3_AX_TCGAAC40NGAT_CAGCTGNNNNNNNNNTGCGGG	0.19348	0.244203	0.270769	0.221195
GCM1_FIGLA_3_AX_TCGAAC40NGAT_CAGCTGNNNNNNCCCGCAY	0.179283	0.233666	0.264072	0.220863
TEAD4_ALX4_3_AY_TGGCAA40NACT_GGAATGNNNNNYTAATTA	0.174571	0.226124	0.307607	0.220609
POU2F1_SOX2_2_AS_TGCTCG40NCTC_ATTTGCATNACAATRN	0.160159	0.207066	0.222664	0.22046
POU2F1_HOXB13_2_AX_TACATT40NTAC_NRMATATACCAATAAA	0.141865	0.194933	0.281897	0.220448
HOXB2_TBX21_3_AY_TGTAGC40NCCT_NGGTGTGNNNNNTMATTWGCRN	0.178362	0.206165	0.318283	0.220207
CUX1_FOXO6_3_AY_TCCGAA40NGGC_RTAAACANNNNNATCRATN	0.121525	0.233708	0.330659	0.219996
TFAP2C_HES7_3_AY_TGTGAA40NTAC_NNCRCGYGNNNNNNNSCCNNNGGS	0.154157	0.210957	0.308639	0.219826
ELK1_FOXI1_3_AAD_TGTGTC40NTGG_RSCGGAANRTMAAYA	0.159794	0.206027	0.264455	0.217395
ELK1_ONECUT2_2_AAA_TCCAGG40NTAG_RSCGGAASNGRTCGATAN	0.110065	0.217243	0.289205	0.217102
POU2F1_SOX15_2_AS_TCGCCA40NCCT_WTGMATAACAATR	0.151566	0.189851	0.29002	0.216324
CUX1_HOXA13_3_AY_TCGGTA40NTGA_ATCRATNNNNYCRTAAA	0.108025	0.223939	0.345997	0.214858
E2F1_EOMES_3_AX_TGCACG40NTTG_NGGTGTGNNNGGCGCSNNNCRC	0.197182	0.220119	0.279622	0.214745
POU2F1_GSC2_2_AS_TGCCAT40NACC_NNGATTANNNATGCAWNNN	0.152509	0.237746	0.294962	0.21436
TEAD4_ELK3_3_AY_TGGGCG40NCGT_NCCGGAANNNNNNNMATWCC	0.173381	0.193022	0.267753	0.213092
CUX1_FOXI1_3_AY_TCCTCT40NGTC_RTAAACANNNNNATCRATN	0.118577	0.21173	0.305836	0.212787
ETV2_HOXA2_3_AAA_TTAACA40NTGT_NCCGGAAGNNNNNNYMATTA	0.167006	0.224454	0.286812	0.21242
FLI1_FOXI1_3_AAC_TACGGT40NTAC_GAAAACCGAAAN	0.15391	0.18328	0.324434	0.212103
CUX1_TBX3_3_AY_TGGGCT40NGTT_AGGTGTGNNNNATCRAT	0.133009	0.236016	0.352276	0.211732
ERF_TBX21_3_AAC_TCCTAT40NAGA_TMACACCGGAAG	0.161879	0.195962	0.253631	0.211513
TEAD4_ELK1_3_AY_TGACGA40NGCA_RGAATSCGGAAGYN	0.169281	0.197571	0.243162	0.211322
POU2F1_EOMES_2_AX_TCCCGA40NGCC_NNNTATGCAGYGTKA	0.153346	0.215184	0.26754	0.210881
GCM2_TBX21_3_AAB_TGTTCA40NCTG_NNNCGGGNNNGGTGTNN	0.196217	0.213252	0.2022	0.210783
ETV2_DLX2_2_AAA_TCGAAT40NAGG_RCCGGAANNNNNYAATTA	0.123208	0.203505	0.328131	0.209706
GCM1_FIGLA_3_AX_TCGAAC40NGAT_CAGCTGNNNNNNNNNNNTGCGGG	0.185239	0.232115	0.269903	0.209542
E2F1_ELK1_2_AX_TATGTA40NTGT_SGCGCNNNNNCGGAAGN	0.121549	0.214029	0.324799	0.208316
ELK1_SREBF2_2_AAA_TCTTTG40NACT_RSCGGAANTSRCGTGA	0.153713	0.176452	0.207127	0.207831
ELK1_FOXI1_3_AAA_TAGTCA40NTCT_RSCGGAANNRTMAAYAN	0.159713	0.188387	0.212542	0.206206
ELK1_FOXI1_3_AAA_TAGTCA40NTCT_RSCGGAANRWMAACAN	0.146663	0.194798	0.192952	0.205933
HOXB13_TBX21_3_AAD_TTCATC40NCTT_ARGTGNNNNNNATAAA	0.172796	0.191232	0.135694	0.205034
TEAD4_FIGLA_3_AX_TGTGAT40NGCA_RATTCCNNNNNNNNNNCASSTGN	0.177444	0.270139	0.34415	0.204649
GCM1_HOXB13_3_AX_TGCGAC40NGGT_NCCCGCANNMATAAA	0.101244	0.224808	0.30166	0.203793
ETV2_SREBF2_2_AAA_TAAAGT40NAGC_RTCACGYSNCCGGAWN	0.115796	0.243722	0.297543	0.200333
POU2F1_ETV1_2_AS_TGCGAA40NAGC_NCCGGATATGCAN	0.146077	0.177321	0.257296	0.20018
ETV2_RFX5_2_AAA_TGCTCT40NTTA_NACTTCCGGYNNNNGCAACSN	0.100142	0.161881	0.293341	0.200042
POU2F1_ETV4_2_AX_TAGAAC40NAAT_NCCGGATATGCAN	0.141611	0.162553	0.220239	0.200022
ETV2_PAX5_3_AAA_TGGTAT40NTGA_ACCGGANNTACGCNNNNNYR	0.177132	0.198585	0.226524	0.198624
GCM1_TBX21_3_AU_TCCTAT40NAGA_RGGTGWKNNNNNNNNNTNNCRTRNGGGN	0.111231	0.242484	0.315137	0.198129
CUX1_SOX15_3_AY_TGCTTC40NTTA_ATCRATNNNNNNNNSYATTGTT	0.0739523	0.182743	0.294956	0.196978
ELK1_HOXA3_2_AAA_TCTGTG40NAGA_NCCGGWNNNNNNNNNNNSCATTAN	0.117281	0.16848	0.246553	0.196573
GCM2_TBX21_3_AAB_TGTTCA40NCTG_AGGTGTNNNGSGGGN	0.173615	0.183876	0.182318	0.196346
POU2F1_SOX15_2_AX_TAACCC40NCCA_NNNGMATAACAAWRRN	0.113063	0.170114	0.297608	0.196273
E2F1_HES7_3_AX_TAAGGG40NACC_SRCRCGYGSYNNNNSGCGCSN	0.144258	0.183373	0.243372	0.194933
CLOCK_FIGLA_2_AX_TCGGCA40NAGC_NCASSTGKNNNNNNNNCACGTGN	0.119915	0.180143	0.226318	0.194302
CLOCK_FIGLA_2_AX_TCGGCA40NAGC_NCASSTGKNNNNNNNNNCACGTGN	0.119915	0.180143	0.226318	0.194302
CUX1_TBX21_3_AY_TGGCAC40NAAG_NTCACACMNNNATCRATN	0.124407	0.176674	0.267633	0.192419
ETV2_DLX3_3_AAA_TAGAGC40NTAG_RSCGGAANNNNNNNTAATKR	0.12961	0.188387	0.282545	0.191672
E2F1_HES7_3_AX_TAAGGG40NACC_RRCRCGYGYNNNNSGCGCSN	0.142734	0.185737	0.235725	0.190077
ETV2_TBX21_3_AAA_TGTAGC40NCCT_RCCGGANNNNNNNNNNNACACCTN	0.14657	0.189585	0.258031	0.186833
POU2F1_FOXO6_2_AX_TAATGA40NGTA_RMATATKCNNNNNNNNNNNNNNNNRWMAACA	0.132221	0.181498	0.21151	0.18681
HOXB2_PAX5_3_AY_TGGTAT40NTGA_NNMATTAGTCACGCWTSRNTG	0.180739	0.167136	0.172858	0.184927
ELK1_FOXI1_3_AAD_TGTGTC40NTGG_RSCGGAANNRTMAAYA	0.123724	0.190339	0.232166	0.184763
POU2F1_DLX2_2_AX_TCCGCA40NCGC_WTWTGCATANNTAATTA	0.116309	0.19399	0.264889	0.183848
ETV2_TBX21_3_AAA_TGTAGC40NCCT_RGTGTKRNNNNNNNNNNNCNCMGGAARN	0.144935	0.189498	0.249438	0.183739
ETV2_SREBF2_2_AAA_TAAAGT40NAGC_RTMRCGTGACGGAWGN	0.114887	0.17893	0.283027	0.1831
ETV5_EVX1_3_AY_TCGTGA40NGTC_RSCGGWAATKR	0.138329	0.209415	0.239254	0.183
ETV2_EOMES_3_AAA_TCAGCA40NCTC_RCCGGANNNNNNNNNNNACACCTN	0.141442	0.18584	0.25902	0.182871
POU2F1_EOMES_2_AX_TCCCGA40NGCC_ARGTGTNNNAATATKYNNNCRCNN	0.108682	0.187484	0.25245	0.181708
ELK1_EVX1_3_AAD_TGGAAT40NAAT_RSCGGWANNNNYMATTA	0.147787	0.169836	0.172836	0.181185
GCM1_PITX1_3_AU_TCGAGC40NAAT_GGATTANNNNNNNNNTGCGGG	0.112415	0.226486	0.317795	0.180776
GCM1_PITX1_3_AU_TCGAGC40NAAT_GGATTANNNNNNNTGCGGG	0.127264	0.206203	0.251675	0.178865
POU2F1_DLX2_2_AX_TCCGCA40NCGC_TGMATATKCANNNNNTAATKR	0.12197	0.180323	0.227581	0.176509
MGA_EVX1_2_AAD_TCGTGA40NGTC_AGGTGNTAATKWNNNNTN	0.145674	0.145069	0.168359	0.1764
ETV2_FIGLA_2_AAA_TGTGAT40NGCA_NNCAGGTGNNNNNMCGGAARYN	0.0930536	0.16461	0.274848	0.176315
ETV2_FIGLA_2_AAA_TGTGAT40NGCA_NNCGGAANCAGGTGNN	0.10938	0.165664	0.292374	0.175463
ELK1_TEF_2_AAA_TCGTTC40NATA_NSCGGAWNTTACGTAAN	0.128784	0.139975	0.187525	0.17496
ETV2_RFX5_2_AAA_TGCTCT40NTTA_NCCGGAAGYNNCNTAGCAACS	0.115302	0.162273	0.258482	0.174731
ELK1_EOMES_2_AAA_TGAGTC40NAAC_RGGTGNGANNNNNNNNTNNCACCGGAAGY	0.0820656	0.165873	0.224221	0.173302
PBX4_HOXA10_2_AS_TGACAA40NACT_CCATAAATCA	0.125443	0.162642	0.185984	0.172563
FLI1_MAX_3_AAC_TACCAA40NTTA_RSCGGAANCACGTGN	0.166548	0.164205	0.0981768	0.171628
E2F3_TBX21_3_AAA_TGGCAC40NAAG_NGGTGTGNNNGGCGCSN	0.123089	0.150047	0.112067	0.170949
ELK1_ETV7_2_AAA_TTGGTG40NTAC_NNSMGGACGGAYNTCCKSNN	0.11123	0.15331	0.200242	0.170506
ELK1_TBX21_3_AAD_TGTTCA40NCTG_ANGTGNNANNNNNNNNNNNCNNMGGAWNN	0.12049	0.17545	0.23784	0.169255
ETV2_RFX5_2_AAA_TGCTCT40NTTA_NNNTTCCGSNNNNGCAACNN	0.0828599	0.130469	0.252814	0.167744
POU2F1_EOMES_2_AX_TCCCGA40NGCC_NNNTATGCNNNGYGANNNNNNNNNNNCRCN	0.0905494	0.158519	0.218066	0.1629
GCM1_MAX_3_AU_TTAGTC40NTCC_NNCACGTGNNNGCGGGYN	0.11708	0.163492	0.167898	0.162692
FOXJ3_TBX21_3_AAE_TCCTCC40NCTC_NNGYGNNNNNNNNWAACAACACNN	0.0948141	0.150632	0.200515	0.162065
ETV5_EOMES_3_AY_TACAAG40NTCC_RNGTGNNNNNNNNNNNNNRCRCCGGAWSN	0.0977722	0.186087	0.263321	0.16117
TFAP2C_MAX_3_AY_TTAGTC40NTCC_TNSCCNNNGGSNNNNNNNNNNNNNCACGTGN	0.110694	0.148422	0.233733	0.159964
TFAP2C_MAX_3_AY_TTAGTC40NTCC_TNSCCNNNGGSNNNNNNNNNNNNNNCACGTGN	0.110694	0.148422	0.233733	0.159964
ELK1_HOXA3_2_AAA_TCTGTG40NAGA_RSCGGTAATKR	0.081122	0.143329	0.238792	0.159098
MGA_EVX1_2_AAD_TCGTGA40NGTC_AGGTGNTAATKW	0.148012	0.115713	0.095281	0.158788
TEAD4_CLOCK_3_AY_TCTTGA40NGTG_NCACGTGNNNNNNCATWCC	0.119282	0.150837	0.176164	0.158045
ETV2_EOMES_3_AAA_TCAGCA40NCTC_NGGTGTNNNNNNNNNNNNNNNCCGGAWNNN	0.115621	0.168212	0.217073	0.157678
HOXB2_PAX1_3_AY_TGAACT40NAAG_NNGTCACGNNTCATTNN	0.137424	0.142242	0.176704	0.15601
ELK1_SREBF2_2_AAA_TCTTTG40NACT_RWCACGTGNNCGGAANN	0.080646	0.12255	0.214762	0.15518
POU2F1_EOMES_2_AS_TGTCGT40NGCG_RGTGTNNNAATATKNN	0.0980652	0.174034	0.233131	0.155012
HOXB2_ETV4_2_AY_TCCGGG40NCTC_ACCGGAAATGAN	0.146711	0.138178	0.16541	0.15491
ETV2_NHLH1_3_AAA_TGAGAG40NCGC_NCCGGAANNNNNNCAGCTGNN	0.136609	0.158996	0.156764	0.154189
CUX1_NHLH1_3_AY_TGCTAT40NCAG_NNCAGCTGNNNNNNNNNATYGATN	0.0694869	0.132233	0.214773	0.152182
CUX1_RFX5_3_AY_TTCACG40NAGT_RATCRATNNNNNNNNNRGYAAC	0.0570459	0.134897	0.226929	0.149768
GCM1_MAX_3_AU_TTAGTC40NTCC_RTGCGGGNNNNNNNCACGTGN	0.099948	0.1547	0.196183	0.149572
CLOCK_EVX1_3_AX_TCTTAC40NGCG_CACGTGNNNTAATKAT	0.116968	0.143001	0.160453	0.148375
TEAD4_FOXI1_3_AX_TACATC40NATA_RCATWCCNNNNNNNNNNNNNNRTMAACA	0.12051	0.144479	0.176481	0.147916
CLOCK_EVX1_3_AX_TCTTAC40NGCG_ATRATYANNNNCACGTG	0.103887	0.163216	0.209415	0.146772
ELK1_PAX9_2_AAA_TAGAAA40NCAG_RSCGGAACYACGCWYSANTG	0.0887632	0.137811	0.229073	0.142837
CUX1_TBX21_3_AY_TGGCAC40NAAG_TMACACCYAATA	0.134487	0.167328	0.204563	0.141545
MEIS2_ONECUT2_2_AAA_TGTTTC40NTTA_NTGACAGNTAATCRATAN	0.101454	0.187999	0.248464	0.140302
ERF_TBX21_3_AAC_TCCTAT40NAGA_NRGTGTNANNNNNNNNNNNNNCCGGAANN	0.102009	0.139704	0.182669	0.140275
HOXB2_PAX1_3_AY_TGAACT40NAAG_NNMATTAGTCACGCWTSRNTG	0.124826	0.122979	0.157056	0.140032
FLI1_ONECUT2_3_AAC_TGACAT40NCGG_RSCGGAANNNNNNRTCGAT	0.098102	0.144246	0.20171	0.136355
E2F1_NHLH1_3_AX_TGCTTT40NAGA_SGCGCCNNNNNNNNNNNNCAGCTGNN	0.10363	0.140499	0.194078	0.135604
ETV2_TEF_3_AAA_TCAGGG40NGCA_TTACGTNNNNNNNNNCCGGAANN	0.0958393	0.130513	0.188466	0.134319
TEAD4_MAX_3_AY_TGCCTG40NTCC_RCATTCCNNNNNNCACGTG	0.0868065	0.139366	0.242735	0.134028
HOXD12_EOMES_3_AAB_TGAGTC40NAAC_TMRCACCTCRTWAA	0.121102	0.122013	0.109317	0.131009
ETV2_RFX5_2_AAA_TGCTCT40NTTA_RNCGGAANNNNNNNNNGCAACN	0.0648718	0.103895	0.211404	0.12876
ELK1_PAX5_2_AAA_TCAGTT40NTTG_RSCGGAACYACGCWYSANTG	0.0893638	0.132309	0.15593	0.126255
TEAD4_PAX5_3_AY_TGGATG40NTAT_RCATWCCNNNNNNNNNNNNRWGCGTGACN	0.0942525	0.118104	0.162875	0.124437
TEAD4_MAX_3_AY_TGCCTG40NTCC_RCATTCCNNNNNNNCACGTG	0.0805815	0.130236	0.221054	0.12367
RFX3_HES7_3_AY_TGCCGG40NCAG_NRGCAACNNNCRCGYGNN	0.0969401	0.134593	0.121837	0.120951
ARNTL_PITX1_3_AAC_TCTTTC40NTTG_CACGTGNNNRGATTAN	0.115373	0.114599	0.101931	0.120505
MEIS1_MAX_3_AT_TATCTG40NTCG_NTGACRNNNNNNCACGTGN	0.0770952	0.115069	0.1289	0.119085
GCM1_MAX_3_AU_TTAGTC40NTCC_NNCACGTGNNNNNNNNNNRTGCGGGYRN	0.0689209	0.123594	0.171573	0.118912
CLOCK_EVX1_3_AX_TCTTAC40NGCG_TAATTANNNNNNCACGTG	0.0818229	0.124551	0.174656	0.118079
ELK1_TBX21_2_AAA_TCCTAT40NAGA_RAGGTSRNNNNNNNNNNNNNNNNCGGAAGYN	0.052915	0.0988787	0.182048	0.112202
ARNTL_PITX1_3_AAC_TCTTTC40NTTG_NNCACGTGNNNNRGMTTAN	0.0968393	0.0912392	0.103377	0.111263
POU2F1_SOX2_2_AX_TATTCG40NCTG_NATTTRCNNNACAATRN	0.0667489	0.119732	0.149978	0.110979
RFX3_FIGLA_3_AY_TCGGCA40NAGC_GTTGCYNNNNNNNNNNNNCASSTG	0.0642655	0.110902	0.159893	0.107915
CLOCK_EVX1_3_AX_TCTTAC40NGCG_YRATTANNNNNNNCACGTG	0.0788046	0.116136	0.184445	0.10785
HOXD12_EOMES_3_AAB_TGAGTC40NAAC_AGGYGYGANNNNNNNNNNNNNNNTCRTWAA	0.10131	0.0994352	0.0780435	0.107826
POU2F1_TBX21_2_AS_TGTTCA40NCTG_NTATKCAGYGTNA	0.0894844	0.071106	0.0339947	0.0978974
GCM1_NHLH1_3_AX_TCTCGT40NGCC_NCAGCTGNNNNNNNTRCGGG	0.0695793	0.104313	0.0961506	0.0861738
POU2F1_DLX2_2_AX_TCCGCA40NCGC_TGMATATKCANNNNTAATKR	0.0676714	0.0842555	0.0930408	0.0844897
ALX4_TBX21_3_AAD_TGGCAC40NAAG_RGGTGNTAATNNNNNNNNNCASYNN	0.0757378	0.0806555	0.0797113	0.0835921
POU2F1_TBX21_2_AS_TGTTCA40NCTG_NGTGNNNNMATATKNNNACACC	0.0633055	0.0849237	0.101191	0.0831299
GCM1_MAX_3_AX_TTAGTC40NTCC_NNCACGTGNNNNNNNNNNRTGCGGGYRN	0.0801056	0.0693316	0.0873455	0.0825888
GCM1_NHLH1_3_AX_TCTCGT40NGCC_NCAGCTGNNNNNNNNTRCGGG	0.0536777	0.102631	0.104061	0.0821952
HOXD12_EOMES_3_AAB_TGAGTC40NAAC_NNNACGANNNNNNTCGTNNN	0.0866707	0.0812203	0.0555003	0.0820931
