# Supplementary material for: Mechanistic insights into transcription factor cooperativity and its impact on protein-phenotype interactions
Source: Nat Commun. 2020 Jan 8;11:124. doi: 10.1038/s41467-019-13888-7 (PMC6949242; doi:10.1038/s41467-019-13888-7)
Supplement: Supplementary file 5 — Supplementary Data 2 [file 41467_2019_13888_MOESM5_ESM.xlsx]

## Sheet: data
#inferred DNA-shape features for trimers and tetramers, calculated from the DNA-pentamers table (Chiu et al. 2016)
seq	k	length	left.flanks	right.flanks	MGW.03	HELT.03	HELT.04	PROT.03	ROLL.03	ROLL.04
AAA	3_0_2	3	0	2	3.86125	36.7744	35.1275	-12.8581	-4.18562	-5.13312
AAC	3_0_2	3	0	2	4.37	35.3113	34.1437	-8.41563	-3.42125	1.4775
AAG	3_0_2	3	0	2	4.23875	32.605	36.1063	-2.75375	-3.1425	-3.32313
AAT	3_0_2	3	0	2	4.44625	33.1806	35.8531	-10.6381	-5.52688	1.28687
ACA	3_0_2	3	0	2	5.17125	35.2325	33.3837	-9.34875	4.88	-3.27375
ACC	3_0_2	3	0	2	4.76125	34.6037	33.1287	-3.4125	-1.35813	0.230625
ACG	3_0_2	3	0	2	4.955	33.6719	35.2537	-5.81875	4.35062	-2.09687
ACT	3_0_2	3	0	2	4.92563	32.1281	35.0538	-8.29688	-2.38	0.7975
AGA	3_0_2	3	0	2	4.6875	36.3237	33.6938	-8.54312	-1.48313	-3.475
AGC	3_0_2	3	0	2	4.87688	37.1981	32.9038	-2.82875	-2.74688	0.536875
AGG	3_0_2	3	0	2	4.515	34.4006	35.3931	-3.97375	-2.09625	-2.6775
AGT	3_0_2	3	0	2	4.8825	35.13	34.7837	-8.71312	-3.84563	0.621875
ATA	3_0_2	3	0	2	5.43875	34.8038	33.5325	-9.01562	6.115	-2.90062
ATC	3_0_2	3	0	2	4.91563	36.1644	33.1606	-5.43813	-1.11125	1.28
ATG	3_0_2	3	0	2	5.19688	35.0644	34.905	-5.37125	4.82562	-1.72125
ATT	3_0_2	3	0	2	4.925	35.9138	35.2975	-11.5656	-3.00687	2.28938
CAA	3_0_2	3	0	2	4.7225	34.9087	34.3462	-10.7144	-2.95562	-3.47875
CAC	3_0_2	3	0	2	4.99062	33.9969	34.0275	-6.82188	-2.65687	1.98937
CAG	3_0_2	3	0	2	4.9675	31.3169	35.5669	-2.58562	-2.10688	-1.7775
CAT	3_0_2	3	0	2	5.08625	32.0619	35.4025	-9.05875	-4.48	1.81375
CCA	3_0_2	3	0	2	5.4625	34.4281	32.665	-7.885	3.46937	-2.77937
CCC	3_0_2	3	0	2	5.01875	33.6056	32.9237	-1.885	-2.13	0.30625
CCG	3_0_2	3	0	2	5.28812	32.7756	34.7944	-5.54938	2.84813	-1.44875
CCT	3_0_2	3	0	2	5.20062	31.6394	34.6613	-6.72375	-3.03625	0.825
CGA	3_0_2	3	0	2	5.00125	35.5187	33.5325	-8.45813	-1.01313	-3.19687
CGC	3_0_2	3	0	2	5.28188	36.0794	33.18	-3.25375	-1.45375	1.03188
CGG	3_0_2	3	0	2	4.88563	33.6975	35.3331	-4.39438	-1.25063	-1.90375
CGT	3_0_2	3	0	2	5.35187	34.2531	35.1294	-9.3075	-2.5	1.20687
CTA	3_0_2	3	0	2	5.54875	34.59	33.4556	-8.80188	5.07375	-2.92375
CTC	3_0_2	3	0	2	5.23875	35.3919	33.2119	-5.16312	-1.3475	1.77875
CTG	3_0_2	3	0	2	5.42438	34.3569	34.83	-5.2075	3.88	-1.34187
CTT	3_0_2	3	0	2	4.99875	35.3319	35.2812	-10.8206	-3.9125	1.92375
GAA	3_0_2	3	0	2	4.45688	35.5819	34.2725	-10.3075	-3.38	-4.1
GAC	3_0_2	3	0	2	4.86875	34.4913	33.7506	-6.02937	-2.82938	1.37312
GAG	3_0_2	3	0	2	4.72187	31.5813	35.5881	-1.97188	-2.49625	-2.54875
GAT	3_0_2	3	0	2	5.00687	32.4144	35.2175	-8.60625	-4.45375	1.70437
GCA	3_0_2	3	0	2	5.5075	34.4888	33.0956	-8.51812	3.79125	-2.9675
GCC	3_0_2	3	0	2	5.10313	33.6181	33.1275	-2.7025	-1.74063	0.545625
GCG	3_0_2	3	0	2	5.31187	32.6575	34.86	-5.52125	3.5975	-1.44562
GCT	3_0_2	3	0	2	5.28	31.5613	34.9581	-7.18938	-2.48062	0.969375
GGA	3_0_2	3	0	2	4.77562	35.9825	33.5	-7.92375	-1.615	-3.6275
GGC	3_0_2	3	0	2	5.06562	36.6887	32.9881	-2.49375	-2.225	0.44125
GGG	3_0_2	3	0	2	4.72	33.8338	35.2694	-3.7425	-1.71063	-2.30875
GGT	3_0_2	3	0	2	5.10062	34.7388	34.8188	-8.21687	-3.175	0.705625
GTA	3_0_2	3	0	2	5.76562	34.365	33.1981	-8.74938	5.18625	-2.57187
GTC	3_0_2	3	0	2	5.33312	35.77	33.4019	-5.68813	-1.75188	1.87688
GTG	3_0_2	3	0	2	5.61562	34.5237	34.6944	-5.49812	3.54312	-1.165
GTT	3_0_2	3	0	2	5.27875	35.3706	35.26	-11.2581	-3.1775	2.25625
TAA	3_0_2	3	0	2	4.85687	35.3056	34.2037	-11.0156	-2.51063	-3.42625
TAC	3_0_2	3	0	2	5.1075	34.1938	33.8506	-5.86437	-2.615	1.2775
TAG	3_0_2	3	0	2	5.04	31.4937	35.5938	-2.65125	-2.11813	-1.87625
TAT	3_0_2	3	0	2	5.3175	32.1538	35.3906	-8.43437	-3.72187	1.82
TCA	3_0_2	3	0	2	5.44313	34.5306	33.0319	-8.07375	4.70188	-3.15
TCC	3_0_2	3	0	2	5.06625	33.9487	33.0962	-2.34687	-1.05875	0.13375
TCG	3_0_2	3	0	2	5.35125	33.0369	34.7619	-5.36937	4.53125	-1.42687
TCT	3_0_2	3	0	2	5.26063	31.7338	34.8756	-7.235	-1.96812	0.999375
TGA	3_0_2	3	0	2	5.155	35.2463	33.5819	-8.4675	-0.90125	-3.02
TGC	3_0_2	3	0	2	5.36875	36.0463	33.3094	-2.9875	-1.47812	0.895625
TGG	3_0_2	3	0	2	4.90375	33.7612	35.3612	-4.49812	-1.23937	-2.08
TGT	3_0_2	3	0	2	5.46625	34.1294	35.3056	-9.09938	-2.435	0.853125
TTA	3_0_2	3	0	2	5.79125	34.5463	33.17	-8.1975	6.7025	-2.79438
TTC	3_0_2	3	0	2	5.29563	35.7769	33.36	-5.1225	-0.49875	1.5225
TTG	3_0_2	3	0	2	5.52688	34.7875	34.5737	-5.54688	5.28188	-1.28125
TTT	3_0_2	3	0	2	5.11813	36.05	35.3381	-11.7144	-2.71875	1.8025
AAA	3_1_1	3	1	1	4.39062	36.0831	36.775	-13.5712	-2.8525	-4.11688
AAC	3_1_1	3	1	1	4.66062	35.3006	35.42	-11.0594	-3.16875	-3.47625
AAG	3_1_1	3	1	1	4.49937	35.3025	32.6344	-9.20125	-3.9675	-3.1375
AAT	3_1_1	3	1	1	4.34687	35.8844	33.1206	-11.0638	-3.04312	-5.4075
ACA	3_1_1	3	1	1	5.27	34.0406	35.2756	-8.04625	-2.2075	5.1375
ACC	3_1_1	3	1	1	4.5375	34.7494	34.6694	-6.51875	-3.28625	-1.27625
ACG	3_1_1	3	1	1	4.99437	34.2569	33.6931	-8.18812	-2.56937	4.61813
ACT	3_1_1	3	1	1	4.535	34.9462	32.1344	-4.37812	-3.45938	-2.36187
AGA	3_1_1	3	1	1	4.91812	31.7119	36.3113	-3.26562	-1.9725	-1.34375
AGC	3_1_1	3	1	1	4.84875	31.5431	37.1344	-1.3675	-2.54188	-2.59687
AGG	3_1_1	3	1	1	4.66625	31.6075	34.4631	-0.95125	-2.9875	-2.12562
AGT	3_1_1	3	1	1	4.535	32.1344	34.9462	-4.37812	-2.36187	-3.45938
ATA	3_1_1	3	1	1	5.57437	32.1987	34.7769	-8.73188	-3.7925	6.37375
ATC	3_1_1	3	1	1	4.73375	32.4675	36.1475	-8.33687	-4.62812	-1.15938
ATG	3_1_1	3	1	1	5.20188	32.0237	35.055	-8.605	-4.35438	4.45375
ATT	3_1_1	3	1	1	4.34687	33.1206	35.8844	-11.0638	-5.4075	-3.04312
CAA	3_1_1	3	1	1	5.3925	34.7563	34.9019	-10.5919	5.19187	-2.95187
CAC	3_1_1	3	1	1	5.525	34.5369	33.9612	-7.98937	3.3775	-2.68625
CAG	3_1_1	3	1	1	5.465	34.3319	31.2894	-6.63938	3.81937	-2.17813
CAT	3_1_1	3	1	1	5.20188	35.055	32.0237	-8.605	4.45375	-4.35438
CCA	3_1_1	3	1	1	5.33625	33.6987	34.385	-3.5375	-1.20312	3.5275
CCC	3_1_1	3	1	1	4.76312	33.8644	33.5506	-2.24437	-1.71188	-2.12562
CCG	3_1_1	3	1	1	5.18375	33.75	32.7331	-3.61375	-1.24687	2.80187
CCT	3_1_1	3	1	1	4.66625	34.4631	31.6075	-0.95125	-2.12562	-2.9875
CGA	3_1_1	3	1	1	5.38563	32.9663	35.5344	-6.58938	4.51813	-1.04875
CGC	3_1_1	3	1	1	5.3425	32.7494	36.1287	-3.8675	3.38937	-1.55313
CGG	3_1_1	3	1	1	5.18375	32.7331	33.75	-3.61375	2.80187	-1.24687
CGT	3_1_1	3	1	1	4.99437	33.6931	34.2569	-8.18812	4.61813	-2.56937
CTA	3_1_1	3	1	1	5.64875	31.5206	34.5325	-6.9225	-2.18875	5.1225
CTC	3_1_1	3	1	1	5.05375	31.6181	35.3819	-6.68187	-2.36063	-1.38312
CTG	3_1_1	3	1	1	5.465	31.2894	34.3319	-6.63938	-2.17813	3.81937
CTT	3_1_1	3	1	1	4.49937	32.6344	35.3025	-9.20125	-3.1375	-3.9675
GAA	3_1_1	3	1	1	4.89438	35.7656	35.6544	-10.27	-0.56375	-3.185
GAC	3_1_1	3	1	1	4.9375	35.7762	34.5681	-8.10375	-1.90625	-3.14562
GAG	3_1_1	3	1	1	5.05375	35.3819	31.6181	-6.68187	-1.38312	-2.36063
GAT	3_1_1	3	1	1	4.73375	36.1475	32.4675	-8.33687	-1.15938	-4.62812
GCA	3_1_1	3	1	1	5.53875	36.0619	34.4775	-3.65	-1.46938	3.8725
GCC	3_1_1	3	1	1	4.86313	36.6875	33.6112	-2.67875	-2.28437	-1.81438
GCG	3_1_1	3	1	1	5.3425	36.1287	32.7494	-3.8675	-1.55313	3.38937
GCT	3_1_1	3	1	1	4.84875	37.1344	31.5431	-1.3675	-2.59687	-2.54188
GGA	3_1_1	3	1	1	4.86062	33.8619	36.0556	-5.16688	-1.08062	-1.6875
GGC	3_1_1	3	1	1	4.86313	33.6112	36.6875	-2.67875	-1.81438	-2.28437
GGG	3_1_1	3	1	1	4.76312	33.5506	33.8644	-2.24437	-2.12562	-1.71188
GGT	3_1_1	3	1	1	4.5375	34.6694	34.7494	-6.51875	-1.27625	-3.28625
GTA	3_1_1	3	1	1	5.67812	34.3019	34.4237	-8.18437	-2.6475	5.085
GTC	3_1_1	3	1	1	4.9375	34.5681	35.7762	-8.10375	-3.14562	-1.90625
GTG	3_1_1	3	1	1	5.525	33.9612	34.5369	-7.98937	-2.68625	3.3775
GTT	3_1_1	3	1	1	4.66062	35.42	35.3006	-11.0594	-3.47625	-3.16875
TAA	3_1_1	3	1	1	5.64313	34.5719	35.335	-10.9256	6.49625	-2.56188
TAC	3_1_1	3	1	1	5.67812	34.4237	34.3019	-8.18437	5.085	-2.6475
TAG	3_1_1	3	1	1	5.64875	34.5325	31.5206	-6.9225	5.1225	-2.18875
TAT	3_1_1	3	1	1	5.57437	34.7769	32.1987	-8.73188	6.37375	-3.7925
TCA	3_1_1	3	1	1	5.61875	35.2019	34.5944	-6.39	-0.629375	4.99313
TCC	3_1_1	3	1	1	4.86062	36.0556	33.8619	-5.16688	-1.6875	-1.08062
TCG	3_1_1	3	1	1	5.38563	35.5344	32.9663	-6.58938	-1.04875	4.51813
TCT	3_1_1	3	1	1	4.91812	36.3113	31.7119	-3.26562	-1.34375	-1.9725
TGA	3_1_1	3	1	1	5.61875	34.5944	35.2019	-6.39	4.99313	-0.629375
TGC	3_1_1	3	1	1	5.53875	34.4775	36.0619	-3.65	3.8725	-1.46938
TGG	3_1_1	3	1	1	5.33625	34.385	33.6987	-3.5375	3.5275	-1.20312
TGT	3_1_1	3	1	1	5.27	35.2756	34.0406	-8.04625	5.1375	-2.2075
TTA	3_1_1	3	1	1	5.64313	35.335	34.5719	-10.9256	-2.56188	6.49625
TTC	3_1_1	3	1	1	4.89438	35.6544	35.7656	-10.27	-3.185	-0.56375
TTG	3_1_1	3	1	1	5.3925	34.9019	34.7563	-10.5919	-2.95187	5.19187
TTT	3_1_1	3	1	1	4.39062	36.775	36.0831	-13.5712	-4.11688	-2.8525
AAA	3_2_0	3	2	0	5.11813	35.3381	36.05	-11.7144	1.8025	-2.71875
AAC	3_2_0	3	2	0	5.27875	35.26	35.3706	-11.2581	2.25625	-3.1775
AAG	3_2_0	3	2	0	4.99875	35.2812	35.3319	-10.8206	1.92375	-3.9125
AAT	3_2_0	3	2	0	4.925	35.2975	35.9138	-11.5656	2.28938	-3.00687
ACA	3_2_0	3	2	0	5.46625	35.3056	34.1294	-9.09938	0.853125	-2.435
ACC	3_2_0	3	2	0	5.10062	34.8188	34.7388	-8.21687	0.705625	-3.175
ACG	3_2_0	3	2	0	5.35187	35.1294	34.2531	-9.3075	1.20687	-2.5
ACT	3_2_0	3	2	0	4.8825	34.7837	35.13	-8.71312	0.621875	-3.84563
AGA	3_2_0	3	2	0	5.26063	34.8756	31.7338	-7.235	0.999375	-1.96812
AGC	3_2_0	3	2	0	5.28	34.9581	31.5613	-7.18938	0.969375	-2.48062
AGG	3_2_0	3	2	0	5.20062	34.6613	31.6394	-6.72375	0.825	-3.03625
AGT	3_2_0	3	2	0	4.92563	35.0538	32.1281	-8.29688	0.7975	-2.38
ATA	3_2_0	3	2	0	5.3175	35.3906	32.1538	-8.43437	1.82	-3.72187
ATC	3_2_0	3	2	0	5.00687	35.2175	32.4144	-8.60625	1.70437	-4.45375
ATG	3_2_0	3	2	0	5.08625	35.4025	32.0619	-9.05875	1.81375	-4.48
ATT	3_2_0	3	2	0	4.44625	35.8531	33.1806	-10.6381	1.28687	-5.52688
CAA	3_2_0	3	2	0	5.52688	34.5737	34.7875	-5.54688	-1.28125	5.28188
CAC	3_2_0	3	2	0	5.61562	34.6944	34.5237	-5.49812	-1.165	3.54312
CAG	3_2_0	3	2	0	5.42438	34.83	34.3569	-5.2075	-1.34187	3.88
CAT	3_2_0	3	2	0	5.19688	34.905	35.0644	-5.37125	-1.72125	4.82562
CCA	3_2_0	3	2	0	4.90375	35.3612	33.7612	-4.49812	-2.08	-1.23937
CCC	3_2_0	3	2	0	4.72	35.2694	33.8338	-3.7425	-2.30875	-1.71063
CCG	3_2_0	3	2	0	4.88563	35.3331	33.6975	-4.39438	-1.90375	-1.25063
CCT	3_2_0	3	2	0	4.515	35.3931	34.4006	-3.97375	-2.6775	-2.09625
CGA	3_2_0	3	2	0	5.35125	34.7619	33.0369	-5.36937	-1.42687	4.53125
CGC	3_2_0	3	2	0	5.31187	34.86	32.6575	-5.52125	-1.44562	3.5975
CGG	3_2_0	3	2	0	5.28812	34.7944	32.7756	-5.54938	-1.44875	2.84813
CGT	3_2_0	3	2	0	4.955	35.2537	33.6719	-5.81875	-2.09687	4.35062
CTA	3_2_0	3	2	0	5.04	35.5938	31.4937	-2.65125	-1.87625	-2.11813
CTC	3_2_0	3	2	0	4.72187	35.5881	31.5813	-1.97188	-2.54875	-2.49625
CTG	3_2_0	3	2	0	4.9675	35.5669	31.3169	-2.58562	-1.7775	-2.10688
CTT	3_2_0	3	2	0	4.23875	36.1063	32.605	-2.75375	-3.32313	-3.1425
GAA	3_2_0	3	2	0	5.29563	33.36	35.7769	-5.1225	1.5225	-0.49875
GAC	3_2_0	3	2	0	5.33312	33.4019	35.77	-5.68813	1.87688	-1.75188
GAG	3_2_0	3	2	0	5.23875	33.2119	35.3919	-5.16312	1.77875	-1.3475
GAT	3_2_0	3	2	0	4.91563	33.1606	36.1644	-5.43813	1.28	-1.11125
GCA	3_2_0	3	2	0	5.36875	33.3094	36.0463	-2.9875	0.895625	-1.47812
GCC	3_2_0	3	2	0	5.06562	32.9881	36.6887	-2.49375	0.44125	-2.225
GCG	3_2_0	3	2	0	5.28188	33.18	36.0794	-3.25375	1.03188	-1.45375
GCT	3_2_0	3	2	0	4.87688	32.9038	37.1981	-2.82875	0.536875	-2.74688
GGA	3_2_0	3	2	0	5.06625	33.0962	33.9487	-2.34687	0.13375	-1.05875
GGC	3_2_0	3	2	0	5.10313	33.1275	33.6181	-2.7025	0.545625	-1.74063
GGG	3_2_0	3	2	0	5.01875	32.9237	33.6056	-1.885	0.30625	-2.13
GGT	3_2_0	3	2	0	4.76125	33.1287	34.6037	-3.4125	0.230625	-1.35813
GTA	3_2_0	3	2	0	5.1075	33.8506	34.1938	-5.86437	1.2775	-2.615
GTC	3_2_0	3	2	0	4.86875	33.7506	34.4913	-6.02937	1.37312	-2.82938
GTG	3_2_0	3	2	0	4.99062	34.0275	33.9969	-6.82188	1.98937	-2.65687
GTT	3_2_0	3	2	0	4.37	34.1437	35.3113	-8.41563	1.4775	-3.42125
TAA	3_2_0	3	2	0	5.79125	33.17	34.5463	-8.1975	-2.79438	6.7025
TAC	3_2_0	3	2	0	5.76562	33.1981	34.365	-8.74938	-2.57187	5.18625
TAG	3_2_0	3	2	0	5.54875	33.4556	34.59	-8.80188	-2.92375	5.07375
TAT	3_2_0	3	2	0	5.43875	33.5325	34.8038	-9.01562	-2.90062	6.115
TCA	3_2_0	3	2	0	5.155	33.5819	35.2463	-8.4675	-3.02	-0.90125
TCC	3_2_0	3	2	0	4.77562	33.5	35.9825	-7.92375	-3.6275	-1.615
TCG	3_2_0	3	2	0	5.00125	33.5325	35.5187	-8.45813	-3.19687	-1.01313
TCT	3_2_0	3	2	0	4.6875	33.6938	36.3237	-8.54312	-3.475	-1.48313
TGA	3_2_0	3	2	0	5.44313	33.0319	34.5306	-8.07375	-3.15	4.70188
TGC	3_2_0	3	2	0	5.5075	33.0956	34.4888	-8.51812	-2.9675	3.79125
TGG	3_2_0	3	2	0	5.4625	32.665	34.4281	-7.885	-2.77937	3.46937
TGT	3_2_0	3	2	0	5.17125	33.3837	35.2325	-9.34875	-3.27375	4.88
TTA	3_2_0	3	2	0	4.85687	34.2037	35.3056	-11.0156	-3.42625	-2.51063
TTC	3_2_0	3	2	0	4.45688	34.2725	35.5819	-10.3075	-4.1	-3.38
TTG	3_2_0	3	2	0	4.7225	34.3462	34.9087	-10.7144	-3.47875	-2.95562
TTT	3_2_0	3	2	0	3.86125	35.1275	36.7744	-12.8581	-5.13312	-4.18562
AAAA	4_0_1	4	0	1	3.685	37.205	37.455	-15.1375	-4.115	-5.37
AAAC	4_0_1	4	0	1	4.2475	36.34	35.94	-12.8475	-3.4925	-4.075
AAAG	4_0_1	4	0	1	3.8625	36.515	33.165	-10.545	-5.2475	-4.25
AAAT	4_0_1	4	0	1	3.65	37.0375	33.95	-12.9025	-3.8875	-6.8375
AACA	4_0_1	4	0	1	4.8175	34.82	35.39	-9.7625	-2.585	5.36
AACC	4_0_1	4	0	1	4.09	35.5525	34.9675	-8.165	-3.8475	-1.2125
AACG	4_0_1	4	0	1	4.5675	35.0375	33.7625	-9.99	-2.98	4.8575
AACT	4_0_1	4	0	1	4.005	35.835	32.455	-5.745	-4.2725	-3.095
AAGA	4_0_1	4	0	1	4.5075	32.5125	36.6	-3.5125	-2.415	-1.9125
AAGC	4_0_1	4	0	1	4.3875	32.2975	37.5175	-1.6225	-3.0925	-3.68
AAGG	4_0_1	4	0	1	4.2475	32.34	34.8425	-1.1125	-3.5775	-2.835
AAGT	4_0_1	4	0	1	3.8125	33.27	35.465	-4.7675	-3.485	-4.865
AATA	4_0_1	4	0	1	5.07	32.9825	35.19	-10.535	-4.91	6.0625
AATC	4_0_1	4	0	1	4.24	33.1275	36.6075	-9.85	-5.3925	-1.3725
AATG	4_0_1	4	0	1	4.675	32.7275	35.3075	-9.6025	-5.4075	3.9425
AATT	4_0_1	4	0	1	3.8	33.885	36.3075	-12.565	-6.3975	-3.485
ACAA	4_0_1	4	0	1	5.2525	35.4025	35.38	-11.5975	6.0675	-3.05
ACAC	4_0_1	4	0	1	5.345	35.0175	34.1875	-8.9525	3.815	-2.84
ACAG	4_0_1	4	0	1	5.2825	34.84	31.51	-7.31	4.51	-2.085
ACAT	4_0_1	4	0	1	4.805	35.67	32.4575	-9.535	5.1275	-5.12
ACCA	4_0_1	4	0	1	5.155	34.5025	34.4675	-4.615	-0.8225	3.715
ACCC	4_0_1	4	0	1	4.5575	34.4725	33.6625	-2.975	-1.5525	-2.3325
ACCG	4_0_1	4	0	1	4.9975	34.27	32.67	-4.665	-0.8	3.09
ACCT	4_0_1	4	0	1	4.335	35.17	31.715	-1.395	-2.2575	-3.55
ACGA	4_0_1	4	0	1	5.12	33.6975	35.965	-6.655	4.7975	-1.7375
ACGC	4_0_1	4	0	1	5.1025	33.3075	36.355	-4.135	4.0225	-1.8425
ACGG	4_0_1	4	0	1	4.9475	33.27	34.1525	-3.7325	3.2275	-1.7325
ACGT	4_0_1	4	0	1	4.65	34.4125	34.5425	-8.7525	5.355	-3.075
ACTA	4_0_1	4	0	1	5.335	31.8325	34.805	-7.99	-2.18	5.0275
ACTC	4_0_1	4	0	1	4.8525	31.9175	35.48	-7.465	-2.2575	-1.4175
ACTG	4_0_1	4	0	1	5.35	31.5525	34.3675	-7.5625	-1.7475	4.0125
ACTT	4_0_1	4	0	1	4.165	33.21	35.5625	-10.17	-3.335	-4.4325
AGAA	4_0_1	4	0	1	4.63	36.5675	35.825	-10.3975	-1.08	-3.4
AGAC	4_0_1	4	0	1	4.78	36.2525	34.6075	-8.2875	-1.95	-3.12
AGAG	4_0_1	4	0	1	4.9675	35.6725	31.63	-6.8325	-1.2275	-2.115
AGAT	4_0_1	4	0	1	4.3725	36.8025	32.7125	-8.655	-1.675	-5.265
AGCA	4_0_1	4	0	1	5.225	36.8675	34.215	-3.6075	-2.415	3.735
AGCC	4_0_1	4	0	1	4.575	37.405	33.5325	-2.655	-3.2	-2.1425
AGCG	4_0_1	4	0	1	5.095	36.8325	32.465	-3.785	-2.185	3.295
AGCT	4_0_1	4	0	1	4.6125	37.6875	31.4025	-1.2675	-3.1875	-2.74
AGGA	4_0_1	4	0	1	4.6775	34.345	36.17	-5.0925	-1.2825	-1.84
AGGC	4_0_1	4	0	1	4.66	34.02	36.67	-2.435	-2.19	-2.69
AGGG	4_0_1	4	0	1	4.58	33.9525	33.7925	-1.895	-2.625	-2.0575
AGGT	4_0_1	4	0	1	4.1425	35.285	34.94	-6.4725	-2.2875	-4.1225
AGTA	4_0_1	4	0	1	5.37	34.85	34.235	-8.02	-3.3675	5.2825
AGTC	4_0_1	4	0	1	4.64	35.0475	35.5775	-7.8525	-4	-2.135
AGTG	4_0_1	4	0	1	5.2325	34.465	34.145	-7.665	-3.395	3.1575
AGTT	4_0_1	4	0	1	4.2875	36.1575	35.1775	-11.315	-4.62	-3.8175
ATAA	4_0_1	4	0	1	5.51	34.8275	35.5925	-11.1725	6.7475	-2.67
ATAC	4_0_1	4	0	1	5.545	34.555	34.46	-8.6375	5.8475	-2.3975
ATAG	4_0_1	4	0	1	5.38	34.81	31.665	-7.25	5.1575	-2.45
ATAT	4_0_1	4	0	1	5.32	35.0225	32.4125	-9.0025	6.7075	-4.085
ATCA	4_0_1	4	0	1	5.25	35.74	34.4225	-6.5875	-0.5375	4.6225
ATCC	4_0_1	4	0	1	4.6825	36.27	33.6625	-5.0975	-1.4425	-1.3375
ATCG	4_0_1	4	0	1	5.14	35.85	32.8675	-7.01	-0.885	4.485
ATCT	4_0_1	4	0	1	4.59	36.7975	31.69	-3.0575	-1.58	-2.65
ATGA	4_0_1	4	0	1	5.2425	34.97	35.525	-6.16	5.0925	-1.215
ATGC	4_0_1	4	0	1	5.4275	34.835	36.0875	-3.64	4.65	-1.5225
ATGG	4_0_1	4	0	1	5.1825	34.7075	33.77	-3.2975	3.86	-1.5425
ATGT	4_0_1	4	0	1	4.935	35.745	34.2375	-8.3875	5.7	-2.605
ATTA	4_0_1	4	0	1	5.4675	35.5325	34.65	-11.3775	-2.2525	6.9475
ATTC	4_0_1	4	0	1	4.805	35.9075	35.785	-10.2875	-3.255	-0.5825
ATTG	4_0_1	4	0	1	5.235	35.1625	34.76	-11.045	-2.38	5.585
ATTT	4_0_1	4	0	1	4.1925	37.0525	35.995	-13.5525	-4.14	-2.7925
CAAA	4_0_1	4	0	1	4.5875	35.4225	36.7075	-13.275	-2.7375	-3.8875
CAAC	4_0_1	4	0	1	4.855	34.2125	35.39	-9.7075	-2.9225	-3.245
CAAG	4_0_1	4	0	1	4.7575	34.815	32.555	-9.28	-3.515	-2.315
CAAT	4_0_1	4	0	1	4.69	35.185	32.7325	-10.595	-2.6475	-4.4675
CACA	4_0_1	4	0	1	5.35	33.5525	35.475	-8.335	-2.035	5.66
CACC	4_0_1	4	0	1	4.7375	34.1925	34.7075	-6.5225	-2.89	-0.9225
CACG	4_0_1	4	0	1	5.1225	33.84	33.8775	-8.2925	-2.4925	5.0525
CACT	4_0_1	4	0	1	4.7525	34.4025	32.05	-4.1375	-3.21	-1.8325
CAGA	4_0_1	4	0	1	5.12	31.3275	36.2175	-3.3125	-1.79	-0.8475
CAGC	4_0_1	4	0	1	5.0375	31.15	36.9925	-1.505	-2.2425	-1.995
CAGG	4_0_1	4	0	1	4.8125	31.21	34.34	-1	-2.8525	-1.7925
CAGT	4_0_1	4	0	1	4.9	31.58	34.7175	-4.525	-1.5425	-2.475
CATA	4_0_1	4	0	1	5.7	31.705	34.8575	-8.2525	-3.545	6.2975
CATC	4_0_1	4	0	1	4.915	32.0875	35.9575	-7.9875	-4.5875	-0.955
CATG	4_0_1	4	0	1	5.275	31.725	35.045	-9.4625	-4.2525	5.07
CATT	4_0_1	4	0	1	4.455	32.73	35.75	-10.5325	-5.535	-3.1575
CCAA	4_0_1	4	0	1	5.3625	34.505	34.1125	-9.8875	4.655	-2.6275
CCAC	4_0_1	4	0	1	5.5775	34.3375	33.725	-7.4275	2.73	-2.415
CCAG	4_0_1	4	0	1	5.4525	34.11	31.16	-6.185	2.7625	-2.4625
CCAT	4_0_1	4	0	1	5.4575	34.76	31.6625	-8.04	3.73	-3.6125
CCCA	4_0_1	4	0	1	5.3575	33.325	34.2025	-2.8075	-1.7425	3.745
CCCC	4_0_1	4	0	1	4.8	33.5325	33.3775	-1.58	-2.17	-2.075
CCCG	4_0_1	4	0	1	5.1575	33.495	32.73	-2.935	-1.78	2.595
CCCT	4_0_1	4	0	1	4.76	34.07	31.385	-0.2175	-2.8275	-3.04
CCGA	4_0_1	4	0	1	5.455	32.59	35.34	-6.5225	3.6	-0.8
CCGC	4_0_1	4	0	1	5.385	32.5325	36.05	-3.8225	2.415	-1.4625
CCGG	4_0_1	4	0	1	5.275	32.605	33.5925	-3.765	1.965	-0.995
CCGT	4_0_1	4	0	1	5.0375	33.375	34.195	-8.0875	3.4125	-2.5375
CCTA	4_0_1	4	0	1	5.7525	31.51	34.275	-6.335	-2.555	5.1975
CCTC	4_0_1	4	0	1	5.095	31.475	35.135	-6.2025	-2.79	-1.315
CCTG	4_0_1	4	0	1	5.42	31.1575	34.1675	-5.8875	-2.905	3.415
CCTT	4_0_1	4	0	1	4.535	32.415	35.0675	-8.47	-3.895	-3.9975
CGAA	4_0_1	4	0	1	4.97	35.495	35.6075	-10.355	-0.26	-3.15
CGAC	4_0_1	4	0	1	4.97	35.6025	34.625	-8.245	-1.9125	-3.215
CGAG	4_0_1	4	0	1	5.12	35.1675	31.595	-6.92	-1.1825	-2.205
CGAT	4_0_1	4	0	1	4.945	35.81	32.3025	-8.3125	-0.6975	-4.2175
CGCA	4_0_1	4	0	1	5.74	35.545	34.695	-4.0375	-0.765	4.205
CGCC	4_0_1	4	0	1	4.97	36.2675	33.785	-2.965	-1.795	-1.68
CGCG	4_0_1	4	0	1	5.4175	35.7	32.66	-4.3675	-1.23	3.7025
CGCT	4_0_1	4	0	1	5	36.805	31.58	-1.645	-2.025	-2.1
CGGA	4_0_1	4	0	1	4.9125	33.62	36.0925	-5.2475	-1.23	-1.8575
CGGC	4_0_1	4	0	1	5.0125	33.4175	36.63	-3.01	-1.3325	-1.745
CGGG	4_0_1	4	0	1	4.885	33.4325	34.02	-2.6925	-1.79	-1.33
CGGT	4_0_1	4	0	1	4.7325	34.32	34.59	-6.6275	-0.65	-2.6825
CGTA	4_0_1	4	0	1	5.835	33.9325	34.325	-8.5075	-2.11	5.4625
CGTC	4_0_1	4	0	1	5.1075	34.25	35.8175	-8.47	-2.5875	-1.6125
CGTG	4_0_1	4	0	1	5.64	33.7375	34.735	-8.445	-2.3375	3.845
CGTT	4_0_1	4	0	1	4.825	35.0925	35.64	-11.8075	-2.965	-2.8675
CTAA	4_0_1	4	0	1	5.67	34.515	35.3175	-10.93	6.385	-2.2925
CTAC	4_0_1	4	0	1	5.565	34.435	34.4075	-8.315	4.2625	-3.035
CTAG	4_0_1	4	0	1	5.5825	34.55	31.655	-6.8675	4.4425	-2.1375
CTAT	4_0_1	4	0	1	5.3775	34.86	32.4425	-9.095	5.205	-4.23
CTCA	4_0_1	4	0	1	5.6225	34.855	34.6325	-6.2475	-0.965	5.045
CTCC	4_0_1	4	0	1	4.8775	35.85	33.745	-4.9825	-2.0325	-0.9475
CTCG	4_0_1	4	0	1	5.415	35.2425	32.9	-6.4125	-1.2175	4.73
CTCT	4_0_1	4	0	1	5.04	35.62	31.57	-3.01	-1.175	-1.7125
CTGA	4_0_1	4	0	1	5.625	34.3225	35.23	-6.2525	4.6425	-0.4925
CTGC	4_0_1	4	0	1	5.5075	34.0875	36.1175	-3.5825	3.5525	-1.4125
CTGG	4_0_1	4	0	1	5.33	34.0875	33.8	-3.3075	2.785	-1.2225
CTGT	4_0_1	4	0	1	5.235	34.93	34.1725	-7.6875	4.54	-2.24
CTTA	4_0_1	4	0	1	5.5425	34.905	34.7525	-10.1825	-3.4175	6.115
CTTC	4_0_1	4	0	1	4.8	35.185	35.6275	-9.945	-3.655	-0.55
CTTG	4_0_1	4	0	1	5.3375	34.815	34.735	-10.0775	-3.545	5.0275
CTTT	4_0_1	4	0	1	4.315	36.4225	36.01	-13.0775	-5.0325	-2.8975
GAAA	4_0_1	4	0	1	4.43	36.0025	36.4925	-12.485	-2.995	-4.255
GAAC	4_0_1	4	0	1	4.575	35.52	35.2075	-10.625	-3.4225	-3.45
GAAG	4_0_1	4	0	1	4.57	34.99	32.3175	-8.1	-3.725	-2.995
GAAT	4_0_1	4	0	1	4.2525	35.815	33.0725	-10.02	-3.3775	-5.7
GACA	4_0_1	4	0	1	5.335	34.07	35.0275	-7.1775	-2.3125	4.8475
GACC	4_0_1	4	0	1	4.54	34.745	34.4675	-5.79	-3.225	-1.4425
GACG	4_0_1	4	0	1	5.0125	34.2675	33.5125	-7.39	-2.59	4.3
GACT	4_0_1	4	0	1	4.5875	34.8825	31.995	-3.76	-3.19	-2.2125
GAGA	4_0_1	4	0	1	4.845	31.5325	36.225	-2.795	-2.0825	-1.71
GAGC	4_0_1	4	0	1	4.855	31.4125	37.01	-0.905	-2.4875	-2.6475
GAGG	4_0_1	4	0	1	4.7	31.4325	34.2225	-0.5125	-2.8675	-2.13
GAGT	4_0_1	4	0	1	4.4875	31.9475	34.895	-3.675	-2.5475	-3.7075
GATA	4_0_1	4	0	1	5.62	32.1975	34.4875	-8.225	-3.8325	6.4125
GATC	4_0_1	4	0	1	4.68	32.5	36.0275	-7.8475	-4.745	-1.325
GATG	4_0_1	4	0	1	5.2025	32.005	34.785	-7.775	-4.3125	4.2425
GATT	4_0_1	4	0	1	4.525	32.955	35.57	-10.5775	-4.925	-2.5125
GCAA	4_0_1	4	0	1	5.4275	34.5025	35.135	-10.5325	4.2475	-3.2425
GCAC	4_0_1	4	0	1	5.635	34.5025	34.0175	-8.0675	3.06	-2.5875
GCAG	4_0_1	4	0	1	5.585	34.09	31.2825	-6.79	3.57	-1.965
GCAT	4_0_1	4	0	1	5.3825	34.86	31.9475	-8.6825	4.2875	-4.075
GCCA	4_0_1	4	0	1	5.42	33.2575	34.5325	-3.585	-1.6125	3.5025
GCCC	4_0_1	4	0	1	4.865	33.6875	33.6125	-2.3775	-1.955	-2.015
GCCG	4_0_1	4	0	1	5.31	33.3975	32.7725	-3.67	-1.3025	3.17
GCCT	4_0_1	4	0	1	4.8175	34.13	31.5925	-1.1775	-2.0925	-2.475
GCGA	4_0_1	4	0	1	5.4575	32.6225	35.485	-6.5625	4.24	-0.8625
GCGC	4_0_1	4	0	1	5.46	32.4075	36.055	-3.855	3.1	-1.3625
GCGG	4_0_1	4	0	1	5.255	32.3725	33.6675	-3.545	2.5775	-1.1375
GCGT	4_0_1	4	0	1	5.075	33.2275	34.2325	-8.1225	4.4725	-2.42
GCTA	4_0_1	4	0	1	5.685	31.3125	34.695	-6.615	-2.45	4.7675
GCTC	4_0_1	4	0	1	5.1725	31.465	35.4275	-6.525	-2.39	-1.28
GCTG	4_0_1	4	0	1	5.5625	31.18	34.475	-6.5825	-2.16	4.075
GCTT	4_0_1	4	0	1	4.7	32.2875	35.235	-9.035	-2.9225	-3.685
GGAA	4_0_1	4	0	1	4.6975	35.965	35.5175	-9.7625	-1.1675	-3.67
GGAC	4_0_1	4	0	1	4.8375	35.9825	34.445	-7.6775	-2.145	-3.2375
GGAG	4_0_1	4	0	1	4.9075	35.7175	31.5225	-6.1675	-1.8925	-2.7725
GGAT	4_0_1	4	0	1	4.66	36.265	32.515	-8.0875	-1.255	-4.83
GGCA	4_0_1	4	0	1	5.425	36.2875	34.2825	-3.2175	-1.72	3.665
GGCC	4_0_1	4	0	1	4.845	36.785	33.435	-2.3475	-2.29	-1.8275
GGCG	4_0_1	4	0	1	5.295	36.355	32.6375	-3.285	-1.8675	2.895
GGCT	4_0_1	4	0	1	4.6975	37.3275	31.5975	-1.125	-3.0225	-2.9675
GGGA	4_0_1	4	0	1	4.8225	33.7	35.9125	-4.795	-1.15	-1.6675
GGGC	4_0_1	4	0	1	4.84	33.6875	36.59	-2.455	-1.9375	-2.205
GGGG	4_0_1	4	0	1	4.7275	33.45	33.755	-1.7425	-2.2475	-1.85
GGGT	4_0_1	4	0	1	4.49	34.4975	34.82	-5.9775	-1.5075	-3.5125
GGTA	4_0_1	4	0	1	5.57	34.5275	34.4325	-7.94	-2.825	4.74
GGTC	4_0_1	4	0	1	4.8225	34.755	35.775	-7.91	-3.355	-2.05
GGTG	4_0_1	4	0	1	5.4575	34.12	34.3775	-7.6525	-2.85	3.3
GGTT	4_0_1	4	0	1	4.5525	35.5525	34.69	-9.365	-3.67	-3.1675
GTAA	4_0_1	4	0	1	5.7075	34.375	35.2475	-11.0925	5.8225	-2.3625
GTAC	4_0_1	4	0	1	5.8775	34.1925	34.1825	-8.28	4.55	-2.24
GTAG	4_0_1	4	0	1	5.755	34.3	31.3325	-6.9225	4.48	-2.265
GTAT	4_0_1	4	0	1	5.7225	34.5925	32.03	-8.7025	5.8925	-3.42
GTCA	4_0_1	4	0	1	5.76	35.195	34.67	-6.6725	-1.385	5.1475
GTCC	4_0_1	4	0	1	4.995	36.07	34.0175	-5.63	-2.085	-0.6925
GTCG	4_0_1	4	0	1	5.52	35.5225	33.075	-6.7325	-1.74	4.61
GTCT	4_0_1	4	0	1	5.0575	36.2925	31.845	-3.7175	-1.7975	-1.5575
GTGA	4_0_1	4	0	1	5.775	34.4725	35.1725	-6.515	4.0375	-0.5025
GTGC	4_0_1	4	0	1	5.7275	34.395	35.995	-3.7675	2.995	-1.1175
GTGG	4_0_1	4	0	1	5.4575	34.2025	33.695	-3.8625	2.9325	-1.0875
GTGT	4_0_1	4	0	1	5.5025	35.025	33.915	-7.8475	4.2075	-1.9525
GTTA	4_0_1	4	0	1	5.7825	35.1975	34.4175	-10.6075	-2.99	6.3225
GTTC	4_0_1	4	0	1	5.035	35.5825	35.8	-10.34	-3.275	-0.625
GTTG	4_0_1	4	0	1	5.5875	34.24	34.7875	-10.6175	-2.88	5.705
GTTT	4_0_1	4	0	1	4.71	36.4625	36.035	-13.4675	-3.565	-2.3775
TAAA	4_0_1	4	0	1	4.86	35.7025	36.445	-13.3875	-1.5625	-2.955
TAAC	4_0_1	4	0	1	4.965	35.13	35.1425	-11.0575	-2.8375	-3.135
TAAG	4_0_1	4	0	1	4.8075	34.89	32.5	-8.88	-3.3825	-2.99
TAAT	4_0_1	4	0	1	4.795	35.5	32.7275	-10.7375	-2.26	-4.625
TACA	4_0_1	4	0	1	5.5775	33.72	35.21	-6.91	-1.8975	4.6825
TACC	4_0_1	4	0	1	4.7825	34.5075	34.535	-5.5975	-3.1825	-1.5275
TACG	4_0_1	4	0	1	5.275	33.8825	33.62	-7.08	-2.215	4.2625
TACT	4_0_1	4	0	1	4.795	34.665	32.0375	-3.87	-3.165	-2.3075
TAGA	4_0_1	4	0	1	5.2	31.475	36.2025	-3.4425	-1.6025	-0.905
TAGC	4_0_1	4	0	1	5.115	31.3125	37.0175	-1.4375	-2.345	-2.065
TAGG	4_0_1	4	0	1	4.905	31.4475	34.4475	-1.18	-2.6525	-1.745
TAGT	4_0_1	4	0	1	4.94	31.74	34.7075	-4.545	-1.8725	-2.79
TATA	4_0_1	4	0	1	5.9075	31.91	34.5725	-7.915	-2.8825	6.7225
TATC	4_0_1	4	0	1	5.1	32.155	35.9975	-7.6625	-3.7875	-0.985
TATG	4_0_1	4	0	1	5.655	31.6375	35.0825	-7.58	-3.445	4.56
TATT	4_0_1	4	0	1	4.6075	32.9125	35.91	-10.58	-4.7725	-3.0175
TCAA	4_0_1	4	0	1	5.5275	34.615	34.98	-10.35	5.7975	-2.8875
TCAC	4_0_1	4	0	1	5.5425	34.29	33.915	-7.51	3.905	-2.9025
TCAG	4_0_1	4	0	1	5.54	34.2875	31.205	-6.2725	4.435	-2.2
TCAT	4_0_1	4	0	1	5.1625	34.93	32.0275	-8.1625	4.67	-4.61
TCCA	4_0_1	4	0	1	5.4125	33.71	34.3375	-3.1425	-0.635	3.1475
TCCC	4_0_1	4	0	1	4.83	33.765	33.55	-2.045	-1.17	-2.08
TCCG	4_0_1	4	0	1	5.27	33.8375	32.76	-3.185	-1.105	2.3525
TCCT	4_0_1	4	0	1	4.7525	34.4825	31.7375	-1.015	-1.325	-2.885
TCGA	4_0_1	4	0	1	5.51	32.955	35.3475	-6.6175	5.435	-0.795
TCGC	4_0_1	4	0	1	5.4225	32.75	36.055	-3.6575	4.02	-1.545
TCGG	4_0_1	4	0	1	5.2575	32.685	33.5875	-3.4125	3.4375	-1.1225
TCGT	4_0_1	4	0	1	5.215	33.7575	34.0575	-7.79	5.2325	-2.245
TCTA	4_0_1	4	0	1	5.8225	31.4275	34.355	-6.75	-1.57	5.4975
TCTC	4_0_1	4	0	1	5.095	31.615	35.485	-6.535	-2.005	-1.52
TCTG	4_0_1	4	0	1	5.5275	31.2675	34.3175	-6.525	-1.9	3.775
TCTT	4_0_1	4	0	1	4.5975	32.625	35.345	-9.13	-2.3975	-3.755
TGAA	4_0_1	4	0	1	5.28	35.035	35.6675	-10.565	0.2525	-2.52
TGAC	4_0_1	4	0	1	5.1625	35.2675	34.595	-8.205	-1.6175	-3.01
TGAG	4_0_1	4	0	1	5.22	34.97	31.725	-6.8075	-1.23	-2.35
TGAT	4_0_1	4	0	1	4.9575	35.7125	32.34	-8.2925	-1.01	-4.2
TGCA	4_0_1	4	0	1	5.765	35.5475	34.7175	-3.7375	-0.9775	3.885
TGCC	4_0_1	4	0	1	5.0625	36.2925	33.6925	-2.7475	-1.8525	-1.6075
TGCG	4_0_1	4	0	1	5.5625	35.6275	33.235	-4.0325	-0.93	3.665
TGCT	4_0_1	4	0	1	5.085	36.7175	31.5925	-1.4325	-2.1525	-2.36
TGGA	4_0_1	4	0	1	5.03	33.7825	36.0475	-5.5325	-0.66	-1.385
TGGC	4_0_1	4	0	1	4.94	33.32	36.86	-2.815	-1.7975	-2.4975
TGGG	4_0_1	4	0	1	4.86	33.3675	33.89	-2.6475	-1.84	-1.61
TGGT	4_0_1	4	0	1	4.785	34.575	34.6475	-6.9975	-0.66	-2.8275
TGTA	4_0_1	4	0	1	5.9375	33.8975	34.7025	-8.27	-2.2875	4.855
TGTC	4_0_1	4	0	1	5.18	34.22	35.935	-8.1825	-2.64	-1.8275
TGTG	4_0_1	4	0	1	5.77	33.5225	34.89	-8.195	-2.1625	3.2075
TGTT	4_0_1	4	0	1	4.9775	34.8775	35.695	-11.75	-2.65	-2.8225
TTAA	4_0_1	4	0	1	5.685	34.57	35.1825	-10.5075	7.03	-2.9225
TTAC	4_0_1	4	0	1	5.725	34.5125	34.1575	-7.505	5.68	-2.9175
TTAG	4_0_1	4	0	1	5.8775	34.47	31.43	-6.65	6.41	-1.9025
TTAT	4_0_1	4	0	1	5.8775	34.6325	31.91	-8.1275	7.69	-3.435
TTCA	4_0_1	4	0	1	5.8425	35.0175	34.6525	-6.0525	0.37	5.1575
TTCC	4_0_1	4	0	1	4.8875	36.0325	34.0225	-4.9575	-1.19	-1.345
TTCG	4_0_1	4	0	1	5.4675	35.5225	33.0225	-6.2025	-0.3525	4.2475
TTCT	4_0_1	4	0	1	4.985	36.535	31.7425	-3.2775	-0.8225	-1.97
TTGA	4_0_1	4	0	1	5.8325	34.6125	34.88	-6.6325	6.2	-0.3075
TTGC	4_0_1	4	0	1	5.4925	34.5925	36.0475	-3.61	4.2925	-1.825
TTGG	4_0_1	4	0	1	5.375	34.5425	33.53	-3.6825	4.5325	-0.96
TTGT	4_0_1	4	0	1	5.4075	35.4025	33.8375	-8.2625	6.1025	-2.0325
TTTA	4_0_1	4	0	1	5.78	35.705	34.4675	-11.535	-1.5875	6.6
TTTC	4_0_1	4	0	1	4.9375	35.9425	35.85	-10.5075	-2.555	-0.4975
TTTG	4_0_1	4	0	1	5.41	35.39	34.7425	-10.6275	-3.0025	4.45
TTTT	4_0_1	4	0	1	4.345	37.1625	36.2925	-14.1875	-3.73	-3.3425
AAAA	4_1_0	4	1	0	4.345	36.2925	37.1625	-14.1875	-3.3425	-3.73
AAAC	4_1_0	4	1	0	4.71	36.035	36.4625	-13.4675	-2.3775	-3.565
AAAG	4_1_0	4	1	0	4.315	36.01	36.4225	-13.0775	-2.8975	-5.0325
AAAT	4_1_0	4	1	0	4.1925	35.995	37.0525	-13.5525	-2.7925	-4.14
AACA	4_1_0	4	1	0	4.9775	35.695	34.8775	-11.75	-2.8225	-2.65
AACC	4_1_0	4	1	0	4.5525	34.69	35.5525	-9.365	-3.1675	-3.67
AACG	4_1_0	4	1	0	4.825	35.64	35.0925	-11.8075	-2.8675	-2.965
AACT	4_1_0	4	1	0	4.2875	35.1775	36.1575	-11.315	-3.8175	-4.62
AAGA	4_1_0	4	1	0	4.5975	35.345	32.625	-9.13	-3.755	-2.3975
AAGC	4_1_0	4	1	0	4.7	35.235	32.2875	-9.035	-3.685	-2.9225
AAGG	4_1_0	4	1	0	4.535	35.0675	32.415	-8.47	-3.9975	-3.895
AAGT	4_1_0	4	1	0	4.165	35.5625	33.21	-10.17	-4.4325	-3.335
AATA	4_1_0	4	1	0	4.6075	35.91	32.9125	-10.58	-3.0175	-4.7725
AATC	4_1_0	4	1	0	4.525	35.57	32.955	-10.5775	-2.5125	-4.925
AATG	4_1_0	4	1	0	4.455	35.75	32.73	-10.5325	-3.1575	-5.535
AATT	4_1_0	4	1	0	3.8	36.3075	33.885	-12.565	-3.485	-6.3975
ACAA	4_1_0	4	1	0	5.4075	33.8375	35.4025	-8.2625	-2.0325	6.1025
ACAC	4_1_0	4	1	0	5.5025	33.915	35.025	-7.8475	-1.9525	4.2075
ACAG	4_1_0	4	1	0	5.235	34.1725	34.93	-7.6875	-2.24	4.54
ACAT	4_1_0	4	1	0	4.935	34.2375	35.745	-8.3875	-2.605	5.7
ACCA	4_1_0	4	1	0	4.785	34.6475	34.575	-6.9975	-2.8275	-0.66
ACCC	4_1_0	4	1	0	4.49	34.82	34.4975	-5.9775	-3.5125	-1.5075
ACCG	4_1_0	4	1	0	4.7325	34.59	34.32	-6.6275	-2.6825	-0.65
ACCT	4_1_0	4	1	0	4.1425	34.94	35.285	-6.4725	-4.1225	-2.2875
ACGA	4_1_0	4	1	0	5.215	34.0575	33.7575	-7.79	-2.245	5.2325
ACGC	4_1_0	4	1	0	5.075	34.2325	33.2275	-8.1225	-2.42	4.4725
ACGG	4_1_0	4	1	0	5.0375	34.195	33.375	-8.0875	-2.5375	3.4125
ACGT	4_1_0	4	1	0	4.65	34.5425	34.4125	-8.7525	-3.075	5.355
ACTA	4_1_0	4	1	0	4.94	34.7075	31.74	-4.545	-2.79	-1.8725
ACTC	4_1_0	4	1	0	4.4875	34.895	31.9475	-3.675	-3.7075	-2.5475
ACTG	4_1_0	4	1	0	4.9	34.7175	31.58	-4.525	-2.475	-1.5425
ACTT	4_1_0	4	1	0	3.8125	35.465	33.27	-4.7675	-4.865	-3.485
AGAA	4_1_0	4	1	0	4.985	31.7425	36.535	-3.2775	-1.97	-0.8225
AGAC	4_1_0	4	1	0	5.0575	31.845	36.2925	-3.7175	-1.5575	-1.7975
AGAG	4_1_0	4	1	0	5.04	31.57	35.62	-3.01	-1.7125	-1.175
AGAT	4_1_0	4	1	0	4.59	31.69	36.7975	-3.0575	-2.65	-1.58
AGCA	4_1_0	4	1	0	5.085	31.5925	36.7175	-1.4325	-2.36	-2.1525
AGCC	4_1_0	4	1	0	4.6975	31.5975	37.3275	-1.125	-2.9675	-3.0225
AGCG	4_1_0	4	1	0	5	31.58	36.805	-1.645	-2.1	-2.025
AGCT	4_1_0	4	1	0	4.6125	31.4025	37.6875	-1.2675	-2.74	-3.1875
AGGA	4_1_0	4	1	0	4.7525	31.7375	34.4825	-1.015	-2.885	-1.325
AGGC	4_1_0	4	1	0	4.8175	31.5925	34.13	-1.1775	-2.475	-2.0925
AGGG	4_1_0	4	1	0	4.76	31.385	34.07	-0.2175	-3.04	-2.8275
AGGT	4_1_0	4	1	0	4.335	31.715	35.17	-1.395	-3.55	-2.2575
AGTA	4_1_0	4	1	0	4.795	32.0375	34.665	-3.87	-2.3075	-3.165
AGTC	4_1_0	4	1	0	4.5875	31.995	34.8825	-3.76	-2.2125	-3.19
AGTG	4_1_0	4	1	0	4.7525	32.05	34.4025	-4.1375	-1.8325	-3.21
AGTT	4_1_0	4	1	0	4.005	32.455	35.835	-5.745	-3.095	-4.2725
ATAA	4_1_0	4	1	0	5.8775	31.91	34.6325	-8.1275	-3.435	7.69
ATAC	4_1_0	4	1	0	5.7225	32.03	34.5925	-8.7025	-3.42	5.8925
ATAG	4_1_0	4	1	0	5.3775	32.4425	34.86	-9.095	-4.23	5.205
ATAT	4_1_0	4	1	0	5.32	32.4125	35.0225	-9.0025	-4.085	6.7075
ATCA	4_1_0	4	1	0	4.9575	32.34	35.7125	-8.2925	-4.2	-1.01
ATCC	4_1_0	4	1	0	4.66	32.515	36.265	-8.0875	-4.83	-1.255
ATCG	4_1_0	4	1	0	4.945	32.3025	35.81	-8.3125	-4.2175	-0.6975
ATCT	4_1_0	4	1	0	4.3725	32.7125	36.8025	-8.655	-5.265	-1.675
ATGA	4_1_0	4	1	0	5.1625	32.0275	34.93	-8.1625	-4.61	4.67
ATGC	4_1_0	4	1	0	5.3825	31.9475	34.86	-8.6825	-4.075	4.2875
ATGG	4_1_0	4	1	0	5.4575	31.6625	34.76	-8.04	-3.6125	3.73
ATGT	4_1_0	4	1	0	4.805	32.4575	35.67	-9.535	-5.12	5.1275
ATTA	4_1_0	4	1	0	4.795	32.7275	35.5	-10.7375	-4.625	-2.26
ATTC	4_1_0	4	1	0	4.2525	33.0725	35.815	-10.02	-5.7	-3.3775
ATTG	4_1_0	4	1	0	4.69	32.7325	35.185	-10.595	-4.4675	-2.6475
ATTT	4_1_0	4	1	0	3.65	33.95	37.0375	-12.9025	-6.8375	-3.8875
CAAA	4_1_0	4	1	0	5.41	34.7425	35.39	-10.6275	4.45	-3.0025
CAAC	4_1_0	4	1	0	5.5875	34.7875	34.24	-10.6175	5.705	-2.88
CAAG	4_1_0	4	1	0	5.3375	34.735	34.815	-10.0775	5.0275	-3.545
CAAT	4_1_0	4	1	0	5.235	34.76	35.1625	-11.045	5.585	-2.38
CACA	4_1_0	4	1	0	5.77	34.89	33.5225	-8.195	3.2075	-2.1625
CACC	4_1_0	4	1	0	5.4575	34.3775	34.12	-7.6525	3.3	-2.85
CACG	4_1_0	4	1	0	5.64	34.735	33.7375	-8.445	3.845	-2.3375
CACT	4_1_0	4	1	0	5.2325	34.145	34.465	-7.665	3.1575	-3.395
CAGA	4_1_0	4	1	0	5.5275	34.3175	31.2675	-6.525	3.775	-1.9
CAGC	4_1_0	4	1	0	5.5625	34.475	31.18	-6.5825	4.075	-2.16
CAGG	4_1_0	4	1	0	5.42	34.1675	31.1575	-5.8875	3.415	-2.905
CAGT	4_1_0	4	1	0	5.35	34.3675	31.5525	-7.5625	4.0125	-1.7475
CATA	4_1_0	4	1	0	5.655	35.0825	31.6375	-7.58	4.56	-3.445
CATC	4_1_0	4	1	0	5.2025	34.785	32.005	-7.775	4.2425	-4.3125
CATG	4_1_0	4	1	0	5.275	35.045	31.725	-9.4625	5.07	-4.2525
CATT	4_1_0	4	1	0	4.675	35.3075	32.7275	-9.6025	3.9425	-5.4075
CCAA	4_1_0	4	1	0	5.375	33.53	34.5425	-3.6825	-0.96	4.5325
CCAC	4_1_0	4	1	0	5.4575	33.695	34.2025	-3.8625	-1.0875	2.9325
CCAG	4_1_0	4	1	0	5.33	33.8	34.0875	-3.3075	-1.2225	2.785
CCAT	4_1_0	4	1	0	5.1825	33.77	34.7075	-3.2975	-1.5425	3.86
CCCA	4_1_0	4	1	0	4.86	33.89	33.3675	-2.6475	-1.61	-1.84
CCCC	4_1_0	4	1	0	4.7275	33.755	33.45	-1.7425	-1.85	-2.2475
CCCG	4_1_0	4	1	0	4.885	34.02	33.4325	-2.6925	-1.33	-1.79
CCCT	4_1_0	4	1	0	4.58	33.7925	33.9525	-1.895	-2.0575	-2.625
CCGA	4_1_0	4	1	0	5.2575	33.5875	32.685	-3.4125	-1.1225	3.4375
CCGC	4_1_0	4	1	0	5.255	33.6675	32.3725	-3.545	-1.1375	2.5775
CCGG	4_1_0	4	1	0	5.275	33.5925	32.605	-3.765	-0.995	1.965
CCGT	4_1_0	4	1	0	4.9475	34.1525	33.27	-3.7325	-1.7325	3.2275
CCTA	4_1_0	4	1	0	4.905	34.4475	31.4475	-1.18	-1.745	-2.6525
CCTC	4_1_0	4	1	0	4.7	34.2225	31.4325	-0.5125	-2.13	-2.8675
CCTG	4_1_0	4	1	0	4.8125	34.34	31.21	-1	-1.7925	-2.8525
CCTT	4_1_0	4	1	0	4.2475	34.8425	32.34	-1.1125	-2.835	-3.5775
CGAA	4_1_0	4	1	0	5.4675	33.0225	35.5225	-6.2025	4.2475	-0.3525
CGAC	4_1_0	4	1	0	5.52	33.075	35.5225	-6.7325	4.61	-1.74
CGAG	4_1_0	4	1	0	5.415	32.9	35.2425	-6.4125	4.73	-1.2175
CGAT	4_1_0	4	1	0	5.14	32.8675	35.85	-7.01	4.485	-0.885
CGCA	4_1_0	4	1	0	5.5625	33.235	35.6275	-4.0325	3.665	-0.93
CGCC	4_1_0	4	1	0	5.295	32.6375	36.355	-3.285	2.895	-1.8675
CGCG	4_1_0	4	1	0	5.4175	32.66	35.7	-4.3675	3.7025	-1.23
CGCT	4_1_0	4	1	0	5.095	32.465	36.8325	-3.785	3.295	-2.185
CGGA	4_1_0	4	1	0	5.27	32.76	33.8375	-3.185	2.3525	-1.105
CGGC	4_1_0	4	1	0	5.31	32.7725	33.3975	-3.67	3.17	-1.3025
CGGG	4_1_0	4	1	0	5.1575	32.73	33.495	-2.935	2.595	-1.78
CGGT	4_1_0	4	1	0	4.9975	32.67	34.27	-4.665	3.09	-0.8
CGTA	4_1_0	4	1	0	5.275	33.62	33.8825	-7.08	4.2625	-2.215
CGTC	4_1_0	4	1	0	5.0125	33.5125	34.2675	-7.39	4.3	-2.59
CGTG	4_1_0	4	1	0	5.1225	33.8775	33.84	-8.2925	5.0525	-2.4925
CGTT	4_1_0	4	1	0	4.5675	33.7625	35.0375	-9.99	4.8575	-2.98
CTAA	4_1_0	4	1	0	5.8775	31.43	34.47	-6.65	-1.9025	6.41
CTAC	4_1_0	4	1	0	5.755	31.3325	34.3	-6.9225	-2.265	4.48
CTAG	4_1_0	4	1	0	5.5825	31.655	34.55	-6.8675	-2.1375	4.4425
CTAT	4_1_0	4	1	0	5.38	31.665	34.81	-7.25	-2.45	5.1575
CTCA	4_1_0	4	1	0	5.22	31.725	34.97	-6.8075	-2.35	-1.23
CTCC	4_1_0	4	1	0	4.9075	31.5225	35.7175	-6.1675	-2.7725	-1.8925
CTCG	4_1_0	4	1	0	5.12	31.595	35.1675	-6.92	-2.205	-1.1825
CTCT	4_1_0	4	1	0	4.9675	31.63	35.6725	-6.8325	-2.115	-1.2275
CTGA	4_1_0	4	1	0	5.54	31.205	34.2875	-6.2725	-2.2	4.435
CTGC	4_1_0	4	1	0	5.585	31.2825	34.09	-6.79	-1.965	3.57
CTGG	4_1_0	4	1	0	5.4525	31.16	34.11	-6.185	-2.4625	2.7625
CTGT	4_1_0	4	1	0	5.2825	31.51	34.84	-7.31	-2.085	4.51
CTTA	4_1_0	4	1	0	4.8075	32.5	34.89	-8.88	-2.99	-3.3825
CTTC	4_1_0	4	1	0	4.57	32.3175	34.99	-8.1	-2.995	-3.725
CTTG	4_1_0	4	1	0	4.7575	32.555	34.815	-9.28	-2.315	-3.515
CTTT	4_1_0	4	1	0	3.8625	33.165	36.515	-10.545	-4.25	-5.2475
GAAA	4_1_0	4	1	0	4.9375	35.85	35.9425	-10.5075	-0.4975	-2.555
GAAC	4_1_0	4	1	0	5.035	35.8	35.5825	-10.34	-0.625	-3.275
GAAG	4_1_0	4	1	0	4.8	35.6275	35.185	-9.945	-0.55	-3.655
GAAT	4_1_0	4	1	0	4.805	35.785	35.9075	-10.2875	-0.5825	-3.255
GACA	4_1_0	4	1	0	5.18	35.935	34.22	-8.1825	-1.8275	-2.64
GACC	4_1_0	4	1	0	4.8225	35.775	34.755	-7.91	-2.05	-3.355
GACG	4_1_0	4	1	0	5.1075	35.8175	34.25	-8.47	-1.6125	-2.5875
GACT	4_1_0	4	1	0	4.64	35.5775	35.0475	-7.8525	-2.135	-4
GAGA	4_1_0	4	1	0	5.095	35.485	31.615	-6.535	-1.52	-2.005
GAGC	4_1_0	4	1	0	5.1725	35.4275	31.465	-6.525	-1.28	-2.39
GAGG	4_1_0	4	1	0	5.095	35.135	31.475	-6.2025	-1.315	-2.79
GAGT	4_1_0	4	1	0	4.8525	35.48	31.9175	-7.465	-1.4175	-2.2575
GATA	4_1_0	4	1	0	5.1	35.9975	32.155	-7.6625	-0.985	-3.7875
GATC	4_1_0	4	1	0	4.68	36.0275	32.5	-7.8475	-1.325	-4.745
GATG	4_1_0	4	1	0	4.915	35.9575	32.0875	-7.9875	-0.955	-4.5875
GATT	4_1_0	4	1	0	4.24	36.6075	33.1275	-9.85	-1.3725	-5.3925
GCAA	4_1_0	4	1	0	5.4925	36.0475	34.5925	-3.61	-1.825	4.2925
GCAC	4_1_0	4	1	0	5.7275	35.995	34.395	-3.7675	-1.1175	2.995
GCAG	4_1_0	4	1	0	5.5075	36.1175	34.0875	-3.5825	-1.4125	3.5525
GCAT	4_1_0	4	1	0	5.4275	36.0875	34.835	-3.64	-1.5225	4.65
GCCA	4_1_0	4	1	0	4.94	36.86	33.32	-2.815	-2.4975	-1.7975
GCCC	4_1_0	4	1	0	4.84	36.59	33.6875	-2.455	-2.205	-1.9375
GCCG	4_1_0	4	1	0	5.0125	36.63	33.4175	-3.01	-1.745	-1.3325
GCCT	4_1_0	4	1	0	4.66	36.67	34.02	-2.435	-2.69	-2.19
GCGA	4_1_0	4	1	0	5.4225	36.055	32.75	-3.6575	-1.545	4.02
GCGC	4_1_0	4	1	0	5.46	36.055	32.4075	-3.855	-1.3625	3.1
GCGG	4_1_0	4	1	0	5.385	36.05	32.5325	-3.8225	-1.4625	2.415
GCGT	4_1_0	4	1	0	5.1025	36.355	33.3075	-4.135	-1.8425	4.0225
GCTA	4_1_0	4	1	0	5.115	37.0175	31.3125	-1.4375	-2.065	-2.345
GCTC	4_1_0	4	1	0	4.855	37.01	31.4125	-0.905	-2.6475	-2.4875
GCTG	4_1_0	4	1	0	5.0375	36.9925	31.15	-1.505	-1.995	-2.2425
GCTT	4_1_0	4	1	0	4.3875	37.5175	32.2975	-1.6225	-3.68	-3.0925
GGAA	4_1_0	4	1	0	4.8875	34.0225	36.0325	-4.9575	-1.345	-1.19
GGAC	4_1_0	4	1	0	4.995	34.0175	36.07	-5.63	-0.6925	-2.085
GGAG	4_1_0	4	1	0	4.8775	33.745	35.85	-4.9825	-0.9475	-2.0325
GGAT	4_1_0	4	1	0	4.6825	33.6625	36.27	-5.0975	-1.3375	-1.4425
GGCA	4_1_0	4	1	0	5.0625	33.6925	36.2925	-2.7475	-1.6075	-1.8525
GGCC	4_1_0	4	1	0	4.845	33.435	36.785	-2.3475	-1.8275	-2.29
GGCG	4_1_0	4	1	0	4.97	33.785	36.2675	-2.965	-1.68	-1.795
GGCT	4_1_0	4	1	0	4.575	33.5325	37.405	-2.655	-2.1425	-3.2
GGGA	4_1_0	4	1	0	4.83	33.55	33.765	-2.045	-2.08	-1.17
GGGC	4_1_0	4	1	0	4.865	33.6125	33.6875	-2.3775	-2.015	-1.955
GGGG	4_1_0	4	1	0	4.8	33.3775	33.5325	-1.58	-2.075	-2.17
GGGT	4_1_0	4	1	0	4.5575	33.6625	34.4725	-2.975	-2.3325	-1.5525
GGTA	4_1_0	4	1	0	4.7825	34.535	34.5075	-5.5975	-1.5275	-3.1825
GGTC	4_1_0	4	1	0	4.54	34.4675	34.745	-5.79	-1.4425	-3.225
GGTG	4_1_0	4	1	0	4.7375	34.7075	34.1925	-6.5225	-0.9225	-2.89
GGTT	4_1_0	4	1	0	4.09	34.9675	35.5525	-8.165	-1.2125	-3.8475
GTAA	4_1_0	4	1	0	5.725	34.1575	34.5125	-7.505	-2.9175	5.68
GTAC	4_1_0	4	1	0	5.8775	34.1825	34.1925	-8.28	-2.24	4.55
GTAG	4_1_0	4	1	0	5.565	34.4075	34.435	-8.315	-3.035	4.2625
GTAT	4_1_0	4	1	0	5.545	34.46	34.555	-8.6375	-2.3975	5.8475
GTCA	4_1_0	4	1	0	5.1625	34.595	35.2675	-8.205	-3.01	-1.6175
GTCC	4_1_0	4	1	0	4.8375	34.445	35.9825	-7.6775	-3.2375	-2.145
GTCG	4_1_0	4	1	0	4.97	34.625	35.6025	-8.245	-3.215	-1.9125
GTCT	4_1_0	4	1	0	4.78	34.6075	36.2525	-8.2875	-3.12	-1.95
GTGA	4_1_0	4	1	0	5.5425	33.915	34.29	-7.51	-2.9025	3.905
GTGC	4_1_0	4	1	0	5.635	34.0175	34.5025	-8.0675	-2.5875	3.06
GTGG	4_1_0	4	1	0	5.5775	33.725	34.3375	-7.4275	-2.415	2.73
GTGT	4_1_0	4	1	0	5.345	34.1875	35.0175	-8.9525	-2.84	3.815
GTTA	4_1_0	4	1	0	4.965	35.1425	35.13	-11.0575	-3.135	-2.8375
GTTC	4_1_0	4	1	0	4.575	35.2075	35.52	-10.625	-3.45	-3.4225
GTTG	4_1_0	4	1	0	4.855	35.39	34.2125	-9.7075	-3.245	-2.9225
GTTT	4_1_0	4	1	0	4.2475	35.94	36.34	-12.8475	-4.075	-3.4925
TAAA	4_1_0	4	1	0	5.78	34.4675	35.705	-11.535	6.6	-1.5875
TAAC	4_1_0	4	1	0	5.7825	34.4175	35.1975	-10.6075	6.3225	-2.99
TAAG	4_1_0	4	1	0	5.5425	34.7525	34.905	-10.1825	6.115	-3.4175
TAAT	4_1_0	4	1	0	5.4675	34.65	35.5325	-11.3775	6.9475	-2.2525
TACA	4_1_0	4	1	0	5.9375	34.7025	33.8975	-8.27	4.855	-2.2875
TACC	4_1_0	4	1	0	5.57	34.4325	34.5275	-7.94	4.74	-2.825
TACG	4_1_0	4	1	0	5.835	34.325	33.9325	-8.5075	5.4625	-2.11
TACT	4_1_0	4	1	0	5.37	34.235	34.85	-8.02	5.2825	-3.3675
TAGA	4_1_0	4	1	0	5.8225	34.355	31.4275	-6.75	5.4975	-1.57
TAGC	4_1_0	4	1	0	5.685	34.695	31.3125	-6.615	4.7675	-2.45
TAGG	4_1_0	4	1	0	5.7525	34.275	31.51	-6.335	5.1975	-2.555
TAGT	4_1_0	4	1	0	5.335	34.805	31.8325	-7.99	5.0275	-2.18
TATA	4_1_0	4	1	0	5.9075	34.5725	31.91	-7.915	6.7225	-2.8825
TATC	4_1_0	4	1	0	5.62	34.4875	32.1975	-8.225	6.4125	-3.8325
TATG	4_1_0	4	1	0	5.7	34.8575	31.705	-8.2525	6.2975	-3.545
TATT	4_1_0	4	1	0	5.07	35.19	32.9825	-10.535	6.0625	-4.91
TCAA	4_1_0	4	1	0	5.8325	34.88	34.6125	-6.6325	-0.3075	6.2
TCAC	4_1_0	4	1	0	5.775	35.1725	34.4725	-6.515	-0.5025	4.0375
TCAG	4_1_0	4	1	0	5.625	35.23	34.3225	-6.2525	-0.4925	4.6425
TCAT	4_1_0	4	1	0	5.2425	35.525	34.97	-6.16	-1.215	5.0925
TCCA	4_1_0	4	1	0	5.03	36.0475	33.7825	-5.5325	-1.385	-0.66
TCCC	4_1_0	4	1	0	4.8225	35.9125	33.7	-4.795	-1.6675	-1.15
TCCG	4_1_0	4	1	0	4.9125	36.0925	33.62	-5.2475	-1.8575	-1.23
TCCT	4_1_0	4	1	0	4.6775	36.17	34.345	-5.0925	-1.84	-1.2825
TCGA	4_1_0	4	1	0	5.51	35.3475	32.955	-6.6175	-0.795	5.435
TCGC	4_1_0	4	1	0	5.4575	35.485	32.6225	-6.5625	-0.8625	4.24
TCGG	4_1_0	4	1	0	5.455	35.34	32.59	-6.5225	-0.8	3.6
TCGT	4_1_0	4	1	0	5.12	35.965	33.6975	-6.655	-1.7375	4.7975
TCTA	4_1_0	4	1	0	5.2	36.2025	31.475	-3.4425	-0.905	-1.6025
TCTC	4_1_0	4	1	0	4.845	36.225	31.5325	-2.795	-1.71	-2.0825
TCTG	4_1_0	4	1	0	5.12	36.2175	31.3275	-3.3125	-0.8475	-1.79
TCTT	4_1_0	4	1	0	4.5075	36.6	32.5125	-3.5125	-1.9125	-2.415
TGAA	4_1_0	4	1	0	5.8425	34.6525	35.0175	-6.0525	5.1575	0.37
TGAC	4_1_0	4	1	0	5.76	34.67	35.195	-6.6725	5.1475	-1.385
TGAG	4_1_0	4	1	0	5.6225	34.6325	34.855	-6.2475	5.045	-0.965
TGAT	4_1_0	4	1	0	5.25	34.4225	35.74	-6.5875	4.6225	-0.5375
TGCA	4_1_0	4	1	0	5.765	34.7175	35.5475	-3.7375	3.885	-0.9775
TGCC	4_1_0	4	1	0	5.425	34.2825	36.2875	-3.2175	3.665	-1.72
TGCG	4_1_0	4	1	0	5.74	34.695	35.545	-4.0375	4.205	-0.765
TGCT	4_1_0	4	1	0	5.225	34.215	36.8675	-3.6075	3.735	-2.415
TGGA	4_1_0	4	1	0	5.4125	34.3375	33.71	-3.1425	3.1475	-0.635
TGGC	4_1_0	4	1	0	5.42	34.5325	33.2575	-3.585	3.5025	-1.6125
TGGG	4_1_0	4	1	0	5.3575	34.2025	33.325	-2.8075	3.745	-1.7425
TGGT	4_1_0	4	1	0	5.155	34.4675	34.5025	-4.615	3.715	-0.8225
TGTA	4_1_0	4	1	0	5.5775	35.21	33.72	-6.91	4.6825	-1.8975
TGTC	4_1_0	4	1	0	5.335	35.0275	34.07	-7.1775	4.8475	-2.3125
TGTG	4_1_0	4	1	0	5.35	35.475	33.5525	-8.335	5.66	-2.035
TGTT	4_1_0	4	1	0	4.8175	35.39	34.82	-9.7625	5.36	-2.585
TTAA	4_1_0	4	1	0	5.685	35.1825	34.57	-10.5075	-2.9225	7.03
TTAC	4_1_0	4	1	0	5.7075	35.2475	34.375	-11.0925	-2.3625	5.8225
TTAG	4_1_0	4	1	0	5.67	35.3175	34.515	-10.93	-2.2925	6.385
TTAT	4_1_0	4	1	0	5.51	35.5925	34.8275	-11.1725	-2.67	6.7475
TTCA	4_1_0	4	1	0	5.28	35.6675	35.035	-10.565	-2.52	0.2525
TTCC	4_1_0	4	1	0	4.6975	35.5175	35.965	-9.7625	-3.67	-1.1675
TTCG	4_1_0	4	1	0	4.97	35.6075	35.495	-10.355	-3.15	-0.26
TTCT	4_1_0	4	1	0	4.63	35.825	36.5675	-10.3975	-3.4	-1.08
TTGA	4_1_0	4	1	0	5.5275	34.98	34.615	-10.35	-2.8875	5.7975
TTGC	4_1_0	4	1	0	5.4275	35.135	34.5025	-10.5325	-3.2425	4.2475
TTGG	4_1_0	4	1	0	5.3625	34.1125	34.505	-9.8875	-2.6275	4.655
TTGT	4_1_0	4	1	0	5.2525	35.38	35.4025	-11.5975	-3.05	6.0675
TTTA	4_1_0	4	1	0	4.86	36.445	35.7025	-13.3875	-2.955	-1.5625
TTTC	4_1_0	4	1	0	4.43	36.4925	36.0025	-12.485	-4.255	-2.995
TTTG	4_1_0	4	1	0	4.5875	36.7075	35.4225	-13.275	-3.8875	-2.7375
TTTT	4_1_0	4	1	0	3.685	37.455	37.205	-15.1375	-5.37	-4.115
