# Supplementary material for: Mechanistic insights into transcription factor cooperativity and its impact on protein-phenotype interactions
Source: Nat Commun. 2020 Jan 8;11:124. doi: 10.1038/s41467-019-13888-7 (PMC6949242; doi:10.1038/s41467-019-13888-7)
Supplement: Supplementary file 6 — Supplementary Data 3 [file 41467_2019_13888_MOESM6_ESM.xlsx]

## Sheet: DNA sequences
label	sequence	reverse.complement
ω-high	5’-TGACGCACCGGAAGTTAGG-3’	5’-CCTAACTTCCGGTGCGTCA-3’
ω	5’-AAAACAACAGGAAGTATTT-3’	5’-AAATACTTCCTGTTGTTTT-3’
ω-none	5’-CTGTAAACAGGAAGTGGAG-3’	5’-CTCCACTTCCTGTTTACAG-3’

## Sheet: ITC
Column name		Description
ETS1.variant		WT or mutant
FOXO1		FOXO1 is in the syringe
DNA.sequence		DNA sequence (main text)
rep		measurement replicate
Temperature (°C)		Measurement Temperature
Bin		Experimental group
[Syr] (M)		Concentration in Syringe
[Cell] (M)		Concentration in Cell [equimolar for multiple molecules]
Control Type		type of control substraction
N (sites)		number of binding sites
KD (M)		Dissocation constant
∆H (kcal/mol)		Delta enthalphy measurement
∆G (kcal/mol)		Delta Gibbs measurement
-T∆S (kcal/mol)		Delta Entropy measurement
ETS1.variant	FOXO1	DNA.sequence	rep	Temperature (°C)	Bin	[Syr] (M)	[Cell] (M)	Control Type	N (sites)	KD (M)	∆H (kcal/mol)	∆G (kcal/mol)	-T∆S (kcal/mol)
R409A	1	ω	1	25.2	Binding	0.0001	1e-05	Fitted Offset	1.01	1.5e-07	-7.3612	-9.321	-1.9598
R409A	1	ω	2	25.1	Binding	0.0001	1e-05	Fitted Offset	0.811	1.4e-07	-6.6203	-9.3688	-2.7246
R409A	1	ω	1	25.2	Binding	0.0001	1e-05	Fitted Offset	0.908	6.31e-08	-6.4769	-9.8229	-3.346
R409A	1	ω	2	25.2	Binding	0.0001	1e-05	Fitted Offset	0.81	7e-08	-7.0505	-9.7751	-2.7246
R409A	1	ω	3	25.1	Binding	0.0001	1e-05	Fitted Offset	0.814	1.62e-07	-6.8354	-9.2732	-2.4378
Y410A	1	ω	1	25.2	Binding	0.0001	1e-05	Fitted Offset	0.977	3.13e-07	-5.2102	-8.8908	-3.6806
WT	1	ω	1	25.2	Binding	0.0001	1e-05	Single	0.907	5.36e-08	-11	-9.93	1.11
WT	1	ω	2	25.1	Binding	0.0001	1e-05	Single	0.877	3.35e-08	-10.8	-10.2	0.606
WT	1	ω-none	1	25.3	Binding	0.0001	1e-05	Single	1.13	2.48e-08	-6.26	-10.4	-4.13
N/A	1	N/A	1	25.3	Control	0.0001	0	N/A	N/A	N/A	N/A	N/A	N/A
N/A	1	ω	1	25.1	Binding	0.0001	8e-06	Single	0.816	3.73e-07	-11.7	-8.77	2.91
N/A	1	ω	2	25.2	Binding	0.0001	8e-06	Single	0.778	3.3e-07	-12.6	-8.85	3.77
N/A	1	ω-none	1	25.1	Binding	0.0001	1e-05	Composite	1.03	2.85e-08	-6.43	-10.3	-3.86
N/A	1	ω-none	2	25.4	Binding	0.0001	1e-05	Single	1	2.12e-08	-6.8	-10.5	-3.68
WT	1	ω-none	1	25.2	Binding	0.0001	1e-05	Single	1.02	2.79e-08	-8.03	-10.3	-2.28
ETS1.R409A	0	ω	1	20.1	Binding	6.5e-05	1e-05	Fitted Offset	0.738	5.01e-08	7.26	-9.8	-17.1
ETS1.R409A	0	ω-high	1	20.2	Binding	6.5e-05	1e-05	Fitted Offset	0.485	5.16e-08	3.18	-9.78	-13
ETS1.WT	0	ω-high	2	20.1	Binding	6.5e-05	1e-05	Fitted Offset	0.413	4.44e-08	4.73	-9.86	-14.6
ETS1.WT	0	ω	1	20.1	Binding	6.5e-05	1e-05	Fitted Offset	0.534	3.53e-08	7.42	-10	-17.4
ETS1.WT	0	ω	2	20.1	Binding	6.5e-05	1e-05	Fitted Offset	0.567	8.95e-08	7.76	-9.46	-17.2
N/A	0	ω	1	20.1	Control	6.5e-05	N/A	N/A	N/A	N/A	N/A	N/A	N/A
N/A	0	ω-high	1	20.1	Control	6.5e-05	N/A	N/A	N/A	N/A	N/A	N/A	N/A

## Sheet: NMR
Column name	Description
c(uM)	FOXO1 titrated concentration
DNA.sequence	DNA-sequence label (main text)					peak_id			DNA.sequence	ETS1	Kd(µM)
ETS1	ETS1 included (1 = TRUE; 0=FALSE)					G161			ω-high	0	121.7+/-19.99
peak-number	Chemical shift perturbation value (e.g. G161)					S164			ω-high	0	168.2+/-44.55
peak-number fit	Fitted chemical shift perturtation value					Y165			ω-high	0	205.4+/-70.96
						K192			ω-high	0	111.4+/-20.73
						G201			ω-high	0	454.4+/-145.2
						A207			ω-high	0	149.2+/-32.61
						G243			ω-high	0	52.48+/-11.2
						G244			ω-high	0	72.29+/-12.38
c(uM)	G161	G161 fit	S164	S164 fit	Y165	Y165 fit	K192	K192 fit	G201	G201 fit	A207	A207 fit	G243	G243 fit	G244	G244 fit	DNA.sequence	ETS1
0	0	0	0	0	0	0	0	0	0	0	0	0	0	0	0	0	ω-high	0
10	0.026	0.037	0.022	0.03	0.022	0.033	0.012	0.021	0.004	0.006	0.005	0.007	0.022	0.04	0.0054	0.0086	ω-high	0
20	0.063	0.068	0.047	0.057	0.051	0.064	0.032	0.038	0.011	0.012	0.013	0.013	0.061	0.069	0.014	0.015	ω-high	0
30	0.094	0.096	0.075	0.081	0.068	0.092	0.055	0.053	0.016	0.018	0.017	0.018	0.089	0.091	0.02	0.021	ω-high	0
40	0.112	0.12	0.107	0.103	0.116	0.117	0.069	0.066	0.024	0.023	0.021	0.023	0.111	0.109	0.026	0.025	ω-high	0
50	0.15	0.142	0.111	0.123	0.144	0.141	0.074	0.077	0.027	0.029	0.028	0.028	0.133	0.123	0.03	0.029	ω-high	0
60	0.173	0.161	0.145	0.141	0.176	0.163	0.089	0.088	0.034	0.034	0.033	0.032	0.144	0.135	0.034	0.032	ω-high	0
70	0.174	0.178	0.171	0.158	0.198	0.183	0.1	0.097	0.041	0.039	0.038	0.035	0.152	0.144	0.037	0.035	ω-high	0
80	0.2	0.193	0.184	0.173	0.214	0.202	0.111	0.105	0.045	0.043	0.041	0.039	0.156	0.153	0.038	0.037	ω-high	0
100	0.215	0.22	0.203	0.2	0.236	0.236	0.114	0.118	0.053	0.052	0.042	0.044	0.162	0.166	0.041	0.041	ω-high	0
120	0.237	0.242	0.21	0.223	0.251	0.266	0.127	0.13	0.059	0.061	0.048	0.049	0.163	0.176	0.042	0.045	ω-high	0
0	0		0		0		0		0		0		0		0		ω-high	1
10	0		0.0047		0.013		0.004		0.0032		0.0061		0.012		0.0038		ω-high	1
20	0.006		0.012		0.027		0.014		0.004		0.017		0.026		0.0072		ω-high	1
30	0.026		0.02		0.049		0.023		0.0042		0.027		0.043		0.011		ω-high	1
40	0.037		0.042		0.069		0.034		0.0085		0.037		0.061		0.015		ω-high	1
50	0.088		0.056		0.088		0.05		0.014		0.058		0.081		0.019		ω-high	1
60	0.109		0.077		0.12		0.075		0.028		0.072		0.098		0.025		ω-high	1
70	0.148		0.102		0.143		0.084		0.036		0.083		0.115		0.03		ω-high	1
80	0.171		0.121		0.149		0.104		0.039		0.088		0.128		0.034		ω-high	1
100	0.211		0.16		0.153		0.117		0.07		0.099		0.15		0.041		ω-high	1
120	0.223		0.178				0.139		0.088		0.103		0.163		0.045		ω-high	1
