# Supplementary material for: Mechanistic insights into transcription factor cooperativity and its impact on protein-phenotype interactions
Source: Nat Commun. 2020 Jan 8;11:124. doi: 10.1038/s41467-019-13888-7 (PMC6949242; doi:10.1038/s41467-019-13888-7)
Supplement: Supplementary file 7 — Supplementary Data 4 [file 41467_2019_13888_MOESM7_ESM.xlsx]

## Sheet: enrichments.tf.and.tf.family
Column name	Description
type	Query name (TF or TF family)
name	name of query
cluster.id	cluster tested
n.datasets.with.TF.fam.in.cluster	datasets in cluster with query
n.datasets.no.TF.fam.in.cluster	datasets in cluster without query
n.datasets.with.TF.fam.outside.cluster	datasets in other clusters with query
n.datasets.no.TF.fam.outside.cluster	datasets in other clusters without query
sum	number of datasets with query
odds.ratio	enrichment effect size
p.val	p-value
sig.p.val	p-value < 0.05
tf.family	Family assignment (applicable for type = 'tf')
p.val.adj	adjusted p-value (Bejamini Hochberg procedure)
sig.padj	adjusted p-value < 0.1
type	name	cluster.id	n.datasets.with.TF.fam.in.cluster	n.datasets.no.TF.fam.in.cluster	n.datasets.with.TF.fam.outside.cluster	n.datasets.no.TF.fam.outside.cluster	sum	odds.ratio	p.val	sig.p.val	tf.family	p.val.adj	sig.padj
tf	ETV2	5	19	71	21	327	438	4.14141	3.72289e-05	TRUE	Ets	0.0143331	TRUE
family	Forkhead	1	18	39	50	331	438	3.09216	0.00055321	TRUE	Forkhead	0.0636191	TRUE
family	Tal-related factors	2	8	91	5	334	438	5.46196	0.00179258	TRUE	Tal-related factors	0.103074	FALSE
tf	FIGLA	2	8	91	5	334	438	5.46196	0.00179258	TRUE	Tal-related factors	0.2314	FALSE
tf	ATF4	3	3	59	0	376	438	25.1333	0.00180312	TRUE	Leucine-Zipper	0.2314	FALSE
family	GCM-related factors	4	25	105	28	280	438	2.37671	0.00275028	TRUE	GCM-related factors	0.105427	FALSE
tf	FOXO1	1	8	49	16	365	438	3.87529	0.00367435	TRUE	Forkhead	0.293958	FALSE
tf	TFAP4	4	6	124	1	307	438	8.624	0.00381764	TRUE	Helix-Loop-Helix	0.293958	FALSE
tf	PBX4	3	3	59	1	375	438	12.5333	0.0048185	TRUE	Homeo	0.309187	FALSE
family	Leucine-Zipper	5	10	80	13	335	438	3.25926	0.00605875	TRUE	Leucine-Zipper	0.174189	FALSE
tf	HOXC10	1	2	55	0	381	438	20.4643	0.00822673	TRUE	Homeodomain	0.447099	FALSE
tf	HOXA1	3	2	60	0	376	438	18.541	0.0104439	TRUE	Homeodomain	0.447099	FALSE
tf	CEBPD	5	4	86	2	346	438	6.64751	0.0116556	TRUE	Leucine-Zipper	0.447099	FALSE
tf	ELF1	3	6	56	11	365	438	3.74561	0.0116712	TRUE	Ets	0.447099	FALSE
tf	ONECUT2	5	6	84	6	342	438	4.03529	0.0130661	TRUE	Leucine-Zipper	0.447099	FALSE
tf	EOMES	1	7	50	17	364	438	3.18083	0.0139356	TRUE	T-Box factors	0.447099	FALSE
tf	GCM2	4	9	121	7	301	438	3.09426	0.0181754	TRUE	GCM-related factors	0.452607	FALSE
tf	GSC2	5	3	87	1	347	438	7.90909	0.0188404	TRUE	Homeodomain	0.452607	FALSE
tf	FOXJ2	1	3	54	4	377	438	5.49818	0.0216011	TRUE	Forkhead	0.452607	FALSE
tf	CLOCK	5	5	85	5	343	438	4	0.0218367	TRUE	Helix-Loop-Helix	0.452607	FALSE
tf	CUX1	5	5	85	5	343	438	4	0.0218367	TRUE	Homeodomain	0.452607	FALSE
tf	DLX2	2	7	92	8	331	438	3.17324	0.0218712	TRUE	NK-related factors	0.452607	FALSE
tf	RFX3	3	2	60	1	375	438	9.2459	0.0234051	TRUE	RFX	0.452607	FALSE
tf	SREBF2	4	5	125	2	306	438	4.87302	0.0235121	TRUE	Helix-Loop-Helix	0.452607	FALSE
tf	BHLHA15	2	3	96	1	338	438	6.98969	0.026472	TRUE	Helix-Loop-Helix	0.48532	FALSE
family	Homeo	3	3	59	4	372	438	4.97333	0.0286836	TRUE	Homeo	0.549458	FALSE
tf	ARNTL	5	2	88	0	348	438	11.764	0.0297981	TRUE	Helix-Loop-Helix	0.521467	FALSE
tf	HOXA10	1	2	55	2	379	438	6.78571	0.0336968	TRUE	Homeodomain	0.564054	FALSE
family	T-Box factors	1	12	45	45	336	438	2.07042	0.0337386	TRUE	T-Box factors	0.549458	FALSE
tf	DRGX	1	4	53	9	372	438	3.4537	0.0372168	TRUE	Homeodomain	0.59702	FALSE
family	NK-related factors	2	11	88	19	320	438	2.16404	0.0382381	TRUE	NK-related factors	0.549458	FALSE
tf	SPIB	2	2	97	0	339	438	10.4082	0.0388263	TRUE	Ets	0.597925	FALSE
tf	GCM1	4	16	114	21	287	438	1.93518	0.040512	TRUE	GCM-related factors	0.59877	FALSE
tf	HOXA10	3	2	60	2	374	438	6.14754	0.0419917	TRUE	Homeodomain	0.59877	FALSE
family	CREB-related factors	1	1	56	0	381	438	13.4035	0.0481187	TRUE	CREB-related factors	0.549458	FALSE
tf	CREB3L1	1	1	56	0	381	438	13.4035	0.0481187	TRUE	CREB-related factors	0.655475	FALSE
family	HOX-related factors	5	5	85	7	341	438	2.98256	0.0493735	TRUE	HOX-related factors	0.549458	FALSE
tf	EVX1	5	5	85	7	341	438	2.98256	0.0493735	TRUE	HOX-related factors	0.655475	FALSE
family	Leucine-Zipper	3	6	56	17	359	438	2.45614	0.053943	FALSE	Leucine-Zipper	0.549458	FALSE
family	SOX-related factors	4	4	126	2	306	438	4.02887	0.0552506	FALSE	SOX-related factors	0.549458	FALSE
family	Forkhead	3	14	48	54	322	438	1.79777	0.0573347	FALSE	Forkhead	0.549458	FALSE
tf	MAX	4	6	124	5	303	438	2.83733	0.0581941	FALSE	Helix-Loop-Helix	0.746824	FALSE
tf	E2F1	5	2	88	1	347	438	5.86517	0.0632842	FALSE	E2F	0.769661	FALSE
tf	FOXO1	3	6	56	18	358	438	2.32041	0.0654553	FALSE	Forkhead	0.769661	FALSE
tf	TBX3	3	2	60	3	373	438	4.59836	0.0659709	FALSE	T-Box factors	0.769661	FALSE
tf	FOXO6	4	3	127	1	307	438	4.8125	0.0680512	FALSE	Forkhead	0.77058	FALSE
family	Helix-Loop-Helix	5	16	74	41	307	438	1.66222	0.076148	FALSE	Helix-Loop-Helix	0.64646	FALSE
tf	MEIS1	1	3	54	8	373	438	3.02222	0.0810167	FALSE	Homeodomain	0.785464	FALSE
family	E2F	5	4	86	6	342	438	2.81609	0.0810306	FALSE	E2F	0.64646	FALSE
tf	NHLH1	4	2	128	0	308	438	7.18605	0.0817361	FALSE	Helix-Loop-Helix	0.785464	FALSE
family	Myb	2	3	96	3	336	438	3.47423	0.0843209	FALSE	Myb	0.64646	FALSE
tf	HOXA3	2	3	96	3	336	438	3.47423	0.0843209	FALSE	Homeodomain	0.785464	FALSE
tf	MYBL1	2	3	96	3	336	438	3.47423	0.0843209	FALSE	Myb	0.785464	FALSE
tf	FOXJ3	1	1	56	1	380	438	6.68421	0.0880106	FALSE	Forkhead	0.785464	FALSE
tf	CEBPG	1	1	56	1	380	438	6.68421	0.0880106	FALSE	Leucine-Zipper	0.785464	FALSE
tf	HOXB13	1	8	49	32	349	438	1.90909	0.0886425	FALSE	Homeodomain	0.785464	FALSE
tf	HES7	5	5	85	9	339	438	2.37209	0.0918836	FALSE	Helix-Loop-Helix	0.785464	FALSE
tf	RFX5	5	3	87	4	344	438	3.13636	0.0946235	FALSE	RFX	0.785464	FALSE
tf	CEBPD	3	2	60	4	372	438	3.66885	0.0948342	FALSE	Leucine-Zipper	0.785464	FALSE
family	E2A	4	4	126	3	305	438	3.01181	0.0949237	FALSE	E2A	0.675619	FALSE
tf	TCF3	4	4	126	3	305	438	3.01181	0.0949237	FALSE	E2A	0.785464	FALSE
family	Homeodomain	1	29	28	156	225	438	1.48913	0.0998742	FALSE	Homeodomain	0.675619	FALSE
tf	ELK1	4	17	113	27	281	438	1.59023	0.101801	FALSE	Ets	0.785464	FALSE
tf	FOXJ3	3	1	61	1	375	438	6.06452	0.102008	FALSE	Forkhead	0.785464	FALSE
tf	CEBPB	3	1	61	1	375	438	6.06452	0.102008	FALSE	Leucine-Zipper	0.785464	FALSE
tf	ALX4	3	1	61	1	375	438	6.06452	0.102008	FALSE	Homeodomain	0.785464	FALSE
tf	PAX9	3	1	61	1	375	438	6.06452	0.102008	FALSE	Paired domain only	0.785464	FALSE
tf	SPDEF	1	2	55	5	376	438	3.36607	0.105419	FALSE	Ets	0.795339	FALSE
tf	TEF	5	2	88	2	346	438	3.89888	0.107728	FALSE	TEA	0.795339	FALSE
family	GATA	5	1	89	0	348	438	7.75556	0.111281	FALSE	GATA	0.710961	FALSE
tf	GATA3	5	1	89	0	348	438	7.75556	0.111281	FALSE	GATA	0.795339	FALSE
tf	FLI1	2	6	93	11	328	438	2.04167	0.116608	FALSE	Ets	0.795339	FALSE
tf	FLI1	3	4	58	13	363	438	2.20339	0.12448	FALSE	Ets	0.795339	FALSE
family	TBX6-related factors	2	3	96	4	335	438	2.77113	0.125735	FALSE	TBX6-related factors	0.729637	FALSE
tf	MGA	2	3	96	4	335	438	2.77113	0.125735	FALSE	TBX6-related factors	0.795339	FALSE
family	TBX6-related factors	3	2	60	5	371	438	3.04918	0.12791	FALSE	TBX6-related factors	0.729637	FALSE
tf	E2F3	3	2	60	5	371	438	3.04918	0.12791	FALSE	E2F	0.795339	FALSE
tf	MGA	3	2	60	5	371	438	3.04918	0.12791	FALSE	TBX6-related factors	0.795339	FALSE
tf	FOXJ2	3	2	60	5	371	438	3.04918	0.12791	FALSE	Forkhead	0.795339	FALSE
tf	HOXB2	2	11	88	25	314	438	1.63354	0.128787	FALSE	Homeodomain	0.795339	FALSE
tf	MEIS2	2	1	98	0	339	438	6.86869	0.13213	FALSE	Homeodomain	0.795339	FALSE
tf	HOXD12	2	5	94	9	330	438	2.09053	0.133071	FALSE	Homeodomain	0.795339	FALSE
family	High Mobility Group box (HMG)	5	3	87	5	343	438	2.60606	0.133238	FALSE	High Mobility Group box (HMG)	0.729637	FALSE
tf	SOX15	5	3	87	5	343	438	2.60606	0.133238	FALSE	High Mobility Group box (HMG)	0.795339	FALSE
tf	FOXI1	1	6	51	25	356	438	1.84837	0.133864	FALSE	Forkhead	0.795339	FALSE
tf	ERG	1	1	56	2	379	438	4.44444	0.134278	FALSE	Ets	0.795339	FALSE
tf	HOXA13	4	4	126	4	304	438	2.40157	0.14539	FALSE	Homeodomain	0.84426	FALSE
tf	HES7	1	3	54	11	370	438	2.24848	0.15188	FALSE	Helix-Loop-Helix	0.84426	FALSE
tf	MEIS1	2	4	95	7	332	438	2.16797	0.152046	FALSE	Homeodomain	0.84426	FALSE
tf	TFAP2C	3	1	61	2	374	438	4.03226	0.154411	FALSE	Helix-Loop-Helix	0.84426	FALSE
tf	ERG	3	1	61	2	374	438	4.03226	0.154411	FALSE	Ets	0.84426	FALSE
tf	SOX6	4	2	128	1	307	438	3.5814	0.16008	FALSE	SOX-related factors	0.84426	FALSE
tf	SOX2	4	2	128	1	307	438	3.5814	0.16008	FALSE	SOX-related factors	0.84426	FALSE
tf	PAX5	4	2	128	1	307	438	3.5814	0.16008	FALSE	Homeo	0.84426	FALSE
tf	ETV1	1	2	55	7	374	438	2.51116	0.170722	FALSE	Ets	0.858552	FALSE
tf	ETV7	1	2	55	7	374	438	2.51116	0.170722	FALSE	Ets	0.858552	FALSE
family	High Mobility Group box (HMG)	2	3	96	5	334	438	2.30241	0.173941	FALSE	High Mobility Group box (HMG)	0.890901	FALSE
tf	ELK3	2	3	96	5	334	438	2.30241	0.173941	FALSE	Ets	0.858552	FALSE
tf	SOX15	2	3	96	5	334	438	2.30241	0.173941	FALSE	High Mobility Group box (HMG)	0.858552	FALSE
tf	HOXA13	2	3	96	5	334	438	2.30241	0.173941	FALSE	Homeodomain	0.858552	FALSE
family	GCM-related factors	1	9	48	44	337	438	1.53288	0.17818	FALSE	GCM-related factors	0.890901	FALSE
tf	PBX4	1	1	56	3	378	438	3.32456	0.184569	FALSE	Homeo	0.893131	FALSE
family	Helix-Loop-Helix	4	20	110	37	271	438	1.3542	0.188472	FALSE	Helix-Loop-Helix	0.903093	FALSE
tf	HOXA2	4	3	127	3	305	438	2.39062	0.189767	FALSE	Homeodomain	0.893131	FALSE
tf	TEAD4	2	19	80	52	287	438	1.34172	0.193531	FALSE	TEA	0.893131	FALSE
tf	FOXI1	2	9	90	22	317	438	1.51935	0.196439	FALSE	Forkhead	0.893131	FALSE
tf	TBX21	1	5	52	23	358	438	1.6934	0.197199	FALSE	T-Box factors	0.893131	FALSE
family	NK-related factors	5	8	82	22	326	438	1.54164	0.199398	FALSE	NK-related factors	0.917231	FALSE
tf	ETV1	3	2	60	7	369	438	2.27459	0.203664	FALSE	Ets	0.893131	FALSE
tf	ETV4	4	4	126	5	303	438	1.99475	0.204774	FALSE	Ets	0.893131	FALSE
tf	GCM2	1	3	54	13	368	438	1.91688	0.208778	FALSE	GCM-related factors	0.893131	FALSE
family	Paired domain only	3	1	61	3	373	438	3.01613	0.21062	FALSE	Paired domain only	0.925059	FALSE
tf	BHLHA15	3	1	61	3	373	438	3.01613	0.21062	FALSE	Helix-Loop-Helix	0.893131	FALSE
tf	TEF	3	1	61	3	373	438	3.01613	0.21062	FALSE	TEA	0.893131	FALSE
tf	ETV5	5	6	84	16	332	438	1.61315	0.213015	FALSE	Ets	0.893131	FALSE
tf	PITX1	4	11	119	19	289	438	1.45	0.215298	FALSE	Homeodomain	0.893131	FALSE
tf	DLX3	4	6	124	9	299	438	1.68	0.217043	FALSE	NK-related factors	0.893131	FALSE
tf	POU2F1	4	6	124	9	299	438	1.68	0.217043	FALSE	Homeodomain	0.893131	FALSE
family	SOX-related factors	5	2	88	4	344	438	2.32584	0.219868	FALSE	SOX-related factors	0.925059	FALSE
tf	HOXA3	5	2	88	4	344	438	2.32584	0.219868	FALSE	Homeodomain	0.893131	FALSE
tf	HOXA2	5	2	88	4	344	438	2.32584	0.219868	FALSE	Homeodomain	0.893131	FALSE
family	RFX	5	3	87	7	341	438	1.94318	0.225232	FALSE	RFX	0.925059	FALSE
tf	CEBPB	2	1	98	1	338	438	3.42424	0.225433	FALSE	Leucine-Zipper	0.893131	FALSE
tf	ALX4	2	1	98	1	338	438	3.42424	0.225433	FALSE	Homeodomain	0.893131	FALSE
tf	PAX1	2	1	98	1	338	438	3.42424	0.225433	FALSE	Paired domain only	0.893131	FALSE
tf	ETV4	2	3	96	6	333	438	1.9676	0.227342	FALSE	Ets	0.893131	FALSE
tf	ELF1	1	3	54	14	367	438	1.78424	0.239314	FALSE	Ets	0.91757	FALSE
tf	FLI1	1	3	54	14	367	438	1.78424	0.239314	FALSE	Ets	0.91757	FALSE
family	E2F	3	2	60	8	368	438	2.01639	0.244814	FALSE	E2F	0.935246	FALSE
family	RFX	3	2	60	8	368	438	2.01639	0.244814	FALSE	RFX	0.935246	FALSE
tf	CUX1	3	2	60	8	368	438	2.01639	0.244814	FALSE	Homeodomain	0.91757	FALSE
tf	HOXB13	3	7	55	33	343	438	1.44538	0.248534	FALSE	Homeodomain	0.91757	FALSE
tf	TEAD4	1	11	46	60	321	438	1.34775	0.248757	FALSE	TEA	0.91757	FALSE
family	Paired domain only	4	2	128	2	306	438	2.37984	0.25211	FALSE	Paired domain only	0.935246	FALSE
tf	GCM1	1	6	51	31	350	438	1.47656	0.252225	FALSE	GCM-related factors	0.91757	FALSE
tf	TBX21	3	5	57	23	353	438	1.52586	0.256232	FALSE	T-Box factors	0.91757	FALSE
tf	ERF	3	4	58	18	358	438	1.60125	0.257584	FALSE	Ets	0.91757	FALSE
tf	DLX3	5	4	86	11	337	438	1.61877	0.267254	FALSE	NK-related factors	0.91757	FALSE
tf	DLX2	5	4	86	11	337	438	1.61877	0.267254	FALSE	NK-related factors	0.91757	FALSE
tf	DRGX	4	5	125	8	300	438	1.59259	0.271604	FALSE	Homeodomain	0.91757	FALSE
family	NR3	5	1	89	2	346	438	2.57037	0.279083	FALSE	NR3	0.962309	FALSE
tf	SOX2	5	1	89	2	346	438	2.57037	0.279083	FALSE	SOX-related factors	0.91757	FALSE
tf	SOX6	5	1	89	2	346	438	2.57037	0.279083	FALSE	SOX-related factors	0.91757	FALSE
tf	ERG	5	1	89	2	346	438	2.57037	0.279083	FALSE	Ets	0.91757	FALSE
tf	ESRRB	5	1	89	2	346	438	2.57037	0.279083	FALSE	NR3	0.91757	FALSE
tf	TFAP2C	5	1	89	2	346	438	2.57037	0.279083	FALSE	Helix-Loop-Helix	0.91757	FALSE
family	TEA	2	19	80	56	283	438	1.23024	0.280757	FALSE	TEA	0.962309	FALSE
tf	SPDEF	5	2	88	5	343	438	1.93258	0.28249	FALSE	Ets	0.91757	FALSE
tf	E2F3	5	2	88	5	343	438	1.93258	0.28249	FALSE	E2F	0.91757	FALSE
tf	CLOCK	2	3	96	7	332	438	1.71649	0.284245	FALSE	Helix-Loop-Helix	0.91757	FALSE
tf	MAX	3	2	60	9	367	438	1.80984	0.28719	FALSE	Helix-Loop-Helix	0.91757	FALSE
tf	HOXA3	1	1	56	5	376	438	2.20468	0.29021	FALSE	Homeodomain	0.91757	FALSE
tf	HES7	2	4	95	10	329	438	1.5625	0.291674	FALSE	Helix-Loop-Helix	0.91757	FALSE
tf	ERF	2	6	93	16	323	438	1.41927	0.295612	FALSE	Ets	0.91757	FALSE
family	Ets	3	31	31	171	205	438	1.19767	0.296926	FALSE	Ets	0.962309	FALSE
family	TEA	1	11	46	64	317	438	1.2491	0.317926	FALSE	TEA	0.962309	FALSE
family	NR3	2	1	98	2	337	438	2.27609	0.321719	FALSE	NR3	0.962309	FALSE
tf	E2F1	2	1	98	2	337	438	2.27609	0.321719	FALSE	E2F	0.91757	FALSE
tf	PAX5	2	1	98	2	337	438	2.27609	0.321719	FALSE	Homeo	0.91757	FALSE
tf	ESRRB	2	1	98	2	337	438	2.27609	0.321719	FALSE	NR3	0.91757	FALSE
family	Myb	3	1	61	5	371	438	2	0.326361	FALSE	Myb	0.962309	FALSE
tf	MYBL1	3	1	61	5	371	438	2	0.326361	FALSE	Myb	0.91757	FALSE
tf	ONECUT2	3	2	60	10	366	438	1.64083	0.33015	FALSE	Leucine-Zipper	0.91757	FALSE
tf	HOXD12	4	5	125	9	299	438	1.42857	0.333752	FALSE	Homeodomain	0.91757	FALSE
family	E2A	2	2	97	5	334	438	1.70918	0.338724	FALSE	E2A	0.962309	FALSE
tf	TCF3	2	2	97	5	334	438	1.70918	0.338724	FALSE	E2A	0.91757	FALSE
tf	RFX5	2	2	97	5	334	438	1.70918	0.338724	FALSE	RFX	0.91757	FALSE
tf	FOXI1	3	5	57	26	350	438	1.34483	0.338887	FALSE	Forkhead	0.91757	FALSE
tf	PITX1	5	7	83	23	325	438	1.29365	0.340458	FALSE	Homeodomain	0.91757	FALSE
family	T-Box factors	3	9	53	48	328	438	1.24339	0.341082	FALSE	T-Box factors	0.962309	FALSE
tf	POU2F1	2	4	95	11	328	438	1.42795	0.342866	FALSE	Homeodomain	0.91757	FALSE
tf	DLX3	2	4	95	11	328	438	1.42795	0.342866	FALSE	NK-related factors	0.91757	FALSE
family	Homeo	1	1	56	6	375	438	1.88471	0.343008	FALSE	Homeo	0.962309	FALSE
tf	PAX1	4	1	129	1	307	438	2.36923	0.345696	FALSE	Paired domain only	0.91757	FALSE
tf	CEBPG	4	1	129	1	307	438	2.36923	0.345696	FALSE	Leucine-Zipper	0.91757	FALSE
tf	PAX9	4	1	129	1	307	438	2.36923	0.345696	FALSE	Paired domain only	0.91757	FALSE
family	GATA	1	0	57	1	380	438	3.28448	0.35006	FALSE	GATA	0.962309	FALSE
tf	GATA3	1	0	57	1	380	438	3.28448	0.35006	FALSE	GATA	0.91757	FALSE
tf	MEIS2	1	0	57	1	380	438	3.28448	0.35006	FALSE	Homeodomain	0.91757	FALSE
tf	HOXB13	4	13	117	27	281	438	1.19492	0.360979	FALSE	Homeodomain	0.91757	FALSE
tf	FOXO6	5	1	89	3	345	438	1.92222	0.364761	FALSE	Forkhead	0.91757	FALSE
tf	DRGX	3	2	60	11	365	438	1.5	0.373126	FALSE	Homeodomain	0.91757	FALSE
family	CREB-related factors	3	0	62	1	375	438	2.98413	0.375248	FALSE	CREB-related factors	0.962309	FALSE
family	GATA	3	0	62	1	375	438	2.98413	0.375248	FALSE	GATA	0.962309	FALSE
tf	GATA3	3	0	62	1	375	438	2.98413	0.375248	FALSE	GATA	0.91757	FALSE
tf	MEIS2	3	0	62	1	375	438	2.98413	0.375248	FALSE	Homeodomain	0.91757	FALSE
tf	CREB3L1	3	0	62	1	375	438	2.98413	0.375248	FALSE	CREB-related factors	0.91757	FALSE
family	E2A	3	1	61	6	370	438	1.70968	0.383062	FALSE	E2A	0.962309	FALSE
tf	TCF3	3	1	61	6	370	438	1.70968	0.383062	FALSE	E2A	0.91757	FALSE
tf	SPDEF	3	1	61	6	370	438	1.70968	0.383062	FALSE	Ets	0.91757	FALSE
tf	ELK3	1	1	56	7	374	438	1.64474	0.394586	FALSE	Ets	0.91757	FALSE
tf	POU2F1	1	2	55	13	368	438	1.41199	0.401446	FALSE	Homeodomain	0.91757	FALSE
tf	ETV5	1	3	54	19	362	438	1.32	0.401726	FALSE	Ets	0.91757	FALSE
family	Ets	5	43	47	159	189	438	1.08854	0.403002	FALSE	Ets	0.962309	FALSE
tf	ETV7	5	2	88	7	341	438	1.44101	0.409939	FALSE	Ets	0.91757	FALSE
family	HOX-related factors	4	4	126	8	300	438	1.31671	0.410906	FALSE	HOX-related factors	0.962309	FALSE
tf	EVX1	4	4	126	8	300	438	1.31671	0.410906	FALSE	HOX-related factors	0.91757	FALSE
family	Paired domain only	2	1	98	3	336	438	1.70202	0.41481	FALSE	Paired domain only	0.962309	FALSE
tf	HES7	3	2	60	12	364	438	1.38083	0.41563	FALSE	Helix-Loop-Helix	0.91757	FALSE
tf	ETV7	4	3	127	6	302	438	1.35268	0.426402	FALSE	Ets	0.91757	FALSE
tf	ETV1	4	3	127	6	302	438	1.35268	0.426402	FALSE	Ets	0.91757	FALSE
tf	ERF	4	7	123	15	293	438	1.18548	0.428844	FALSE	Ets	0.91757	FALSE
tf	ETV5	4	7	123	15	293	438	1.18548	0.428844	FALSE	Ets	0.91757	FALSE
tf	HOXD12	5	3	87	11	337	438	1.2803	0.434981	FALSE	Homeodomain	0.91757	FALSE
tf	TBX21	5	6	84	22	326	438	1.17084	0.437206	FALSE	T-Box factors	0.91757	FALSE
tf	ARNTL	1	0	57	2	379	438	2.18391	0.437409	FALSE	Helix-Loop-Helix	0.91757	FALSE
tf	NHLH1	1	0	57	2	379	438	2.18391	0.437409	FALSE	Helix-Loop-Helix	0.91757	FALSE
tf	PAX1	1	0	57	2	379	438	2.18391	0.437409	FALSE	Paired domain only	0.91757	FALSE
tf	CEBPB	1	0	57	2	379	438	2.18391	0.437409	FALSE	Leucine-Zipper	0.91757	FALSE
tf	ALX4	1	0	57	2	379	438	2.18391	0.437409	FALSE	Homeodomain	0.91757	FALSE
tf	SPIB	1	0	57	2	379	438	2.18391	0.437409	FALSE	Ets	0.91757	FALSE
tf	PAX9	1	0	57	2	379	438	2.18391	0.437409	FALSE	Paired domain only	0.91757	FALSE
tf	HOXA1	1	0	57	2	379	438	2.18391	0.437409	FALSE	Homeodomain	0.91757	FALSE
family	High Mobility Group box (HMG)	3	1	61	7	369	438	1.49194	0.437716	FALSE	High Mobility Group box (HMG)	0.962309	FALSE
tf	SOX15	3	1	61	7	369	438	1.49194	0.437716	FALSE	High Mobility Group box (HMG)	0.91757	FALSE
tf	ELK3	3	1	61	7	369	438	1.49194	0.437716	FALSE	Ets	0.91757	FALSE
family	Homeodomain	5	39	51	146	202	438	1.06227	0.444237	FALSE	Homeodomain	0.962309	FALSE
tf	ETV4	1	1	56	8	373	438	1.45809	0.444334	FALSE	Ets	0.91757	FALSE
family	Homeodomain	4	56	74	129	179	438	1.05231	0.444473	FALSE	Homeodomain	0.962309	FALSE
family	Myb	4	2	128	4	304	438	1.4186	0.445036	FALSE	Myb	0.962309	FALSE
tf	MYBL1	4	2	128	4	304	438	1.4186	0.445036	FALSE	Myb	0.91757	FALSE
tf	ELF1	2	4	95	13	326	438	1.21652	0.446232	FALSE	Ets	0.91757	FALSE
tf	TBX3	5	1	89	4	344	438	1.53333	0.446351	FALSE	T-Box factors	0.91757	FALSE
tf	PITX1	2	7	92	23	316	438	1.1362	0.4538	FALSE	Homeodomain	0.91757	FALSE
tf	HOXC10	3	0	62	2	374	438	1.98413	0.466328	FALSE	Homeodomain	0.91757	FALSE
tf	ARNTL	3	0	62	2	374	438	1.98413	0.466328	FALSE	Helix-Loop-Helix	0.91757	FALSE
tf	NHLH1	3	0	62	2	374	438	1.98413	0.466328	FALSE	Helix-Loop-Helix	0.91757	FALSE
tf	SPIB	3	0	62	2	374	438	1.98413	0.466328	FALSE	Ets	0.91757	FALSE
tf	PAX1	3	0	62	2	374	438	1.98413	0.466328	FALSE	Paired domain only	0.91757	FALSE
tf	CEBPG	3	0	62	2	374	438	1.98413	0.466328	FALSE	Leucine-Zipper	0.91757	FALSE
tf	ETV5	3	3	59	19	357	438	1.19333	0.468103	FALSE	Ets	0.91757	FALSE
tf	HOXB2	4	11	119	25	283	438	1.09231	0.46935	FALSE	Homeodomain	0.91757	FALSE
family	NR3	4	1	129	2	306	438	1.57436	0.46944	FALSE	NR3	0.962309	FALSE
tf	ESRRB	4	1	129	2	306	438	1.57436	0.46944	FALSE	NR3	0.91757	FALSE
tf	RFX3	4	1	129	2	306	438	1.57436	0.46944	FALSE	RFX	0.91757	FALSE
tf	TFAP2C	4	1	129	2	306	438	1.57436	0.46944	FALSE	Helix-Loop-Helix	0.91757	FALSE
tf	ETV7	2	2	97	7	332	438	1.27423	0.477596	FALSE	Ets	0.91757	FALSE
tf	HOXB2	3	5	57	31	345	438	1.11853	0.481103	FALSE	Homeodomain	0.91757	FALSE
tf	POU2F1	5	3	87	12	336	438	1.17832	0.48659	FALSE	Homeodomain	0.91757	FALSE
tf	CUX1	1	1	56	9	372	438	1.30877	0.491819	FALSE	Homeodomain	0.91757	FALSE
family	NK-related factors	4	9	121	21	287	438	1.07303	0.499682	FALSE	NK-related factors	0.962309	FALSE
tf	TBX3	2	1	98	4	335	438	1.35758	0.501154	FALSE	T-Box factors	0.91757	FALSE
family	RFX	4	3	127	7	301	438	1.17969	0.504307	FALSE	RFX	0.962309	FALSE
family	CREB-related factors	5	0	90	1	347	438	1.91209	0.504368	FALSE	CREB-related factors	0.962309	FALSE
tf	MEIS2	5	0	90	1	347	438	1.91209	0.504368	FALSE	Homeodomain	0.91757	FALSE
tf	CREB3L1	5	0	90	1	347	438	1.91209	0.504368	FALSE	CREB-related factors	0.91757	FALSE
tf	GCM1	3	5	57	32	344	438	1.0815	0.508903	FALSE	GCM-related factors	0.91757	FALSE
family	Ets	2	46	53	156	183	438	1.02005	0.50982	FALSE	Ets	0.962309	FALSE
tf	ELK1	3	6	56	38	338	438	1.06748	0.511414	FALSE	Ets	0.91757	FALSE
family	NR3	1	0	57	3	378	438	1.63362	0.513192	FALSE	NR3	0.962309	FALSE
tf	E2F1	1	0	57	3	378	438	1.63362	0.513192	FALSE	E2F	0.91757	FALSE
tf	PAX5	1	0	57	3	378	438	1.63362	0.513192	FALSE	Homeo	0.91757	FALSE
tf	SOX2	1	0	57	3	378	438	1.63362	0.513192	FALSE	SOX-related factors	0.91757	FALSE
tf	SOX6	1	0	57	3	378	438	1.63362	0.513192	FALSE	SOX-related factors	0.91757	FALSE
tf	ESRRB	1	0	57	3	378	438	1.63362	0.513192	FALSE	NR3	0.91757	FALSE
tf	ATF4	1	0	57	3	378	438	1.63362	0.513192	FALSE	Leucine-Zipper	0.91757	FALSE
tf	RFX3	1	0	57	3	378	438	1.63362	0.513192	FALSE	RFX	0.91757	FALSE
tf	TFAP2C	1	0	57	3	378	438	1.63362	0.513192	FALSE	Helix-Loop-Helix	0.91757	FALSE
tf	HOXB13	5	8	82	32	316	438	1.04162	0.525782	FALSE	Homeodomain	0.91757	FALSE
tf	MEIS1	5	2	88	9	339	438	1.14607	0.530099	FALSE	Homeodomain	0.91757	FALSE
family	Homeo	4	2	128	5	303	438	1.17829	0.534733	FALSE	Homeo	0.962309	FALSE
family	TBX6-related factors	4	2	128	5	303	438	1.17829	0.534733	FALSE	TBX6-related factors	0.962309	FALSE
tf	RFX5	4	2	128	5	303	438	1.17829	0.534733	FALSE	RFX	0.91757	FALSE
tf	MGA	4	2	128	5	303	438	1.17829	0.534733	FALSE	TBX6-related factors	0.91757	FALSE
tf	E2F3	4	2	128	5	303	438	1.17829	0.534733	FALSE	E2F	0.91757	FALSE
tf	EOMES	4	7	123	17	291	438	1.04659	0.535898	FALSE	T-Box factors	0.91757	FALSE
tf	MAX	1	1	56	10	371	438	1.1866	0.536754	FALSE	Helix-Loop-Helix	0.91757	FALSE
family	GATA	2	0	99	1	338	438	1.695	0.541732	FALSE	GATA	0.962309	FALSE
family	CREB-related factors	2	0	99	1	338	438	1.695	0.541732	FALSE	CREB-related factors	0.962309	FALSE
tf	GATA3	2	0	99	1	338	438	1.695	0.541732	FALSE	GATA	0.91757	FALSE
tf	CREB3L1	2	0	99	1	338	438	1.695	0.541732	FALSE	CREB-related factors	0.91757	FALSE
family	E2F	2	2	97	8	331	438	1.12925	0.542046	FALSE	E2F	0.962309	FALSE
family	RFX	2	2	97	8	331	438	1.12925	0.542046	FALSE	RFX	0.962309	FALSE
tf	CUX1	2	2	97	8	331	438	1.12925	0.542046	FALSE	Homeodomain	0.91757	FALSE
family	NR3	3	0	62	3	373	438	1.48413	0.544308	FALSE	NR3	0.962309	FALSE
tf	E2F1	3	0	62	3	373	438	1.48413	0.544308	FALSE	E2F	0.91757	FALSE
tf	PAX5	3	0	62	3	373	438	1.48413	0.544308	FALSE	Homeo	0.91757	FALSE
tf	SOX2	3	0	62	3	373	438	1.48413	0.544308	FALSE	SOX-related factors	0.91757	FALSE
tf	SOX6	3	0	62	3	373	438	1.48413	0.544308	FALSE	SOX-related factors	0.91757	FALSE
tf	ESRRB	3	0	62	3	373	438	1.48413	0.544308	FALSE	NR3	0.91757	FALSE
family	TEA	5	15	75	60	288	438	0.997412	0.55698	FALSE	TEA	0.962309	FALSE
tf	EOMES	2	5	94	19	320	438	1.01368	0.568936	FALSE	T-Box factors	0.91757	FALSE
tf	GSC2	4	1	129	3	305	438	1.17692	0.578106	FALSE	Homeodomain	0.91757	FALSE
tf	TEF	4	1	129	3	305	438	1.17692	0.578106	FALSE	TEA	0.91757	FALSE
family	Paired domain only	1	0	57	4	377	438	1.30345	0.578917	FALSE	Paired domain only	0.962309	FALSE
tf	FOXO6	1	0	57	4	377	438	1.30345	0.578917	FALSE	Forkhead	0.91757	FALSE
tf	GSC2	1	0	57	4	377	438	1.30345	0.578917	FALSE	Homeodomain	0.91757	FALSE
tf	TEF	1	0	57	4	377	438	1.30345	0.578917	FALSE	TEA	0.91757	FALSE
tf	BHLHA15	1	0	57	4	377	438	1.30345	0.578917	FALSE	Helix-Loop-Helix	0.91757	FALSE
tf	HOXA2	2	1	98	5	334	438	1.12795	0.578963	FALSE	Homeodomain	0.91757	FALSE
tf	MEIS1	3	1	61	10	366	438	1.07625	0.584442	FALSE	Homeodomain	0.91757	FALSE
tf	SREBF2	5	1	89	6	342	438	1.08889	0.590233	FALSE	Helix-Loop-Helix	0.91757	FALSE
tf	TFAP4	5	1	89	6	342	438	1.08889	0.590233	FALSE	Helix-Loop-Helix	0.91757	FALSE
tf	FOXJ2	5	1	89	6	342	438	1.08889	0.590233	FALSE	Forkhead	0.91757	FALSE
tf	HOXB2	1	4	53	32	349	438	0.982043	0.593383	FALSE	Homeodomain	0.91757	FALSE
tf	HOXC10	5	0	90	2	346	438	1.27106	0.608236	FALSE	Homeodomain	0.91757	FALSE
tf	NHLH1	5	0	90	2	346	438	1.27106	0.608236	FALSE	Helix-Loop-Helix	0.91757	FALSE
tf	SPIB	5	0	90	2	346	438	1.27106	0.608236	FALSE	Ets	0.91757	FALSE
tf	PAX1	5	0	90	2	346	438	1.27106	0.608236	FALSE	Paired domain only	0.91757	FALSE
tf	CEBPB	5	0	90	2	346	438	1.27106	0.608236	FALSE	Leucine-Zipper	0.91757	FALSE
tf	ALX4	5	0	90	2	346	438	1.27106	0.608236	FALSE	Homeodomain	0.91757	FALSE
tf	FOXJ3	5	0	90	2	346	438	1.27106	0.608236	FALSE	Forkhead	0.91757	FALSE
tf	CEBPG	5	0	90	2	346	438	1.27106	0.608236	FALSE	Leucine-Zipper	0.91757	FALSE
tf	HOXA1	5	0	90	2	346	438	1.27106	0.608236	FALSE	Homeodomain	0.91757	FALSE
tf	PAX9	5	0	90	2	346	438	1.27106	0.608236	FALSE	Paired domain only	0.91757	FALSE
tf	FOXO6	3	0	62	4	372	438	1.18413	0.611045	FALSE	Forkhead	0.91757	FALSE
tf	GSC2	3	0	62	4	372	438	1.18413	0.611045	FALSE	Homeodomain	0.91757	FALSE
tf	ELK3	4	2	128	6	302	438	1.00664	0.6157	FALSE	Ets	0.91757	FALSE
family	Tal-related factors	1	1	56	12	369	438	0.99865	0.618371	FALSE	Tal-related factors	0.962309	FALSE
tf	FIGLA	1	1	56	12	369	438	0.99865	0.618371	FALSE	Tal-related factors	0.91757	FALSE
family	HOX-related factors	3	1	61	11	365	438	0.983871	0.626824	FALSE	HOX-related factors	0.962309	FALSE
tf	EVX1	3	1	61	11	365	438	0.983871	0.626824	FALSE	HOX-related factors	0.91757	FALSE
family	Tal-related factors	5	2	88	11	337	438	0.949438	0.635689	FALSE	Tal-related factors	0.962309	FALSE
tf	FIGLA	5	2	88	11	337	438	0.949438	0.635689	FALSE	Tal-related factors	0.91757	FALSE
tf	TBX3	1	0	57	5	376	438	1.08333	0.635898	FALSE	T-Box factors	0.91757	FALSE
tf	ELK1	2	9	90	35	304	438	0.931013	0.637248	FALSE	Ets	0.91757	FALSE
tf	TEAD4	4	20	110	51	257	438	0.938669	0.637857	FALSE	TEA	0.91757	FALSE
tf	PITX1	1	3	54	27	354	438	0.922078	0.64262	FALSE	Homeodomain	0.91757	FALSE
tf	ONECUT2	4	3	127	9	299	438	0.9375	0.6438	FALSE	Leucine-Zipper	0.91757	FALSE
tf	ERF	1	2	55	20	361	438	0.923469	0.64553	FALSE	Ets	0.91757	FALSE
tf	ARNTL	2	0	99	2	337	438	1.12667	0.647165	FALSE	Helix-Loop-Helix	0.91757	FALSE
tf	NHLH1	2	0	99	2	337	438	1.12667	0.647165	FALSE	Helix-Loop-Helix	0.91757	FALSE
tf	HOXC10	2	0	99	2	337	438	1.12667	0.647165	FALSE	Homeodomain	0.91757	FALSE
tf	FOXJ3	2	0	99	2	337	438	1.12667	0.647165	FALSE	Forkhead	0.91757	FALSE
tf	PAX9	2	0	99	2	337	438	1.12667	0.647165	FALSE	Paired domain only	0.91757	FALSE
tf	CEBPG	2	0	99	2	337	438	1.12667	0.647165	FALSE	Leucine-Zipper	0.91757	FALSE
tf	HOXA1	2	0	99	2	337	438	1.12667	0.647165	FALSE	Homeodomain	0.91757	FALSE
family	Homeo	2	1	98	6	333	438	0.963925	0.647603	FALSE	Homeo	0.962309	FALSE
tf	SREBF2	2	1	98	6	333	438	0.963925	0.647603	FALSE	Helix-Loop-Helix	0.91757	FALSE
tf	SPDEF	2	1	98	6	333	438	0.963925	0.647603	FALSE	Ets	0.91757	FALSE
tf	FOXJ2	2	1	98	6	333	438	0.963925	0.647603	FALSE	Forkhead	0.91757	FALSE
tf	E2F3	2	1	98	6	333	438	0.963925	0.647603	FALSE	E2F	0.91757	FALSE
tf	ELK1	5	8	82	36	312	438	0.917291	0.650385	FALSE	Ets	0.91757	FALSE
tf	HOXA13	5	1	89	7	341	438	0.95	0.651178	FALSE	Homeodomain	0.91757	FALSE
tf	ELK3	5	1	89	7	341	438	0.95	0.651178	FALSE	Ets	0.91757	FALSE
tf	HOXD12	1	1	56	13	368	438	0.924812	0.654955	FALSE	Homeodomain	0.91757	FALSE
family	TEA	4	21	109	54	254	438	0.927273	0.655184	FALSE	TEA	0.962309	FALSE
family	CREB-related factors	4	0	130	1	307	438	1.17557	0.656001	FALSE	CREB-related factors	0.962309	FALSE
family	GATA	4	0	130	1	307	438	1.17557	0.656001	FALSE	GATA	0.962309	FALSE
tf	MEIS2	4	0	130	1	307	438	1.17557	0.656001	FALSE	Homeodomain	0.91757	FALSE
tf	GATA3	4	0	130	1	307	438	1.17557	0.656001	FALSE	GATA	0.91757	FALSE
tf	CREB3L1	4	0	130	1	307	438	1.17557	0.656001	FALSE	CREB-related factors	0.91757	FALSE
family	HOX-related factors	2	2	97	10	329	438	0.918367	0.65621	FALSE	HOX-related factors	0.962309	FALSE
tf	EVX1	2	2	97	10	329	438	0.918367	0.65621	FALSE	HOX-related factors	0.91757	FALSE
family	Tal-related factors	3	1	61	12	364	438	0.905707	0.665854	FALSE	Tal-related factors	0.962309	FALSE
tf	FIGLA	3	1	61	12	364	438	0.905707	0.665854	FALSE	Tal-related factors	0.91757	FALSE
tf	TBX3	4	1	129	4	304	438	0.938462	0.669624	FALSE	T-Box factors	0.91757	FALSE
family	SOX-related factors	1	0	57	6	375	438	0.926108	0.685282	FALSE	SOX-related factors	0.962309	FALSE
family	Myb	1	0	57	6	375	438	0.926108	0.685282	FALSE	Myb	0.962309	FALSE
tf	HOXA2	1	0	57	6	375	438	0.926108	0.685282	FALSE	Homeodomain	0.91757	FALSE
tf	CEBPD	1	0	57	6	375	438	0.926108	0.685282	FALSE	Leucine-Zipper	0.91757	FALSE
tf	MYBL1	1	0	57	6	375	438	0.926108	0.685282	FALSE	Myb	0.91757	FALSE
tf	PAX5	5	0	90	3	345	438	0.950549	0.690525	FALSE	Homeo	0.91757	FALSE
tf	ATF4	5	0	90	3	345	438	0.950549	0.690525	FALSE	Leucine-Zipper	0.91757	FALSE
tf	RFX3	5	0	90	3	345	438	0.950549	0.690525	FALSE	RFX	0.91757	FALSE
family	Ets	4	58	72	144	164	438	0.919698	0.692947	FALSE	Ets	0.962309	FALSE
family	Homeodomain	2	40	59	145	194	438	0.912671	0.694601	FALSE	Homeodomain	0.962309	FALSE
tf	FOXI1	4	8	122	23	285	438	0.871951	0.697866	FALSE	Forkhead	0.91757	FALSE
tf	TEAD4	5	13	77	58	290	438	0.885267	0.698185	FALSE	TEA	0.91757	FALSE
tf	ETV4	5	1	89	8	340	438	0.841975	0.704786	FALSE	Ets	0.91757	FALSE
tf	ETV1	5	1	89	8	340	438	0.841975	0.704786	FALSE	Ets	0.91757	FALSE
family	TEA	3	9	53	66	310	438	0.859591	0.715195	FALSE	TEA	0.962309	FALSE
family	SOX-related factors	3	0	62	6	370	438	0.84127	0.716965	FALSE	SOX-related factors	0.962309	FALSE
tf	HOXA2	3	0	62	6	370	438	0.84127	0.716965	FALSE	Homeodomain	0.91757	FALSE
tf	HOXA3	3	0	62	6	370	438	0.84127	0.716965	FALSE	Homeodomain	0.91757	FALSE
family	GCM-related factors	3	6	56	47	329	438	0.844298	0.717135	FALSE	GCM-related factors	0.962309	FALSE
tf	ELF1	4	4	126	13	295	438	0.832396	0.718562	FALSE	Ets	0.91757	FALSE
tf	TBX21	2	5	94	23	316	438	0.834211	0.721075	FALSE	T-Box factors	0.91757	FALSE
tf	TBX21	4	7	123	21	287	438	0.844575	0.721081	FALSE	T-Box factors	0.91757	FALSE
family	T-Box factors	5	10	80	47	301	438	0.854424	0.724765	FALSE	T-Box factors	0.962309	FALSE
family	E2A	1	0	57	7	374	438	0.80819	0.728066	FALSE	E2A	0.962309	FALSE
family	TBX6-related factors	1	0	57	7	374	438	0.80819	0.728066	FALSE	TBX6-related factors	0.962309	FALSE
tf	TCF3	1	0	57	7	374	438	0.80819	0.728066	FALSE	E2A	0.91757	FALSE
tf	TFAP4	1	0	57	7	374	438	0.80819	0.728066	FALSE	Helix-Loop-Helix	0.91757	FALSE
tf	SREBF2	1	0	57	7	374	438	0.80819	0.728066	FALSE	Helix-Loop-Helix	0.91757	FALSE
tf	RFX5	1	0	57	7	374	438	0.80819	0.728066	FALSE	RFX	0.91757	FALSE
tf	MGA	1	0	57	7	374	438	0.80819	0.728066	FALSE	TBX6-related factors	0.91757	FALSE
tf	E2F3	1	0	57	7	374	438	0.80819	0.728066	FALSE	E2F	0.91757	FALSE
tf	SOX2	2	0	99	3	336	438	0.8425	0.728527	FALSE	SOX-related factors	0.91757	FALSE
tf	SOX6	2	0	99	3	336	438	0.8425	0.728527	FALSE	SOX-related factors	0.91757	FALSE
tf	ERG	2	0	99	3	336	438	0.8425	0.728527	FALSE	Ets	0.91757	FALSE
tf	ATF4	2	0	99	3	336	438	0.8425	0.728527	FALSE	Leucine-Zipper	0.91757	FALSE
tf	TFAP2C	2	0	99	3	336	438	0.8425	0.728527	FALSE	Helix-Loop-Helix	0.91757	FALSE
tf	RFX3	2	0	99	3	336	438	0.8425	0.728527	FALSE	RFX	0.91757	FALSE
tf	DLX3	3	1	61	14	362	438	0.780645	0.734181	FALSE	NK-related factors	0.91757	FALSE
tf	DLX2	3	1	61	14	362	438	0.780645	0.734181	FALSE	NK-related factors	0.91757	FALSE
family	T-Box factors	4	15	115	42	266	438	0.856455	0.738409	FALSE	T-Box factors	0.962309	FALSE
family	T-Box factors	2	11	88	46	293	438	0.843414	0.741137	FALSE	T-Box factors	0.962309	FALSE
family	Helix-Loop-Helix	2	11	88	46	293	438	0.843414	0.741137	FALSE	Helix-Loop-Helix	0.962309	FALSE
family	E2F	4	2	128	8	300	438	0.777778	0.74748	FALSE	E2F	0.962309	FALSE
tf	CLOCK	4	2	128	8	300	438	0.777778	0.74748	FALSE	Helix-Loop-Helix	0.91757	FALSE
family	Paired domain only	5	0	90	4	344	438	0.758242	0.755677	FALSE	Paired domain only	0.962309	FALSE
tf	HOXA10	5	0	90	4	344	438	0.758242	0.755677	FALSE	Homeodomain	0.91757	FALSE
tf	BHLHA15	5	0	90	4	344	438	0.758242	0.755677	FALSE	Helix-Loop-Helix	0.91757	FALSE
tf	PBX4	5	0	90	4	344	438	0.758242	0.755677	FALSE	Homeo	0.91757	FALSE
tf	EOMES	3	2	60	22	354	438	0.759088	0.756277	FALSE	T-Box factors	0.91757	FALSE
tf	ETV1	2	1	98	8	331	438	0.74523	0.758183	FALSE	Ets	0.91757	FALSE
tf	TFAP4	3	0	62	7	369	438	0.734127	0.758703	FALSE	Helix-Loop-Helix	0.91757	FALSE
tf	SREBF2	3	0	62	7	369	438	0.734127	0.758703	FALSE	Helix-Loop-Helix	0.91757	FALSE
tf	RFX5	3	0	62	7	369	438	0.734127	0.758703	FALSE	RFX	0.91757	FALSE
tf	HOXC10	4	0	130	2	306	438	0.78117	0.759436	FALSE	Homeodomain	0.91757	FALSE
tf	ARNTL	4	0	130	2	306	438	0.78117	0.759436	FALSE	Helix-Loop-Helix	0.91757	FALSE
tf	SPIB	4	0	130	2	306	438	0.78117	0.759436	FALSE	Ets	0.91757	FALSE
tf	CEBPB	4	0	130	2	306	438	0.78117	0.759436	FALSE	Leucine-Zipper	0.91757	FALSE
tf	ALX4	4	0	130	2	306	438	0.78117	0.759436	FALSE	Homeodomain	0.91757	FALSE
tf	FOXJ3	4	0	130	2	306	438	0.78117	0.759436	FALSE	Forkhead	0.91757	FALSE
tf	HOXA1	4	0	130	2	306	438	0.78117	0.759436	FALSE	Homeodomain	0.91757	FALSE
tf	ETV2	4	10	120	30	278	438	0.818182	0.762388	FALSE	Ets	0.91757	FALSE
tf	GCM2	3	1	61	15	361	438	0.729839	0.763747	FALSE	GCM-related factors	0.91757	FALSE
family	High Mobility Group box (HMG)	1	0	57	8	373	438	0.716475	0.76512	FALSE	High Mobility Group box (HMG)	0.962309	FALSE
tf	HOXA13	1	0	57	8	373	438	0.716475	0.76512	FALSE	Homeodomain	0.91757	FALSE
tf	SOX15	1	0	57	8	373	438	0.716475	0.76512	FALSE	High Mobility Group box (HMG)	0.91757	FALSE
tf	ELK1	1	4	53	40	341	438	0.772358	0.767422	FALSE	Ets	0.91757	FALSE
tf	TEAD4	3	8	54	63	313	438	0.802841	0.770441	FALSE	TEA	0.918327	FALSE
tf	ERF	5	3	87	19	329	438	0.75	0.774243	FALSE	Ets	0.918855	FALSE
family	Ets	1	24	33	178	203	438	0.837989	0.777755	FALSE	Ets	0.962309	FALSE
family	Forkhead	2	13	86	55	284	438	0.818966	0.778215	FALSE	Forkhead	0.962309	FALSE
family	Helix-Loop-Helix	3	6	56	51	325	438	0.769906	0.788021	FALSE	Helix-Loop-Helix	0.964053	FALSE
tf	ETV2	2	7	92	33	306	438	0.776724	0.788075	FALSE	Ets	0.918855	FALSE
tf	FOXO6	2	0	99	4	335	438	0.672	0.79127	FALSE	Forkhead	0.918855	FALSE
tf	GSC2	2	0	99	4	335	438	0.672	0.79127	FALSE	Homeodomain	0.918855	FALSE
tf	PBX4	2	0	99	4	335	438	0.672	0.79127	FALSE	Homeo	0.918855	FALSE
tf	TEF	2	0	99	4	335	438	0.672	0.79127	FALSE	TEA	0.918855	FALSE
tf	HOXA10	2	0	99	4	335	438	0.672	0.79127	FALSE	Homeodomain	0.918855	FALSE
tf	MAX	5	1	89	10	338	438	0.684848	0.791686	FALSE	Helix-Loop-Helix	0.918855	FALSE
tf	HOXA13	3	0	62	8	368	438	0.650794	0.794368	FALSE	Homeodomain	0.918855	FALSE
tf	FLI1	5	2	88	15	333	438	0.703652	0.79475	FALSE	Ets	0.918855	FALSE
tf	DLX2	4	3	127	12	296	438	0.713942	0.799854	FALSE	NK-related factors	0.921987	FALSE
tf	SPDEF	4	1	129	6	302	438	0.665934	0.804416	FALSE	Ets	0.924478	FALSE
tf	GCM2	2	2	97	14	325	438	0.665306	0.820463	FALSE	GCM-related factors	0.93109	FALSE
tf	ETV7	3	0	62	9	367	438	0.584127	0.824832	FALSE	Ets	0.93109	FALSE
tf	ETV4	3	0	62	9	367	438	0.584127	0.824832	FALSE	Ets	0.93109	FALSE
family	E2F	1	0	57	10	371	438	0.583072	0.82496	FALSE	E2F	0.964053	FALSE
family	RFX	1	0	57	10	371	438	0.583072	0.82496	FALSE	RFX	0.964053	FALSE
tf	CLOCK	1	0	57	10	371	438	0.583072	0.82496	FALSE	Helix-Loop-Helix	0.93109	FALSE
tf	EOMES	5	3	87	21	327	438	0.677686	0.828576	FALSE	T-Box factors	0.93109	FALSE
tf	GCM1	2	6	93	31	308	438	0.719082	0.831873	FALSE	GCM-related factors	0.93109	FALSE
tf	E2F1	4	0	130	3	305	438	0.583969	0.831935	FALSE	E2F	0.93109	FALSE
tf	ERG	4	0	130	3	305	438	0.583969	0.831935	FALSE	Ets	0.93109	FALSE
tf	ATF4	4	0	130	3	305	438	0.583969	0.831935	FALSE	Leucine-Zipper	0.93109	FALSE
tf	MAX	2	1	98	10	329	438	0.606061	0.83771	FALSE	Helix-Loop-Helix	0.933143	FALSE
tf	ETV5	2	3	96	19	320	438	0.661856	0.839519	FALSE	Ets	0.933143	FALSE
tf	FOXO1	4	5	125	19	289	438	0.690476	0.841539	FALSE	Forkhead	0.933143	FALSE
tf	HOXB2	5	5	85	31	317	438	0.693314	0.843464	FALSE	Homeodomain	0.933143	FALSE
family	Myb	5	0	90	6	342	438	0.538462	0.848001	FALSE	Myb	0.964053	FALSE
tf	MYBL1	5	0	90	6	342	438	0.538462	0.848001	FALSE	Myb	0.934085	FALSE
tf	CLOCK	3	0	62	10	366	438	0.529582	0.850843	FALSE	Helix-Loop-Helix	0.934085	FALSE
family	High Mobility Group box (HMG)	4	1	129	7	301	438	0.580769	0.851595	FALSE	High Mobility Group box (HMG)	0.964053	FALSE
tf	SOX15	4	1	129	7	301	438	0.580769	0.851595	FALSE	High Mobility Group box (HMG)	0.934085	FALSE
tf	DRGX	5	1	89	12	336	438	0.576068	0.855438	FALSE	Homeodomain	0.935635	FALSE
tf	ONECUT2	2	1	98	11	328	438	0.553872	0.86796	FALSE	Leucine-Zipper	0.937707	FALSE
family	HOX-related factors	1	0	57	12	369	438	0.490716	0.869747	FALSE	HOX-related factors	0.964053	FALSE
tf	ONECUT2	1	0	57	12	369	438	0.490716	0.869747	FALSE	Leucine-Zipper	0.937707	FALSE
tf	EVX1	1	0	57	12	369	438	0.490716	0.869747	FALSE	HOX-related factors	0.937707	FALSE
family	NK-related factors	3	2	60	28	348	438	0.59186	0.871299	FALSE	NK-related factors	0.964053	FALSE
tf	PITX1	3	2	60	28	348	438	0.59186	0.871299	FALSE	Homeodomain	0.937707	FALSE
family	Leucine-Zipper	1	1	56	22	359	438	0.549199	0.872527	FALSE	Leucine-Zipper	0.964053	FALSE
family	SOX-related factors	2	0	99	6	333	438	0.477143	0.87686	FALSE	SOX-related factors	0.964053	FALSE
tf	CEBPD	2	0	99	6	333	438	0.477143	0.87686	FALSE	Leucine-Zipper	0.937707	FALSE
family	TBX6-related factors	5	0	90	7	341	438	0.46978	0.880222	FALSE	TBX6-related factors	0.964053	FALSE
family	E2A	5	0	90	7	341	438	0.46978	0.880222	FALSE	E2A	0.964053	FALSE
family	Homeo	5	0	90	7	341	438	0.46978	0.880222	FALSE	Homeo	0.964053	FALSE
tf	TCF3	5	0	90	7	341	438	0.46978	0.880222	FALSE	E2A	0.937707	FALSE
tf	MGA	5	0	90	7	341	438	0.46978	0.880222	FALSE	TBX6-related factors	0.937707	FALSE
tf	HOXA10	4	0	130	4	304	438	0.465649	0.8827	FALSE	Homeodomain	0.937707	FALSE
tf	BHLHA15	4	0	130	4	304	438	0.465649	0.8827	FALSE	Helix-Loop-Helix	0.937707	FALSE
tf	PBX4	4	0	130	4	304	438	0.465649	0.8827	FALSE	Homeo	0.937707	FALSE
tf	FOXO1	2	3	96	21	318	438	0.597938	0.884124	FALSE	Forkhead	0.937707	FALSE
tf	ETV2	3	3	59	37	339	438	0.596491	0.888007	FALSE	Ets	0.939238	FALSE
tf	DRGX	2	1	98	12	327	438	0.509713	0.893002	FALSE	Homeodomain	0.941933	FALSE
family	Forkhead	4	16	114	52	256	438	0.716817	0.896674	FALSE	Forkhead	0.972807	FALSE
tf	TFAP4	2	0	99	7	332	438	0.41625	0.905517	FALSE	Helix-Loop-Helix	0.952524	FALSE
family	Leucine-Zipper	4	4	126	19	289	438	0.570866	0.913533	FALSE	Leucine-Zipper	0.975105	FALSE
tf	DLX2	1	0	57	15	366	438	0.395474	0.916623	FALSE	NK-related factors	0.958342	FALSE
tf	DLX3	1	0	57	15	366	438	0.395474	0.916623	FALSE	NK-related factors	0.958342	FALSE
tf	GCM2	5	1	89	15	333	438	0.463889	0.918515	FALSE	GCM-related factors	0.958342	FALSE
tf	HOXD12	3	0	62	14	362	438	0.384127	0.921904	FALSE	Homeodomain	0.959279	FALSE
family	GCM-related factors	2	8	91	45	294	438	0.627363	0.922763	FALSE	GCM-related factors	0.975105	FALSE
family	Helix-Loop-Helix	1	4	53	53	328	438	0.564129	0.92423	FALSE	Helix-Loop-Helix	0.975105	FALSE
tf	POU2F1	3	0	62	15	361	438	0.359127	0.933637	FALSE	Homeodomain	0.963042	FALSE
tf	FOXO1	5	2	88	22	326	438	0.479238	0.935581	FALSE	Forkhead	0.963042	FALSE
family	Homeodomain	3	21	41	164	212	438	0.67619	0.93757	FALSE	Homeodomain	0.980187	FALSE
tf	MEIS1	4	1	129	10	298	438	0.418182	0.937819	FALSE	Homeodomain	0.963042	FALSE
tf	GCM1	5	4	86	33	315	438	0.534145	0.93939	FALSE	GCM-related factors	0.963042	FALSE
tf	FOXI1	5	3	87	28	320	438	0.503135	0.941388	FALSE	Forkhead	0.963042	FALSE
tf	HOXA3	4	0	130	6	302	438	0.330425	0.943031	FALSE	Homeodomain	0.963042	FALSE
tf	CEBPD	4	0	130	6	302	438	0.330425	0.943031	FALSE	Leucine-Zipper	0.963042	FALSE
family	Leucine-Zipper	2	2	97	21	318	438	0.443878	0.951758	FALSE	Leucine-Zipper	0.986056	FALSE
tf	FLI1	4	2	128	15	293	438	0.427326	0.955973	FALSE	Ets	0.973676	FALSE
tf	FOXJ2	4	0	130	7	301	438	0.288168	0.960358	FALSE	Forkhead	0.975562	FALSE
family	Tal-related factors	4	1	129	12	296	438	0.351479	0.966128	FALSE	Tal-related factors	0.991584	FALSE
tf	FIGLA	4	1	129	12	296	438	0.351479	0.966128	FALSE	Tal-related factors	0.97884	FALSE
tf	HOXB13	2	4	95	36	303	438	0.427928	0.981498	FALSE	Homeodomain	0.991803	FALSE
tf	ETV2	1	1	56	39	342	438	0.300877	0.985445	FALSE	Ets	0.991877	FALSE
tf	CUX1	4	0	130	10	298	438	0.207495	0.986724	FALSE	Homeodomain	0.991877	FALSE
family	GCM-related factors	5	5	85	48	300	438	0.428571	0.98737	FALSE	GCM-related factors	0.991584	FALSE
tf	ELF1	5	0	90	17	331	438	0.202686	0.989318	FALSE	Ets	0.991894	FALSE
family	NK-related factors	1	0	57	30	351	438	0.195773	0.991495	FALSE	NK-related factors	0.991584	FALSE
family	Forkhead	5	7	83	61	287	438	0.442396	0.991584	FALSE	Forkhead	0.991584	FALSE
tf	HES7	4	0	130	14	294	438	0.150127	0.996957	FALSE	Helix-Loop-Helix	0.996957	FALSE

## Sheet: matched.HT-SELEX.datasets
tf	nt.code	array	cap.selex.cycle	kmer.code	foreground.filename	background.filename		kmer
FOXO1	TTCAGC20NTA	AF	4	FOXO1	FOXO1_AF_TTCAGC20NTA_4	ZeroCycle_TTCAGC20NTA_0_0.fastq.gz		RTAAACAW
FOXI1	TTCAGC20NTA	AF	4	FOXI1	FOXI1_AF_TTCAGC20NTA_4	ZeroCycle_TCGGAA20NGA_0_0.fastq.gz		GTAAACA
ETS1	TGTAAA20NGA	AF	6	ETS1	ETS1_AF_TGTAAA20NGA_6	ZeroCycle_TGTAAA20NGA_0_0.fastq.gz		ACCGGAWRYN
