# Supplementary material for: Mechanistic insights into transcription factor cooperativity and its impact on protein-phenotype interactions
Source: Nat Commun. 2020 Jan 8;11:124. doi: 10.1038/s41467-019-13888-7 (PMC6949242; doi:10.1038/s41467-019-13888-7)
Supplement: Supplementary file 8 — Supplementary Data 5 [file 41467_2019_13888_MOESM8_ESM.xlsx]

## Sheet: data
Column name	Description
dataset.id	TF pair ID used to scan co-occupied genomic regions (from Jolma et al 2015.)
ROCAUC.PWM	median testing ROC-AUC classification performance between foreground and background regions using PWM score
ROCAUC.PWM+shape	median testing ROC-AUC classification performance between foreground and background regions using PWM score and DNA-shape features
PWM.diff	delta ROC-AUC
is.forkhead	TF pairs contains a Forkhead member
rho	correlations between R2 improvements per position in CAP-SELEX and ROC-AUC improvements per position in ChIP-Seq
dataset.id	ROCAUC.PWM	ROCAUC.PWM+shape	PWM.diff	diff	is.forkhead	rho
TEAD4_ELK1_2	0.59334	0.694114	0.100775	0.100775	FALSE	0.916484
TEAD4_ELK1_4	0.535666	0.658193	0.122527	0.122527	FALSE	0.863736
FOXJ2_ELF1_2	0.611642	0.682774	0.0711323	0.0711323	TRUE	0.85
FLI1_CEBPB	0.559106	0.629103	0.0699977	0.0699977	TRUE	0.828431
CUX1_TBX21_2	0.540569	0.651698	0.111129	0.111129	FALSE	0.825175
ELK1_TBX21_4	0.629058	0.758908	0.12985	0.12985	FALSE	0.81978
FOXO1_HOXB13_2	0.554806	0.65012	0.0953146	0.0953146	TRUE	0.806593
TEAD4_ELF1_2	0.553631	0.637758	0.0841267	0.0841267	FALSE	0.767033
TFAP2C_MAX	0.562027	0.633671	0.071644	0.071644	FALSE	0.752632
CEBPG_CREB3L1	0.694931	0.803669	0.108738	0.108738	FALSE	0.741259
ELK1_TBX21_2	0.70851	0.797443	0.0889329	0.0889329	FALSE	0.736264
FOXO1_ELF1_2	0.536557	0.635469	0.0989127	0.0989127	TRUE	0.721429
TEAD4_ELF1	0.574079	0.644063	0.0699845	0.0699845	FALSE	0.701099
TEAD4_ETV1	0.609669	0.68363	0.0739605	0.0739605	FALSE	0.664336
TEAD4_FLI1	0.553597	0.651062	0.0974655	0.0974655	TRUE	0.657343
TEAD4_HOXB13	0.544653	0.598026	0.0533732	0.0533732	FALSE	0.653846
FLI1_CEBPD	0.537014	0.635171	0.098157	0.098157	TRUE	0.64951
TFAP2C_ELK1	0.537904	0.675807	0.137903	0.137903	FALSE	0.646617
TEAD4_MAX	0.519477	0.60218	0.0827035	0.0827035	FALSE	0.635165
FOXO1_ETV4_2	0.563968	0.680359	0.116391	0.116391	TRUE	0.608791
TEAD4_ETV4	0.571225	0.661663	0.0904372	0.0904372	FALSE	0.608392
ELK1_SREBF2_2	0.643545	0.775745	0.1322	0.1322	FALSE	0.593137
FOXO1_ELF1_3	0.552047	0.643848	0.091801	0.091801	TRUE	0.586813
TEAD4_EOMES_3	0.555324	0.6119	0.0565761	0.0565761	FALSE	0.564835
TFAP4_ETV1	0.585394	0.685677	0.100283	0.100283	FALSE	0.552941
CUX1_TBX21	0.543955	0.665192	0.121237	0.121237	FALSE	0.550052
TEAD4_ERG_3	0.558726	0.62474	0.0660149	0.0660149	FALSE	0.517483
HOXB13_TBX21_2	0.501801	0.610656	0.108856	0.108856	FALSE	0.514706
FOXO1_FLI1	0.546853	0.647026	0.100173	0.100173	TRUE	0.498901
MEIS1_ELF1	0.616622	0.669683	0.0530618	0.0530618	FALSE	0.496503
TEAD4_EOMES_4	0.598462	0.641019	0.042557	0.042557	FALSE	0.485714
ATF4_CEBPD	0.938404	0.95164	0.0132361	0.0132361	FALSE	0.485714
ATF4_CEBPB	0.957563	0.969469	0.0119059	0.0119059	FALSE	0.478022
TFAP2C_HOXB13	0.565466	0.624704	0.0592376	0.0592376	FALSE	0.469643
FOXO1_ELK1_2	0.552901	0.699259	0.146359	0.146359	TRUE	0.468132
TFAP4_ETV4	0.56092	0.66562	0.1047	0.1047	FALSE	0.458824
FOXO1_ELK1_3	0.627258	0.713003	0.0857451	0.0857451	TRUE	0.450549
E2F1_ELK1	0.638339	0.730696	0.0923573	0.0923573	FALSE	0.446078
TEAD4_ELK1	0.544049	0.684861	0.140811	0.140811	FALSE	0.422085
HOXB13_ETV1	0.567703	0.646168	0.0784645	0.0784645	FALSE	0.414706
E2F1_ELK1_2	0.624602	0.734251	0.109649	0.109649	FALSE	0.414035
TEAD4_HOXB13_6	0.544044	0.603562	0.0595188	0.0595188	FALSE	0.391608
HOXB13_EOMES	0.534106	0.607604	0.0734983	0.0734983	FALSE	0.364286
POU2F1_TBX21_2	0.576475	0.629458	0.0529835	0.0529835	FALSE	0.357143
HOXB13_TBX21	0.526785	0.601303	0.0745186	0.0745186	FALSE	0.352328
HOXB13_EOMES_2	0.532168	0.586538	0.05437	0.05437	FALSE	0.35049
ELK1_HOXB13	0.723483	0.761984	0.0385011	0.0385011	FALSE	0.332353
MEIS1_SOX2	0.527401	0.587108	0.0597074	0.0597074	FALSE	0.32598
ELK1_SREBF2	0.695579	0.792081	0.0965019	0.0965019	FALSE	0.320588
TEAD4_SPIB_2	0.570993	0.635991	0.0649979	0.0649979	FALSE	0.30989
TEAD4_ELK1_3	0.630802	0.706048	0.0752463	0.0752463	FALSE	0.291209
TEAD4_SPIB	0.6026	0.65916	0.0565606	0.0565606	FALSE	0.279121
FLI1_TCF3	0.534142	0.614787	0.0806444	0.0806444	TRUE	0.25
FOXO1_ETV1	0.615506	0.692657	0.0771508	0.0771508	TRUE	0.237762
FOXO1_HOXB13	0.555123	0.641705	0.0865814	0.0865814	TRUE	0.232843
TFAP4_FLI1	0.602488	0.705266	0.102778	0.102778	TRUE	0.232143
TEAD4_ERG	0.564077	0.630715	0.0666381	0.0666381	FALSE	0.230769
FLI1_MAX	0.534931	0.614851	0.07992	0.07992	TRUE	0.217857
TEAD4_HOXB13_5	0.560171	0.617492	0.0573207	0.0573207	FALSE	0.217582
HOXB13_TBX21_3	0.549751	0.595338	0.0455867	0.0455867	FALSE	0.211765
FOXO1_HOXB13_3	0.561816	0.645297	0.0834817	0.0834817	TRUE	0.197059
CUX1_HOXB13	0.566142	0.629871	0.0637291	0.0637291	FALSE	0.173529
FOXO1_ELF1	0.56369	0.633132	0.0694424	0.0694424	TRUE	0.164835
FOXO1_ELK1	0.620952	0.71959	0.0986383	0.0986383	TRUE	0.156809
TEAD4_CLOCK_4	0.575847	0.670201	0.0943539	0.0943539	FALSE	0.132095
ELK1_EOMES_3	0.621732	0.660155	0.0384229	0.0384229	FALSE	0.126374
TEAD4_TCF3	0.509444	0.621939	0.112495	0.112495	FALSE	0.125
TFAP2C_MAX_2	0.554053	0.626919	0.0728666	0.0728666	FALSE	0.114035
MEIS1_MAX	0.558113	0.62866	0.070547	0.070547	FALSE	0.112487
HOXB13_ELK1	0.552274	0.621361	0.0690864	0.0690864	FALSE	0.108824
MEIS1_HOXB13	0.581553	0.602042	0.0204893	0.0204893	FALSE	0.1
TEAD4_CEBPD	0.542402	0.635003	0.0926011	0.0926011	FALSE	0.0857843
TEAD4_EOMES_5	0.541415	0.604219	0.0628042	0.0628042	FALSE	0.0823529
FLI1_HOXB13	0.572168	0.618472	0.0463041	0.0463041	TRUE	0.075
CEBPG_ELF1	0.615173	0.720975	0.105802	0.105802	FALSE	0.0691434
POU2F1_SOX2	0.564359	0.637641	0.0732823	0.0732823	FALSE	0.0558824
TEAD4_HOXB13_3	0.550255	0.61305	0.0627951	0.0627951	FALSE	0.0549451
FOXJ2_ELF1	0.554736	0.605806	0.0510706	0.0510706	TRUE	0.0373626
ELK1_PAX5	0.618462	0.758052	0.13959	0.13959	FALSE	0.0105263
TEAD4_CLOCK_2	0.586714	0.663367	0.0766528	0.0766528	FALSE	-0.0180599
TFAP4_MAX	0.59728	0.676855	0.0795749	0.0795749	FALSE	-0.0280702
TEAD4_HOXB13_2	0.52996	0.596782	0.0668228	0.0668228	FALSE	-0.032967
TEAD4_TBX21	0.530466	0.617505	0.0870396	0.0870396	FALSE	-0.043956
ELK1_HOXB13_2	0.676992	0.737134	0.0601412	0.0601412	FALSE	-0.0441176
TEAD4_MAX_2	0.53678	0.613992	0.0772116	0.0772116	FALSE	-0.0947368
TEAD4_CEBPB	0.550221	0.615647	0.0654262	0.0654262	FALSE	-0.111278
TFAP4_MAX_2	0.579716	0.663749	0.0840331	0.0840331	FALSE	-0.142857
POU2F1_TBX21	0.548268	0.622085	0.0738169	0.0738169	FALSE	-0.146286
MEIS1_EOMES	0.533266	0.600616	0.0673505	0.0673505	FALSE	-0.157618
TEAD4_MAX_3	0.540173	0.612599	0.0724251	0.0724251	FALSE	-0.162406
SOX6_TBX21_2	0.517409	0.637638	0.120229	0.120229	FALSE	-0.181579
TEAD4_CLOCK	0.573892	0.667869	0.0939767	0.0939767	FALSE	-0.223942
TEAD4_HOXB13_4	0.561206	0.609879	0.0486733	0.0486733	FALSE	-0.230769
TEAD4_EOMES_6	0.547029	0.599874	0.0528453	0.0528453	FALSE	-0.232843
TEAD4_GATA3	0.529767	0.611569	0.081802	0.081802	FALSE	-0.232843
CUX1_FOXO1	0.536184	0.649178	0.112994	0.112994	TRUE	-0.234681
FOXO1_ETV4	0.586518	0.694294	0.107776	0.107776	TRUE	-0.258741
TEAD4_TBX21_2	0.528156	0.63041	0.102254	0.102254	FALSE	-0.28799
TEAD4_SOX6	0.525357	0.60771	0.0823536	0.0823536	FALSE	-0.289474
POU2F1_SOX2_2	0.543798	0.638311	0.0945122	0.0945122	FALSE	-0.431373
E2F1_EOMES	0.55389	0.668589	0.114699	0.114699	FALSE	-0.4613
SOX6_TBX21	0.514759	0.63391	0.119151	0.119151	FALSE	-0.51391
TEAD4_ERG_2	0.521986	0.619911	0.0979244	0.0979244	FALSE	-0.520614
TEAD4_CLOCK_3	0.588905	0.661338	0.0724334	0.0724334	FALSE	-0.566563
ELK1_EOMES_2	0.644355	0.689744	0.0453893	0.0453893	FALSE	-0.639706
