# Supplementary material for: Mechanistic insights into transcription factor cooperativity and its impact on protein-phenotype interactions
Source: Nat Commun. 2020 Jan 8;11:124. doi: 10.1038/s41467-019-13888-7 (PMC6949242; doi:10.1038/s41467-019-13888-7)
Supplement: Supplementary file 9 — Supplementary Data 6 [file 41467_2019_13888_MOESM9_ESM.xlsx]

## Sheet: data
Column name	Description
tf1	Transcription Factor 1
tf2	Transcription Factor 2
pat	motif to scan in co-occupied peaks
mismatches.thr	matches threshold
odds.ratio	odds ratio [a/b]/[c/d]
pval	p-value (Fisher's exact test)
a	# tf1-tf2 peaks with motif
b	# tf1-tf2 peaks without motif
c	# non tf1-tf2 peaks with motif
d	# non tf1-tf2 peaks with motif
padj	p-adjusted value (Benjamini Hochberg)
tf1	tf2	pat	odds.ratio	pval	a	b	c	d	padj	sig
FOXA1	ETV1	w-none	3.58368	9.05457e-22	87	24587	722	731227	3.53261e-19	TRUE
FOXA1	ELF1	w-none	2.27895	2.93405e-14	120	53661	689	702153	2.87933e-12	TRUE
FOXP1	SPI1	w-none	2.58097	2.10757e-12	108	40011	123	117610	1.56319e-10	TRUE
FOXP1	ETV1	w-none	3.17897	3.08254e-12	60	15668	171	141953	2.25839e-10	TRUE
FOXA1	ETV4	w-none	2.8988	1.04653e-11	58	19614	751	736200	7.11342e-10	TRUE
FOXA1	ERG	w-none	1.79592	1.14719e-11	193	112271	616	643543	7.78664e-10	TRUE
FOXA2	ETV1	w-none	2.62855	1.61867e-11	70	18494	456	316675	1.06552e-09	TRUE
FOXO1	ERG	w-none	2.72933	2.88268e-10	85	28658	75	69015	1.23623e-08	TRUE
FOXO1	ETV1	w-none	3.23467	4.75709e-10	48	11427	112	86246	1.93696e-08	TRUE
FOXA2	ELF1	w-none	1.93386	3.9964e-09	113	41543	413	293626	1.28538e-07	TRUE
FOXA1	ETS1	w-none	2.01161	8.15937e-08	76	37047	733	718767	2.3716e-06	TRUE
FOXO1	ETV4	w-none	3.07506	8.59142e-08	36	8426	124	89247	2.49265e-06	TRUE
FOXK2	ETV4	w-none	3.38885	2.15715e-07	37	8874	40	32511	5.90178e-06	TRUE
FOXK2	ELF1	w-none	3.27441	3.93987e-07	53	16669	24	24716	1.02033e-05	TRUE
FOXP1	ELF1	w-none	2.10857	4.03402e-07	73	28330	158	129291	1.0419e-05	TRUE
FOXO1	ELF1	w-none	2.31819	4.60206e-07	63	21376	97	76297	1.15868e-05	TRUE
FOXP1	ERG	w-none	1.92972	4.96238e-07	117	54725	114	102896	1.2256e-05	TRUE
FOXA1	SPI1	w-none	1.58385	7.43245e-07	151	95651	658	660163	1.739e-05	TRUE
FOXA2	ERG	w-none	1.62704	8.99968e-07	147	64519	379	270650	2.06742e-05	TRUE
FOXA1	GABPA	w-none	1.56732	1.51563e-06	148	94477	661	661337	3.33174e-05	TRUE
FOXP1	ETV4	w-none	2.58334	2.6615e-06	35	10191	196	147430	5.32344e-05	TRUE
FOXA2	ETV4	w-none	1.99	2.82343e-06	60	20368	466	314801	5.60575e-05	TRUE
FOXA1	GABPA	w	1.74022	6.28199e-06	89	94477	358	661337	0.000112192	TRUE
FOXO1	SPI1	w-none	1.95987	1.89319e-05	77	31380	83	66293	0.000279884	TRUE
FOXP1	GABPA	w-none	1.7292	3.45587e-05	99	47683	132	109938	0.000473018	TRUE
FOXP1	ETV6	w-none	2.53981	3.66595e-05	27	7807	204	149814	0.000498785	TRUE
FOXA2	ETS1	w-none	1.70216	4.75556e-05	73	28987	453	306182	0.000632685	TRUE
FOXO1	GABPA	w-none	1.88788	6.72392e-05	69	27988	91	69685	0.000864915	TRUE
FOXA2	GABPA	w	1.90587	7.73412e-05	56	61024	132	274145	0.000980827	TRUE
FOXA1	ETV1	w	2.21623	8.56966e-05	31	24587	416	731227	0.00106844	TRUE
FOXA1	SPI1	w	1.59711	0.000141907	84	95651	363	660163	0.00158979	TRUE
FOXK2	GABPA	w-none	2.21995	0.000435802	49	18243	28	23142	0.00407745	TRUE
FOXO1	ETS1	w-none	1.83502	0.000551185	47	18048	113	79625	0.0050324	TRUE
FOXA1	ERG	w	1.48549	0.000681125	92	112271	355	643543	0.00605293	TRUE
FOXO1	ETV6	w	2.44788	0.000737558	20	8298	88	89375	0.00648572	TRUE
FOXP1	SPI1	w	1.88651	0.00108943	43	40011	67	117610	0.00920574	TRUE
FOXK2	ETV1	w-none	2.1587	0.00150148	27	8281	50	33104	0.0120651	TRUE
FOXA2	ETV1	w	2.15321	0.0017799	21	18494	167	316675	0.0137332	TRUE
FOXP1	ETV1	w	2.13777	0.00262731	21	15668	89	141953	0.0189898	TRUE
FOXK2	ERG	w-none	1.92707	0.00292046	41	15373	36	26012	0.0204296	TRUE
FOXO1	ETV1	w	2.04228	0.00314733	23	11427	85	86246	0.0216567	TRUE
FOXA2	ETS1	w	1.84848	0.00336911	28	28987	160	306182	0.022717	TRUE
FOXP1	ERG	w	1.68573	0.00443558	52	54725	58	102896	0.0285248	TRUE
FOXA1	ETS1	w	1.64818	0.00489271	35	37047	412	718767	0.0310119	TRUE
FOXA2	ERG	w	1.5616	0.00536633	51	64519	137	270650	0.0334702	TRUE
FOXA2	SPI1	w-none	1.32719	0.00554365	112	56752	414	278417	0.0344865	TRUE
FOXA2	GABPA	w-none	1.31351	0.00610104	119	61024	407	274145	0.0373964	TRUE
FOXK2	SPI1	w-none	1.80076	0.0070854	45	18147	32	23238	0.0421959	TRUE
FOXO1	ETV6	w-none	1.80821	0.00913368	23	8298	137	89375	0.0514989	TRUE
FOXA2	ETV4	w	1.83996	0.0109474	20	20368	168	314801	0.0602528	TRUE
FOXO1	ETS1	w	1.69686	0.0116615	30	18048	78	79625	0.0635055	TRUE
FOXO1	ERG	w	1.59314	0.0127597	43	28658	65	69015	0.0684408	TRUE
FOXO1	GABPA	w	1.58443	0.0141074	42	27988	66	69685	0.0739793	TRUE
FOXA1	FLI1	w-none	1.41819	0.019658	43	28778	766	727036	0.0976048	TRUE
FOXP2	ERG	w	2.0391	0.0199173	34	21076	12	15168	0.098688	TRUE
FOXP1	ETV6	w	2.13219	0.0207969	11	7807	99	149814	0.102349	FALSE
FOXO1	SPI1	w	1.50899	0.0234328	45	31380	63	66293	0.112987	FALSE
FOXK2	ETS1	w-none	1.63737	0.025161	30	11608	47	29777	0.119122	FALSE
FOXM1	SPIB	w	2.5263	0.0260496	8	6763	27	57663	0.122978	FALSE
FOXA1	ETV4	w	1.66625	0.0265162	19	19614	428	736200	0.124873	FALSE
FOXO1	SPIB	w	1.95456	0.0292567	12	5871	96	91802	0.135466	FALSE
FOXP1	GABPA	w	1.47971	0.0298346	43	47683	67	109938	0.137005	FALSE
FOXP1	ETS1	w	1.5974	0.0302974	25	24509	85	133112	0.138608	FALSE
FOXA1	SPIB	w-none	1.62864	0.0349133	18	10415	791	745399	0.152783	FALSE
FOXM1	ETV1	w-none	2.2634	0.0383106	9	9862	22	54564	0.165031	FALSE
FOXM1	ERG	w	1.92073	0.038888	19	24614	16	39812	0.167084	FALSE
FOXM1	ETV6	w	1.97694	0.038962	14	16247	21	48179	0.167147	FALSE
FOXA2	ELF1	w	1.44985	0.0391776	32	41543	156	293626	0.167892	FALSE
FOXO1	FLI1	w-none	1.45044	0.0417396	32	14360	128	83313	0.177013	FALSE
FOXP1	SPIB	w-none	1.67381	0.045077	15	6279	216	151342	0.188543	FALSE
FOXA1	SPIB	w	1.80566	0.0484295	11	10415	436	745399	0.199131	FALSE
FOXA2	SPI1	w	1.3683	0.0493903	41	56752	147	278417	0.202026	FALSE
FOXP1	ETV4	w	1.77143	0.0524948	12	10191	98	147430	0.211316	FALSE
FOXA1	ETV6	w-none	1.49362	0.0564685	20	12613	789	743201	0.222444	FALSE
FOXK2	ETV4	w	1.83181	0.0584743	13	8874	26	32511	0.22758	FALSE
FOXK1	SPI1	w-none	inf	0.0627107	5	1685	0	1249	0.239028	FALSE
FOXK2	ETV1	w	1.7767	0.0745915	12	8281	27	33104	0.270621	FALSE
FOXA1	ETV6	w	1.62547	0.0752791	12	12613	435	743201	0.272415	FALSE
FOXA2	FLI1	w	1.50633	0.0763489	17	20751	171	314418	0.275141	FALSE
FOXM1	ETV1	w	1.91518	0.0765285	9	9862	26	54564	0.275214	FALSE
FOXK1	ETV6	w-none	5.21908	0.0777395	3	655	2	2279	0.27828	FALSE
FOXM1	SPI1	w	1.71359	0.0793355	21	30072	14	34354	0.282409	FALSE
FOXM1	ETS1	w-none	1.81359	0.0797795	12	16641	19	47785	0.283632	FALSE
FOXA1	ELF1	w	1.28599	0.0798982	40	53661	407	702153	0.284012	FALSE
FOXK2	FLI1	w-none	1.49635	0.0822922	20	7861	57	33524	0.289987	FALSE
FOXK2	GABPA	w	1.64164	0.0829383	22	18243	17	23142	0.291407	FALSE
FOXP1	ETS1	w-none	1.27792	0.0870684	44	24509	187	133112	0.302397	FALSE
FOXM1	ERG	w-none	1.72528	0.0896887	16	24614	15	39812	0.307955	FALSE
FOXA2	SPIB	w	1.85115	0.0933434	7	6859	181	328310	0.317528	FALSE
FOXM1	ETS1	w	1.69681	0.0939192	13	16641	22	47785	0.318853	FALSE
FOXA2	ETV6	w	1.70022	0.0943691	9	9627	179	325542	0.319996	FALSE
FOXM1	GABPA	w-none	1.68857	0.101453	18	29027	13	35399	0.33578	FALSE
FOXO1	SPIB	w-none	1.49939	0.102774	14	5871	146	91802	0.337641	FALSE
FOXM1	GABPA	w	1.62603	0.10286	20	29027	15	35399	0.337738	FALSE
FOXO1	FLI1	w	1.40042	0.107432	21	14360	87	83313	0.348504	FALSE
FOXK2	ELF1	w	1.56079	0.108759	20	16669	19	24716	0.351196	FALSE
FOXM1	ETV4	w-none	1.87543	0.114114	7	8671	24	55755	0.362717	FALSE
FOXK1	ERG	w-none	inf	0.117541	5	1911	0	1023	0.369364	FALSE
FOXA2	ETV6	w-none	1.33658	0.127904	20	9627	506	325542	0.393023	FALSE
FOXO1	ELF1	w	1.31024	0.130006	29	21376	79	76297	0.397117	FALSE
FOXO1	ETV4	w	1.44941	0.138836	13	8426	95	89247	0.41129	FALSE
FOXA2	FLI1	w-none	1.2134	0.142329	39	20751	487	314418	0.418717	FALSE
FOXJ2	ETV4	w-none	inf	0.153943	1	243	0	1341	0.438367	FALSE
FOXK2	ETV6	w-none	1.38784	0.17018	14	5712	63	35673	0.469938	FALSE
FOXM1	ELF1	w-none	1.48248	0.180561	14	23008	17	41418	0.482401	FALSE
FOXP1	ELK4	w	1.7077	0.179889	5	4276	105	153345	0.482401	FALSE
FOXO1	ELK4	w	1.54016	0.184929	7	4206	101	93467	0.488354	FALSE
FOXJ2	FLI1	w-none	inf	0.190536	1	301	0	1283	0.49466	FALSE
FOXP1	FLI1	w-none	1.19096	0.201085	33	19350	198	138271	0.513472	FALSE
FOXA2	ELK4	w	1.62657	0.201648	5	5537	183	329632	0.514308	FALSE
FOXP2	ETS1	w	1.33882	0.206406	28	19479	18	16765	0.5233	FALSE
FOXA1	ELK4	w	1.57054	0.218415	5	5405	442	750409	0.541781	FALSE
FOXM1	SPIB	w-none	1.63966	0.221336	5	6763	26	57663	0.544689	FALSE
FOXJ2	ELK1	w-none	inf	0.223344	1	353	0	1231	0.544917	FALSE
FOXP2	ETV6	w	1.41081	0.227988	9	5330	37	30914	0.552477	FALSE
FOXP1	ELF1	w	1.20651	0.244588	23	28330	87	129291	0.581486	FALSE
FOXM1	ELK4	w	1.64688	0.247891	4	4681	31	59745	0.587302	FALSE
FOXK2	ERG	w	1.3075	0.25022	17	15373	22	26012	0.591856	FALSE
FOXJ2	ETV1	w-none	inf	0.252997	1	400	0	1184	0.59638	FALSE
FOXA1	FLI1	w	1.18331	0.262213	20	28778	427	727036	0.607613	FALSE
FOXP1	FLI1	w	1.2163	0.273011	16	19350	94	138271	0.624017	FALSE
FOXP1	SPIB	w	1.39055	0.275042	6	6279	104	151342	0.626719	FALSE
FOXK1	ETS1	w-none	3.09982	0.277136	4	1653	1	1281	0.629937	FALSE
FOXJ2	ETS1	w-none	inf	0.286435	1	453	0	1131	0.63983	FALSE
FOXK2	ETV6	w	1.36615	0.288155	7	5712	32	35673	0.642953	FALSE
FOXK2	SPI1	w	1.21652	0.324352	19	18147	20	23238	0.695239	FALSE
FOXK1	SPI1	w	inf	0.330072	2	1685	0	1249	0.705357	FALSE
FOXP2	ELF1	w-none	1.1071	0.337813	62	20096	45	16148	0.712507	FALSE
FOXM1	SPI1	w-none	1.21855	0.354468	16	30072	15	34354	0.735514	FALSE
FOXM1	ELF1	w	1.2001	0.356843	14	23008	21	41418	0.738556	FALSE
FOXK1	ETV4	w-none	1.99009	0.37051	3	1261	2	1673	0.754382	FALSE
FOXA2	SPIB	w-none	1.11748	0.392523	12	6859	514	328310	0.784797	FALSE
FOXJ2	ELF1	w-none	inf	0.396845	1	628	0	956	0.78637	FALSE
FOXK1	ETV6	w	3.47939	0.397003	1	655	1	2279	0.78637	FALSE
FOXK2	ETS1	w	1.14009	0.411184	12	11608	27	29777	0.804399	FALSE
FOXJ2	ERG	w-none	inf	0.45489	1	720	0	864	0.859092	FALSE
FOXJ2	SPI1	w-none	inf	0.46877	1	742	0	842	0.874466	FALSE
FOXK1	SPIB	w-none	1.73243	0.490946	1	370	4	2564	0.895051	FALSE
FOXJ2	GABPA	w-none	inf	0.493375	1	781	0	803	0.896014	FALSE
FOXK1	ELK4	w	2.35698	0.507302	1	874	1	2060	0.909621	FALSE
FOXP2	SPI1	w-none	1.01531	0.507106	53	17815	54	18429	0.909621	FALSE
FOXP2	SPIB	w	1.0971	0.506524	4	2895	42	33349	0.909621	FALSE
FOXK1	GABPA	w-none	1.78698	0.510499	4	2028	1	906	0.910496	FALSE
FOXK2	SPIB	w	1.1221	0.511691	3	2861	36	38524	0.911099	FALSE
FOXM1	ETV4	w	1.07168	0.516918	5	8671	30	55755	0.915859	FALSE
FOXP2	ETV4	w	1.02848	0.522991	12	9260	34	26984	0.921643	FALSE
FOXM1	ETV6	w-none	1.03145	0.53851	8	16247	23	48179	0.936577	FALSE
FOXP2	ETV4	w-none	0.983488	0.566718	27	9260	80	26984	0.963933	FALSE
FOXA2	ELK1	w	0.99533	0.572304	4	7164	184	328005	0.969662	FALSE
FOXK1	ELK1	w	1.6819	0.606896	1	1094	1	1840	0.993035	FALSE
FOXM1	FLI1	w-none	0.958437	0.608359	6	12902	25	51524	0.994121	FALSE
FOXK1	ELK1	w-none	1.12127	0.61486	2	1094	3	1840	0.998947	FALSE
FOXA1	EHF	w-none	0	1	0	105	809	755709	1	FALSE
FOXA1	EHF	w	0	1	0	105	447	755709	1	FALSE
FOXA1	ELF5	w-none	0	1	0	241	809	755573	1	FALSE
FOXA1	ELF5	w	0	1	0	241	447	755573	1	FALSE
FOXA1	ELK1	w-none	0.627848	0.897646	5	7413	804	748401	1	FALSE
FOXA1	ELK1	w	0.682148	0.81436	3	7413	444	748401	1	FALSE
FOXA1	ELK4	w-none	0.689869	0.829537	4	5405	805	750409	1	FALSE
FOXA2	EHF	w-none	0	1	0	87	526	335082	1	FALSE
FOXA2	EHF	w	0	1	0	87	188	335082	1	FALSE
FOXA2	ELF5	w-none	0	1	0	212	526	334957	1	FALSE
FOXA2	ELF5	w	0	1	0	212	188	334957	1	FALSE
FOXA2	ELK1	w-none	0.350844	0.996163	4	7164	522	328005	1	FALSE
FOXA2	ELK4	w-none	0.456188	0.974414	4	5537	522	329632	1	FALSE
FOXJ2	EHF	w-none	0	1	0	1	1	1583	1	FALSE
FOXJ2	EHF	w		1	0	1	0	1583	1	FALSE
FOXJ2	ELF1	w		1	0	628	0	956	1	FALSE
FOXJ2	ELF5	w-none	0	1	0	7	1	1577	1	FALSE
FOXJ2	ELF5	w		1	0	7	0	1577	1	FALSE
FOXJ2	ELK1	w		1	0	353	0	1231	1	FALSE
FOXJ2	ELK4	w-none	0	1	0	135	1	1449	1	FALSE
FOXJ2	ELK4	w		1	0	135	0	1449	1	FALSE
FOXJ2	ERG	w		1	0	720	0	864	1	FALSE
FOXJ2	ETS1	w		1	0	453	0	1131	1	FALSE
FOXJ2	ETV1	w		1	0	400	0	1184	1	FALSE
FOXJ2	ETV4	w		1	0	243	0	1341	1	FALSE
FOXJ2	ETV6	w-none	0	1	0	307	1	1277	1	FALSE
FOXJ2	ETV6	w		1	0	307	0	1277	1	FALSE
FOXJ2	FLI1	w		1	0	301	0	1283	1	FALSE
FOXJ2	GABPA	w		1	0	781	0	803	1	FALSE
FOXJ2	SPI1	w		1	0	742	0	842	1	FALSE
FOXJ2	SPIB	w-none	0	1	0	101	1	1483	1	FALSE
FOXJ2	SPIB	w		1	0	101	0	1483	1	FALSE
FOXK1	EHF	w-none	0	1	0	3	5	2931	1	FALSE
FOXK1	EHF	w	0	1	0	3	2	2931	1	FALSE
FOXK1	ELF1	w-none	0.930149	0.711995	3	1811	2	1123	1	FALSE
FOXK1	ELF1	w	0.620099	0.853519	1	1811	1	1123	1	FALSE
FOXK1	ELF5	w-none	0	1	0	39	5	2895	1	FALSE
FOXK1	ELF5	w	0	1	0	39	2	2895	1	FALSE
FOXK1	ELK4	w-none	0.589245	0.829422	1	874	4	2060	1	FALSE
FOXK1	ERG	w	0.535322	0.878434	1	1911	1	1023	1	FALSE
FOXK1	ETS1	w	0.774955	0.809422	1	1653	1	1281	1	FALSE
FOXK1	ETV1	w-none	0.86385	0.721798	2	1278	3	1656	1	FALSE
FOXK1	ETV1	w	1.29577	0.681567	1	1278	1	1656	1	FALSE
FOXK1	ETV4	w	1.32672	0.674997	1	1261	1	1673	1	FALSE
FOXK1	FLI1	w-none	0.833333	0.735476	2	1304	3	1630	1	FALSE
FOXK1	FLI1	w	0	1	0	1304	2	1630	1	FALSE
FOXK1	GABPA	w	0.446746	0.904639	1	2028	1	906	1	FALSE
FOXK1	SPIB	w	0	1	0	370	2	2564	1	FALSE
FOXK2	EHF	w-none	0	1	0	36	77	41349	1	FALSE
FOXK2	EHF	w	0	1	0	36	39	41349	1	FALSE
FOXK2	ELF5	w-none	0	1	0	130	77	41255	1	FALSE
FOXK2	ELF5	w	0	1	0	130	39	41255	1	FALSE
FOXK2	ELK1	w-none	0.476209	0.974321	5	5267	72	36118	1	FALSE
FOXK2	ELK1	w	0.571451	0.888919	3	5267	36	36118	1	FALSE
FOXK2	ELK4	w-none	0.433138	0.965463	3	3542	74	37843	1	FALSE
FOXK2	ELK4	w	0.89034	0.660027	3	3542	36	37843	1	FALSE
FOXK2	FLI1	w	0.932881	0.63014	7	7861	32	33524	1	FALSE
FOXK2	SPIB	w-none	0.935085	0.622122	5	2861	72	38524	1	FALSE
FOXM1	EHF	w-none	0	1	0	63	31	64363	1	FALSE
FOXM1	EHF	w	0	1	0	63	35	64363	1	FALSE
FOXM1	ELF5	w-none	0	1	0	190	31	64236	1	FALSE
FOXM1	ELF5	w	0	1	0	190	35	64236	1	FALSE
FOXM1	ELK1	w-none	0	1	0	5621	31	58805	1	FALSE
FOXM1	ELK1	w	0.63404	0.822002	2	5621	33	58805	1	FALSE
FOXM1	ELK4	w-none	0.425443	0.903509	1	4681	30	59745	1	FALSE
FOXM1	FLI1	w	0.826239	0.729156	6	12902	29	51524	1	FALSE
FOXO1	EHF	w-none	0	1	0	44	160	97629	1	FALSE
FOXO1	EHF	w	0	1	0	44	108	97629	1	FALSE
FOXO1	ELF5	w-none	0	1	0	147	160	97526	1	FALSE
FOXO1	ELF5	w	0	1	0	147	108	97526	1	FALSE
FOXO1	ELK1	w-none	0.556006	0.941831	5	5356	155	92317	1	FALSE
FOXO1	ELK1	w	0.492462	0.939482	3	5356	105	92317	1	FALSE
FOXO1	ELK4	w-none	0.281295	0.992814	2	4206	158	93467	1	FALSE
FOXP1	EHF	w-none	0	1	0	45	231	157576	1	FALSE
FOXP1	EHF	w	0	1	0	45	110	157576	1	FALSE
FOXP1	ELF5	w-none	0	1	0	192	231	157429	1	FALSE
FOXP1	ELF5	w	0	1	0	192	110	157429	1	FALSE
FOXP1	ELK1	w-none	0.326002	0.994233	3	6115	228	151506	1	FALSE
FOXP1	ELK1	w	0.458817	0.929939	2	6115	108	151506	1	FALSE
FOXP1	ELK4	w-none	0.471866	0.951017	3	4276	228	153345	1	FALSE
FOXP2	EHF	w-none	0	1	0	25	107	36219	1	FALSE
FOXP2	EHF	w	0	1	0	25	46	36219	1	FALSE
FOXP2	ELF1	w	0.674976	0.930673	21	20096	25	16148	1	FALSE
FOXP2	ELF5	w-none	0	1	0	145	107	36099	1	FALSE
FOXP2	ELF5	w	0	1	0	145	46	36099	1	FALSE
FOXP2	ELK1	w-none	0.130093	1	3	6578	104	29666	1	FALSE
FOXP2	ELK1	w	0.204995	0.998878	2	6578	44	29666	1	FALSE
FOXP2	ELK4	w-none	0.199379	0.999928	3	4581	104	31663	1	FALSE
FOXP2	ELK4	w	0.658268	0.849529	4	4581	42	31663	1	FALSE
FOXP2	ERG	w-none	0.790238	0.905292	56	21076	51	15168	1	FALSE
FOXP2	ETS1	w-none	0.844732	0.833875	53	19479	54	16765	1	FALSE
FOXP2	ETV1	w-none	0.866319	0.781559	32	11960	75	24284	1	FALSE
FOXP2	ETV1	w	0.799868	0.797901	13	11960	33	24284	1	FALSE
FOXP2	ETV6	w-none	0.873118	0.722057	14	5330	93	30914	1	FALSE
FOXP2	FLI1	w-none	0.505035	0.999742	33	16996	74	19248	1	FALSE
FOXP2	FLI1	w	0.871155	0.728734	20	16996	26	19248	1	FALSE
FOXP2	GABPA	w-none	0.699906	0.97371	54	21485	53	14759	1	FALSE
FOXP2	GABPA	w	0.629699	0.957117	22	21485	24	14759	1	FALSE
FOXP2	SPI1	w	0.868951	0.732683	21	17815	25	18429	1	FALSE
FOXP2	SPIB	w-none	0.806366	0.759791	7	2895	100	33349	1	FALSE
