# Supplementary material for: Mechanistic insights into transcription factor cooperativity and its impact on protein-phenotype interactions
Source: Nat Commun. 2020 Jan 8;11:124. doi: 10.1038/s41467-019-13888-7 (PMC6949242; doi:10.1038/s41467-019-13888-7)
Supplement: Supplementary file 10 — Supplementary Data 7 [file 41467_2019_13888_MOESM10_ESM.xlsx]

## Sheet: remap.tf.pairs.tested
tf.remap.1	fam.remap.1	tf.remap.2	fam.remap.2
MAX	bHLH	NEUROD1	bHLH
MAX	bHLH	MYOD1	bHLH
MAX	bHLH	EPAS1	bHLH
MAX	bHLH	NCOA1	bHLH
MAX	bHLH	TAL1	bHLH
MAX	bHLH	LYL1	bHLH
MAX	bHLH	TCF3	bHLH
MAX	bHLH	MITF	bHLH
MAX	bHLH	TCF12	bHLH
MAX	bHLH	USF2	bHLH
MAX	bHLH	TWIST1	bHLH
MAX	bHLH	CLOCK	bHLH
MAX	bHLH	ASCL1	bHLH
MAX	bHLH	NCOA3	bHLH
MAX	bHLH	SREBF2	bHLH
MAX	bHLH	BHLHE22	bHLH
MAX	bHLH	BHLHE40	bHLH
MAX	bHLH	MYCN	bHLH
MAX	bHLH	MNT	bHLH
MAX	bHLH	TFAP4	bHLH
MAX	bHLH	MXI1	bHLH
MAX	bHLH	USF1	bHLH
MAX	bHLH	AHR	bHLH
MAX	bHLH	NCOA2	bHLH
MAX	bHLH	SREBF1	bHLH
MAX	bHLH	MYC	bHLH
MAX	bHLH	HIF1A	bHLH
MAX	bHLH	TCF4	bHLH
MAX	bHLH	HES1	bHLH
MAX	bHLH	ARNTL	bHLH
MAX	bHLH	ARNT	bHLH
MAX	bHLH	ZEB1	C2H2 ZF; Homeodomain
MAX	bHLH	ZEB2	C2H2 ZF; Homeodomain
MAX	bHLH	POU2F2	Homeodomain; POU
MAX	bHLH	POU4F2	Homeodomain; POU
MAX	bHLH	POU2F1	Homeodomain; POU
MAX	bHLH	PAX6	Homeodomain; Paired box
MAX	bHLH	ONECUT1	CUT; Homeodomain
MAX	bHLH	SATB1	CUT; Homeodomain
MAX	bHLH	CUX1	CUT; Homeodomain
MAX	bHLH	SIX2	Homeodomain
MAX	bHLH	LHX2	Homeodomain
MAX	bHLH	HOXB7	Homeodomain
MAX	bHLH	MEIS2	Homeodomain
MAX	bHLH	ZHX2	Homeodomain
MAX	bHLH	TGIF2	Homeodomain
MAX	bHLH	PBX2	Homeodomain
MAX	bHLH	HOXC11	Homeodomain
MAX	bHLH	HNF1B	Homeodomain
MAX	bHLH	HMBOX1	Homeodomain
MAX	bHLH	MEIS1	Homeodomain
MAX	bHLH	ZHX1	Homeodomain
MAX	bHLH	NANOG	Homeodomain
MAX	bHLH	ADNP	Homeodomain
MAX	bHLH	SIX5	Homeodomain
MAX	bHLH	HOXA9	Homeodomain
MAX	bHLH	CDX2	Homeodomain
MAX	bHLH	PKNOX1	Homeodomain
MAX	bHLH	OTX2	Homeodomain
MAX	bHLH	HHEX	Homeodomain
MAX	bHLH	PBX3	Homeodomain
MAX	bHLH	PDX1	Homeodomain
MAX	bHLH	HOXB13	Homeodomain
MAX	bHLH	DUX4	Homeodomain
MAX	bHLH	ELF3	Ets; AT hook
MAX	bHLH	SPIB	Ets
MAX	bHLH	ERG	Ets
MAX	bHLH	ELF1	Ets
MAX	bHLH	ELK4	Ets
MAX	bHLH	ETV1	Ets
MAX	bHLH	FLI1	Ets
MAX	bHLH	ELF5	Ets
MAX	bHLH	GABPA	Ets
MAX	bHLH	EHF	Ets
MAX	bHLH	ETV4	Ets
MAX	bHLH	ELK1	Ets
MAX	bHLH	ETS1	Ets
MAX	bHLH	SPI1	Ets
MAX	bHLH	ETV6	Ets
MAX	bHLH	E2F1	E2F
MAX	bHLH	E2F5	E2F
MAX	bHLH	E2F7	E2F
MAX	bHLH	TFDP1	E2F
MAX	bHLH	E2F6	E2F
MAX	bHLH	E2F4	E2F
MAX	bHLH	TEAD4	TEA
MAX	bHLH	TEAD2	TEA
MAX	bHLH	TEAD1	TEA
MAX	bHLH	RFX2	RFX
MAX	bHLH	RFX1	RFX
MAX	bHLH	RFX5	RFX
MAX	bHLH	ARID2	ARID/BRIGHT; RFX
MAX	bHLH	MYBL2	Myb/SANT
MAX	bHLH	MIER1	Myb/SANT
MAX	bHLH	SMARCC1	Myb/SANT
MAX	bHLH	TERF1	Myb/SANT
MAX	bHLH	MYB	Myb/SANT
MAX	bHLH	NCOR2	Myb/SANT
MAX	bHLH	RCOR1	Myb/SANT
MAX	bHLH	C17ORF49	Myb/SANT
MAX	bHLH	SMARCC2	Myb/SANT
MAX	bHLH	TERF2	Myb/SANT
MAX	bHLH	NCOR1	Myb/SANT
MAX	bHLH	SNAPC4	Myb/SANT
MAX	bHLH	CHD2	Myb/SANT
MAX	bHLH	ZZZ3	Myb/SANT
MAX	bHLH	MTA2	Myb/SANT; GATA
MAX	bHLH	MTA1	Myb/SANT; GATA
MAX	bHLH	MTA3	Myb/SANT; GATA
NEUROD1	bHLH	MYOD1	bHLH
NEUROD1	bHLH	EPAS1	bHLH
NEUROD1	bHLH	NCOA1	bHLH
NEUROD1	bHLH	TAL1	bHLH
NEUROD1	bHLH	LYL1	bHLH
NEUROD1	bHLH	TCF3	bHLH
NEUROD1	bHLH	MITF	bHLH
NEUROD1	bHLH	TCF12	bHLH
NEUROD1	bHLH	USF2	bHLH
NEUROD1	bHLH	TWIST1	bHLH
NEUROD1	bHLH	CLOCK	bHLH
NEUROD1	bHLH	ASCL1	bHLH
NEUROD1	bHLH	NCOA3	bHLH
NEUROD1	bHLH	SREBF2	bHLH
NEUROD1	bHLH	BHLHE22	bHLH
NEUROD1	bHLH	BHLHE40	bHLH
NEUROD1	bHLH	MYCN	bHLH
NEUROD1	bHLH	MNT	bHLH
NEUROD1	bHLH	TFAP4	bHLH
NEUROD1	bHLH	MXI1	bHLH
NEUROD1	bHLH	USF1	bHLH
NEUROD1	bHLH	AHR	bHLH
NEUROD1	bHLH	NCOA2	bHLH
NEUROD1	bHLH	SREBF1	bHLH
NEUROD1	bHLH	MYC	bHLH
NEUROD1	bHLH	HIF1A	bHLH
NEUROD1	bHLH	TCF4	bHLH
NEUROD1	bHLH	HES1	bHLH
NEUROD1	bHLH	ARNTL	bHLH
NEUROD1	bHLH	ARNT	bHLH
NEUROD1	bHLH	ZEB1	C2H2 ZF; Homeodomain
NEUROD1	bHLH	ZEB2	C2H2 ZF; Homeodomain
NEUROD1	bHLH	POU2F2	Homeodomain; POU
NEUROD1	bHLH	POU4F2	Homeodomain; POU
NEUROD1	bHLH	POU2F1	Homeodomain; POU
NEUROD1	bHLH	PAX6	Homeodomain; Paired box
NEUROD1	bHLH	ONECUT1	CUT; Homeodomain
NEUROD1	bHLH	SATB1	CUT; Homeodomain
NEUROD1	bHLH	CUX1	CUT; Homeodomain
NEUROD1	bHLH	SIX2	Homeodomain
NEUROD1	bHLH	LHX2	Homeodomain
NEUROD1	bHLH	HOXB7	Homeodomain
NEUROD1	bHLH	MEIS2	Homeodomain
NEUROD1	bHLH	ZHX2	Homeodomain
NEUROD1	bHLH	TGIF2	Homeodomain
NEUROD1	bHLH	PBX2	Homeodomain
NEUROD1	bHLH	HOXC11	Homeodomain
NEUROD1	bHLH	HNF1B	Homeodomain
NEUROD1	bHLH	HMBOX1	Homeodomain
NEUROD1	bHLH	MEIS1	Homeodomain
NEUROD1	bHLH	ZHX1	Homeodomain
NEUROD1	bHLH	NANOG	Homeodomain
NEUROD1	bHLH	ADNP	Homeodomain
NEUROD1	bHLH	SIX5	Homeodomain
NEUROD1	bHLH	HOXA9	Homeodomain
NEUROD1	bHLH	CDX2	Homeodomain
NEUROD1	bHLH	PKNOX1	Homeodomain
NEUROD1	bHLH	OTX2	Homeodomain
NEUROD1	bHLH	HHEX	Homeodomain
NEUROD1	bHLH	PBX3	Homeodomain
NEUROD1	bHLH	PDX1	Homeodomain
NEUROD1	bHLH	HOXB13	Homeodomain
NEUROD1	bHLH	DUX4	Homeodomain
NEUROD1	bHLH	ELF3	Ets; AT hook
NEUROD1	bHLH	SPIB	Ets
NEUROD1	bHLH	ERG	Ets
NEUROD1	bHLH	ELF1	Ets
NEUROD1	bHLH	ELK4	Ets
NEUROD1	bHLH	ETV1	Ets
NEUROD1	bHLH	FLI1	Ets
NEUROD1	bHLH	ELF5	Ets
NEUROD1	bHLH	GABPA	Ets
NEUROD1	bHLH	EHF	Ets
NEUROD1	bHLH	ETV4	Ets
NEUROD1	bHLH	ELK1	Ets
NEUROD1	bHLH	ETS1	Ets
NEUROD1	bHLH	SPI1	Ets
NEUROD1	bHLH	ETV6	Ets
NEUROD1	bHLH	E2F1	E2F
NEUROD1	bHLH	E2F5	E2F
NEUROD1	bHLH	E2F7	E2F
NEUROD1	bHLH	TFDP1	E2F
NEUROD1	bHLH	E2F6	E2F
NEUROD1	bHLH	E2F4	E2F
NEUROD1	bHLH	TEAD4	TEA
NEUROD1	bHLH	TEAD2	TEA
NEUROD1	bHLH	TEAD1	TEA
NEUROD1	bHLH	RFX2	RFX
NEUROD1	bHLH	RFX1	RFX
NEUROD1	bHLH	RFX5	RFX
NEUROD1	bHLH	ARID2	ARID/BRIGHT; RFX
NEUROD1	bHLH	MYBL2	Myb/SANT
NEUROD1	bHLH	MIER1	Myb/SANT
NEUROD1	bHLH	SMARCC1	Myb/SANT
NEUROD1	bHLH	TERF1	Myb/SANT
NEUROD1	bHLH	MYB	Myb/SANT
NEUROD1	bHLH	NCOR2	Myb/SANT
NEUROD1	bHLH	RCOR1	Myb/SANT
NEUROD1	bHLH	C17ORF49	Myb/SANT
NEUROD1	bHLH	SMARCC2	Myb/SANT
NEUROD1	bHLH	TERF2	Myb/SANT
NEUROD1	bHLH	NCOR1	Myb/SANT
NEUROD1	bHLH	SNAPC4	Myb/SANT
NEUROD1	bHLH	CHD2	Myb/SANT
NEUROD1	bHLH	ZZZ3	Myb/SANT
NEUROD1	bHLH	MTA2	Myb/SANT; GATA
NEUROD1	bHLH	MTA1	Myb/SANT; GATA
NEUROD1	bHLH	MTA3	Myb/SANT; GATA
MYOD1	bHLH	EPAS1	bHLH
MYOD1	bHLH	NCOA1	bHLH
MYOD1	bHLH	TAL1	bHLH
MYOD1	bHLH	LYL1	bHLH
MYOD1	bHLH	TCF3	bHLH
MYOD1	bHLH	MITF	bHLH
MYOD1	bHLH	TCF12	bHLH
MYOD1	bHLH	USF2	bHLH
MYOD1	bHLH	TWIST1	bHLH
MYOD1	bHLH	CLOCK	bHLH
MYOD1	bHLH	ASCL1	bHLH
MYOD1	bHLH	NCOA3	bHLH
MYOD1	bHLH	SREBF2	bHLH
MYOD1	bHLH	BHLHE22	bHLH
MYOD1	bHLH	BHLHE40	bHLH
MYOD1	bHLH	MYCN	bHLH
MYOD1	bHLH	MNT	bHLH
MYOD1	bHLH	TFAP4	bHLH
MYOD1	bHLH	MXI1	bHLH
MYOD1	bHLH	USF1	bHLH
MYOD1	bHLH	AHR	bHLH
MYOD1	bHLH	NCOA2	bHLH
MYOD1	bHLH	SREBF1	bHLH
MYOD1	bHLH	MYC	bHLH
MYOD1	bHLH	HIF1A	bHLH
MYOD1	bHLH	TCF4	bHLH
MYOD1	bHLH	HES1	bHLH
MYOD1	bHLH	ARNTL	bHLH
MYOD1	bHLH	ARNT	bHLH
MYOD1	bHLH	ZEB1	C2H2 ZF; Homeodomain
MYOD1	bHLH	ZEB2	C2H2 ZF; Homeodomain
MYOD1	bHLH	POU2F2	Homeodomain; POU
MYOD1	bHLH	POU4F2	Homeodomain; POU
MYOD1	bHLH	POU2F1	Homeodomain; POU
MYOD1	bHLH	PAX6	Homeodomain; Paired box
MYOD1	bHLH	ONECUT1	CUT; Homeodomain
MYOD1	bHLH	SATB1	CUT; Homeodomain
MYOD1	bHLH	CUX1	CUT; Homeodomain
MYOD1	bHLH	SIX2	Homeodomain
MYOD1	bHLH	LHX2	Homeodomain
MYOD1	bHLH	HOXB7	Homeodomain
MYOD1	bHLH	MEIS2	Homeodomain
MYOD1	bHLH	ZHX2	Homeodomain
MYOD1	bHLH	TGIF2	Homeodomain
MYOD1	bHLH	PBX2	Homeodomain
MYOD1	bHLH	HOXC11	Homeodomain
MYOD1	bHLH	HNF1B	Homeodomain
MYOD1	bHLH	HMBOX1	Homeodomain
MYOD1	bHLH	MEIS1	Homeodomain
MYOD1	bHLH	ZHX1	Homeodomain
MYOD1	bHLH	NANOG	Homeodomain
MYOD1	bHLH	ADNP	Homeodomain
MYOD1	bHLH	SIX5	Homeodomain
MYOD1	bHLH	HOXA9	Homeodomain
MYOD1	bHLH	CDX2	Homeodomain
MYOD1	bHLH	PKNOX1	Homeodomain
MYOD1	bHLH	OTX2	Homeodomain
MYOD1	bHLH	HHEX	Homeodomain
MYOD1	bHLH	PBX3	Homeodomain
MYOD1	bHLH	PDX1	Homeodomain
MYOD1	bHLH	HOXB13	Homeodomain
MYOD1	bHLH	DUX4	Homeodomain
MYOD1	bHLH	ELF3	Ets; AT hook
MYOD1	bHLH	SPIB	Ets
MYOD1	bHLH	ERG	Ets
MYOD1	bHLH	ELF1	Ets
MYOD1	bHLH	ELK4	Ets
MYOD1	bHLH	ETV1	Ets
MYOD1	bHLH	FLI1	Ets
MYOD1	bHLH	ELF5	Ets
MYOD1	bHLH	GABPA	Ets
MYOD1	bHLH	EHF	Ets
MYOD1	bHLH	ETV4	Ets
MYOD1	bHLH	ELK1	Ets
MYOD1	bHLH	ETS1	Ets
MYOD1	bHLH	SPI1	Ets
MYOD1	bHLH	ETV6	Ets
MYOD1	bHLH	E2F1	E2F
MYOD1	bHLH	E2F5	E2F
MYOD1	bHLH	E2F7	E2F
MYOD1	bHLH	TFDP1	E2F
MYOD1	bHLH	E2F6	E2F
MYOD1	bHLH	E2F4	E2F
MYOD1	bHLH	TEAD4	TEA
MYOD1	bHLH	TEAD2	TEA
MYOD1	bHLH	TEAD1	TEA
MYOD1	bHLH	RFX2	RFX
MYOD1	bHLH	RFX1	RFX
MYOD1	bHLH	RFX5	RFX
MYOD1	bHLH	ARID2	ARID/BRIGHT; RFX
MYOD1	bHLH	MYBL2	Myb/SANT
MYOD1	bHLH	MIER1	Myb/SANT
MYOD1	bHLH	SMARCC1	Myb/SANT
MYOD1	bHLH	TERF1	Myb/SANT
MYOD1	bHLH	MYB	Myb/SANT
MYOD1	bHLH	NCOR2	Myb/SANT
MYOD1	bHLH	RCOR1	Myb/SANT
MYOD1	bHLH	C17ORF49	Myb/SANT
MYOD1	bHLH	SMARCC2	Myb/SANT
MYOD1	bHLH	TERF2	Myb/SANT
MYOD1	bHLH	NCOR1	Myb/SANT
MYOD1	bHLH	SNAPC4	Myb/SANT
MYOD1	bHLH	CHD2	Myb/SANT
MYOD1	bHLH	ZZZ3	Myb/SANT
MYOD1	bHLH	MTA2	Myb/SANT; GATA
MYOD1	bHLH	MTA1	Myb/SANT; GATA
MYOD1	bHLH	MTA3	Myb/SANT; GATA
EPAS1	bHLH	NCOA1	bHLH
EPAS1	bHLH	TAL1	bHLH
EPAS1	bHLH	LYL1	bHLH
EPAS1	bHLH	TCF3	bHLH
EPAS1	bHLH	MITF	bHLH
EPAS1	bHLH	TCF12	bHLH
EPAS1	bHLH	USF2	bHLH
EPAS1	bHLH	TWIST1	bHLH
EPAS1	bHLH	CLOCK	bHLH
EPAS1	bHLH	ASCL1	bHLH
EPAS1	bHLH	NCOA3	bHLH
EPAS1	bHLH	SREBF2	bHLH
EPAS1	bHLH	BHLHE22	bHLH
EPAS1	bHLH	BHLHE40	bHLH
EPAS1	bHLH	MYCN	bHLH
EPAS1	bHLH	MNT	bHLH
EPAS1	bHLH	TFAP4	bHLH
EPAS1	bHLH	MXI1	bHLH
EPAS1	bHLH	USF1	bHLH
EPAS1	bHLH	AHR	bHLH
EPAS1	bHLH	NCOA2	bHLH
EPAS1	bHLH	SREBF1	bHLH
EPAS1	bHLH	MYC	bHLH
EPAS1	bHLH	HIF1A	bHLH
EPAS1	bHLH	TCF4	bHLH
EPAS1	bHLH	HES1	bHLH
EPAS1	bHLH	ARNTL	bHLH
EPAS1	bHLH	ARNT	bHLH
EPAS1	bHLH	ZEB1	C2H2 ZF; Homeodomain
EPAS1	bHLH	ZEB2	C2H2 ZF; Homeodomain
EPAS1	bHLH	POU2F2	Homeodomain; POU
EPAS1	bHLH	POU4F2	Homeodomain; POU
EPAS1	bHLH	POU2F1	Homeodomain; POU
EPAS1	bHLH	PAX6	Homeodomain; Paired box
EPAS1	bHLH	ONECUT1	CUT; Homeodomain
EPAS1	bHLH	SATB1	CUT; Homeodomain
EPAS1	bHLH	CUX1	CUT; Homeodomain
EPAS1	bHLH	SIX2	Homeodomain
EPAS1	bHLH	LHX2	Homeodomain
EPAS1	bHLH	HOXB7	Homeodomain
EPAS1	bHLH	MEIS2	Homeodomain
EPAS1	bHLH	ZHX2	Homeodomain
EPAS1	bHLH	TGIF2	Homeodomain
EPAS1	bHLH	PBX2	Homeodomain
EPAS1	bHLH	HOXC11	Homeodomain
EPAS1	bHLH	HNF1B	Homeodomain
EPAS1	bHLH	HMBOX1	Homeodomain
EPAS1	bHLH	MEIS1	Homeodomain
EPAS1	bHLH	ZHX1	Homeodomain
EPAS1	bHLH	NANOG	Homeodomain
EPAS1	bHLH	ADNP	Homeodomain
EPAS1	bHLH	SIX5	Homeodomain
EPAS1	bHLH	HOXA9	Homeodomain
EPAS1	bHLH	CDX2	Homeodomain
EPAS1	bHLH	PKNOX1	Homeodomain
EPAS1	bHLH	OTX2	Homeodomain
EPAS1	bHLH	HHEX	Homeodomain
EPAS1	bHLH	PBX3	Homeodomain
EPAS1	bHLH	PDX1	Homeodomain
EPAS1	bHLH	HOXB13	Homeodomain
EPAS1	bHLH	DUX4	Homeodomain
EPAS1	bHLH	ELF3	Ets; AT hook
EPAS1	bHLH	SPIB	Ets
EPAS1	bHLH	ERG	Ets
EPAS1	bHLH	ELF1	Ets
EPAS1	bHLH	ELK4	Ets
EPAS1	bHLH	ETV1	Ets
EPAS1	bHLH	FLI1	Ets
EPAS1	bHLH	ELF5	Ets
EPAS1	bHLH	GABPA	Ets
EPAS1	bHLH	EHF	Ets
EPAS1	bHLH	ETV4	Ets
EPAS1	bHLH	ELK1	Ets
EPAS1	bHLH	ETS1	Ets
EPAS1	bHLH	SPI1	Ets
EPAS1	bHLH	ETV6	Ets
EPAS1	bHLH	E2F1	E2F
EPAS1	bHLH	E2F5	E2F
EPAS1	bHLH	E2F7	E2F
EPAS1	bHLH	TFDP1	E2F
EPAS1	bHLH	E2F6	E2F
EPAS1	bHLH	E2F4	E2F
EPAS1	bHLH	TEAD4	TEA
EPAS1	bHLH	TEAD2	TEA
EPAS1	bHLH	TEAD1	TEA
EPAS1	bHLH	RFX2	RFX
EPAS1	bHLH	RFX1	RFX
EPAS1	bHLH	RFX5	RFX
EPAS1	bHLH	ARID2	ARID/BRIGHT; RFX
EPAS1	bHLH	MYBL2	Myb/SANT
EPAS1	bHLH	MIER1	Myb/SANT
EPAS1	bHLH	SMARCC1	Myb/SANT
EPAS1	bHLH	TERF1	Myb/SANT
EPAS1	bHLH	MYB	Myb/SANT
EPAS1	bHLH	NCOR2	Myb/SANT
EPAS1	bHLH	RCOR1	Myb/SANT
EPAS1	bHLH	C17ORF49	Myb/SANT
EPAS1	bHLH	SMARCC2	Myb/SANT
EPAS1	bHLH	TERF2	Myb/SANT
EPAS1	bHLH	NCOR1	Myb/SANT
EPAS1	bHLH	SNAPC4	Myb/SANT
EPAS1	bHLH	CHD2	Myb/SANT
EPAS1	bHLH	ZZZ3	Myb/SANT
EPAS1	bHLH	MTA2	Myb/SANT; GATA
EPAS1	bHLH	MTA1	Myb/SANT; GATA
EPAS1	bHLH	MTA3	Myb/SANT; GATA
NCOA1	bHLH	TAL1	bHLH
NCOA1	bHLH	LYL1	bHLH
NCOA1	bHLH	TCF3	bHLH
NCOA1	bHLH	MITF	bHLH
NCOA1	bHLH	TCF12	bHLH
NCOA1	bHLH	USF2	bHLH
NCOA1	bHLH	TWIST1	bHLH
NCOA1	bHLH	CLOCK	bHLH
NCOA1	bHLH	ASCL1	bHLH
NCOA1	bHLH	NCOA3	bHLH
NCOA1	bHLH	SREBF2	bHLH
NCOA1	bHLH	BHLHE22	bHLH
NCOA1	bHLH	BHLHE40	bHLH
NCOA1	bHLH	MYCN	bHLH
NCOA1	bHLH	MNT	bHLH
NCOA1	bHLH	TFAP4	bHLH
NCOA1	bHLH	MXI1	bHLH
NCOA1	bHLH	USF1	bHLH
NCOA1	bHLH	AHR	bHLH
NCOA1	bHLH	NCOA2	bHLH
NCOA1	bHLH	SREBF1	bHLH
NCOA1	bHLH	MYC	bHLH
NCOA1	bHLH	HIF1A	bHLH
NCOA1	bHLH	TCF4	bHLH
NCOA1	bHLH	HES1	bHLH
NCOA1	bHLH	ARNTL	bHLH
NCOA1	bHLH	ARNT	bHLH
NCOA1	bHLH	ZEB1	C2H2 ZF; Homeodomain
NCOA1	bHLH	ZEB2	C2H2 ZF; Homeodomain
NCOA1	bHLH	POU2F2	Homeodomain; POU
NCOA1	bHLH	POU4F2	Homeodomain; POU
NCOA1	bHLH	POU2F1	Homeodomain; POU
NCOA1	bHLH	PAX6	Homeodomain; Paired box
NCOA1	bHLH	ONECUT1	CUT; Homeodomain
NCOA1	bHLH	SATB1	CUT; Homeodomain
NCOA1	bHLH	CUX1	CUT; Homeodomain
NCOA1	bHLH	SIX2	Homeodomain
NCOA1	bHLH	LHX2	Homeodomain
NCOA1	bHLH	HOXB7	Homeodomain
NCOA1	bHLH	MEIS2	Homeodomain
NCOA1	bHLH	ZHX2	Homeodomain
NCOA1	bHLH	TGIF2	Homeodomain
NCOA1	bHLH	PBX2	Homeodomain
NCOA1	bHLH	HOXC11	Homeodomain
NCOA1	bHLH	HNF1B	Homeodomain
NCOA1	bHLH	HMBOX1	Homeodomain
NCOA1	bHLH	MEIS1	Homeodomain
NCOA1	bHLH	ZHX1	Homeodomain
NCOA1	bHLH	NANOG	Homeodomain
NCOA1	bHLH	ADNP	Homeodomain
NCOA1	bHLH	SIX5	Homeodomain
NCOA1	bHLH	HOXA9	Homeodomain
NCOA1	bHLH	CDX2	Homeodomain
NCOA1	bHLH	PKNOX1	Homeodomain
NCOA1	bHLH	OTX2	Homeodomain
NCOA1	bHLH	HHEX	Homeodomain
NCOA1	bHLH	PBX3	Homeodomain
NCOA1	bHLH	PDX1	Homeodomain
NCOA1	bHLH	HOXB13	Homeodomain
NCOA1	bHLH	DUX4	Homeodomain
NCOA1	bHLH	ELF3	Ets; AT hook
NCOA1	bHLH	SPIB	Ets
NCOA1	bHLH	ERG	Ets
NCOA1	bHLH	ELF1	Ets
NCOA1	bHLH	ELK4	Ets
NCOA1	bHLH	ETV1	Ets
NCOA1	bHLH	FLI1	Ets
NCOA1	bHLH	ELF5	Ets
NCOA1	bHLH	GABPA	Ets
NCOA1	bHLH	EHF	Ets
NCOA1	bHLH	ETV4	Ets
NCOA1	bHLH	ELK1	Ets
NCOA1	bHLH	ETS1	Ets
NCOA1	bHLH	SPI1	Ets
NCOA1	bHLH	ETV6	Ets
NCOA1	bHLH	E2F1	E2F
NCOA1	bHLH	E2F5	E2F
NCOA1	bHLH	E2F7	E2F
NCOA1	bHLH	TFDP1	E2F
NCOA1	bHLH	E2F6	E2F
NCOA1	bHLH	E2F4	E2F
NCOA1	bHLH	TEAD4	TEA
NCOA1	bHLH	TEAD2	TEA
NCOA1	bHLH	TEAD1	TEA
NCOA1	bHLH	RFX2	RFX
NCOA1	bHLH	RFX1	RFX
NCOA1	bHLH	RFX5	RFX
NCOA1	bHLH	ARID2	ARID/BRIGHT; RFX
NCOA1	bHLH	MYBL2	Myb/SANT
NCOA1	bHLH	MIER1	Myb/SANT
NCOA1	bHLH	SMARCC1	Myb/SANT
NCOA1	bHLH	TERF1	Myb/SANT
NCOA1	bHLH	MYB	Myb/SANT
NCOA1	bHLH	NCOR2	Myb/SANT
NCOA1	bHLH	RCOR1	Myb/SANT
NCOA1	bHLH	C17ORF49	Myb/SANT
NCOA1	bHLH	SMARCC2	Myb/SANT
NCOA1	bHLH	TERF2	Myb/SANT
NCOA1	bHLH	NCOR1	Myb/SANT
NCOA1	bHLH	SNAPC4	Myb/SANT
NCOA1	bHLH	CHD2	Myb/SANT
NCOA1	bHLH	ZZZ3	Myb/SANT
NCOA1	bHLH	MTA2	Myb/SANT; GATA
NCOA1	bHLH	MTA1	Myb/SANT; GATA
NCOA1	bHLH	MTA3	Myb/SANT; GATA
TAL1	bHLH	LYL1	bHLH
TAL1	bHLH	TCF3	bHLH
TAL1	bHLH	MITF	bHLH
TAL1	bHLH	TCF12	bHLH
TAL1	bHLH	USF2	bHLH
TAL1	bHLH	TWIST1	bHLH
TAL1	bHLH	CLOCK	bHLH
TAL1	bHLH	ASCL1	bHLH
TAL1	bHLH	NCOA3	bHLH
TAL1	bHLH	SREBF2	bHLH
TAL1	bHLH	BHLHE22	bHLH
TAL1	bHLH	BHLHE40	bHLH
TAL1	bHLH	MYCN	bHLH
TAL1	bHLH	MNT	bHLH
TAL1	bHLH	TFAP4	bHLH
TAL1	bHLH	MXI1	bHLH
TAL1	bHLH	USF1	bHLH
TAL1	bHLH	AHR	bHLH
TAL1	bHLH	NCOA2	bHLH
TAL1	bHLH	SREBF1	bHLH
TAL1	bHLH	MYC	bHLH
TAL1	bHLH	HIF1A	bHLH
TAL1	bHLH	TCF4	bHLH
TAL1	bHLH	HES1	bHLH
TAL1	bHLH	ARNTL	bHLH
TAL1	bHLH	ARNT	bHLH
TAL1	bHLH	ZEB1	C2H2 ZF; Homeodomain
TAL1	bHLH	ZEB2	C2H2 ZF; Homeodomain
TAL1	bHLH	POU2F2	Homeodomain; POU
TAL1	bHLH	POU4F2	Homeodomain; POU
TAL1	bHLH	POU2F1	Homeodomain; POU
TAL1	bHLH	PAX6	Homeodomain; Paired box
TAL1	bHLH	ONECUT1	CUT; Homeodomain
TAL1	bHLH	SATB1	CUT; Homeodomain
TAL1	bHLH	CUX1	CUT; Homeodomain
TAL1	bHLH	SIX2	Homeodomain
TAL1	bHLH	LHX2	Homeodomain
TAL1	bHLH	HOXB7	Homeodomain
TAL1	bHLH	MEIS2	Homeodomain
TAL1	bHLH	ZHX2	Homeodomain
TAL1	bHLH	TGIF2	Homeodomain
TAL1	bHLH	PBX2	Homeodomain
TAL1	bHLH	HOXC11	Homeodomain
TAL1	bHLH	HNF1B	Homeodomain
TAL1	bHLH	HMBOX1	Homeodomain
TAL1	bHLH	MEIS1	Homeodomain
TAL1	bHLH	ZHX1	Homeodomain
TAL1	bHLH	NANOG	Homeodomain
TAL1	bHLH	ADNP	Homeodomain
TAL1	bHLH	SIX5	Homeodomain
TAL1	bHLH	HOXA9	Homeodomain
TAL1	bHLH	CDX2	Homeodomain
TAL1	bHLH	PKNOX1	Homeodomain
TAL1	bHLH	OTX2	Homeodomain
TAL1	bHLH	HHEX	Homeodomain
TAL1	bHLH	PBX3	Homeodomain
TAL1	bHLH	PDX1	Homeodomain
TAL1	bHLH	HOXB13	Homeodomain
TAL1	bHLH	DUX4	Homeodomain
TAL1	bHLH	ELF3	Ets; AT hook
TAL1	bHLH	SPIB	Ets
TAL1	bHLH	ERG	Ets
TAL1	bHLH	ELF1	Ets
TAL1	bHLH	ELK4	Ets
TAL1	bHLH	ETV1	Ets
TAL1	bHLH	FLI1	Ets
TAL1	bHLH	ELF5	Ets
TAL1	bHLH	GABPA	Ets
TAL1	bHLH	EHF	Ets
TAL1	bHLH	ETV4	Ets
TAL1	bHLH	ELK1	Ets
TAL1	bHLH	ETS1	Ets
TAL1	bHLH	SPI1	Ets
TAL1	bHLH	ETV6	Ets
TAL1	bHLH	E2F1	E2F
TAL1	bHLH	E2F5	E2F
TAL1	bHLH	E2F7	E2F
TAL1	bHLH	TFDP1	E2F
TAL1	bHLH	E2F6	E2F
TAL1	bHLH	E2F4	E2F
TAL1	bHLH	TEAD4	TEA
TAL1	bHLH	TEAD2	TEA
TAL1	bHLH	TEAD1	TEA
TAL1	bHLH	RFX2	RFX
TAL1	bHLH	RFX1	RFX
TAL1	bHLH	RFX5	RFX
TAL1	bHLH	ARID2	ARID/BRIGHT; RFX
TAL1	bHLH	MYBL2	Myb/SANT
TAL1	bHLH	MIER1	Myb/SANT
TAL1	bHLH	SMARCC1	Myb/SANT
TAL1	bHLH	TERF1	Myb/SANT
TAL1	bHLH	MYB	Myb/SANT
TAL1	bHLH	NCOR2	Myb/SANT
TAL1	bHLH	RCOR1	Myb/SANT
TAL1	bHLH	C17ORF49	Myb/SANT
TAL1	bHLH	SMARCC2	Myb/SANT
TAL1	bHLH	TERF2	Myb/SANT
TAL1	bHLH	NCOR1	Myb/SANT
TAL1	bHLH	SNAPC4	Myb/SANT
TAL1	bHLH	CHD2	Myb/SANT
TAL1	bHLH	ZZZ3	Myb/SANT
TAL1	bHLH	MTA2	Myb/SANT; GATA
TAL1	bHLH	MTA1	Myb/SANT; GATA
TAL1	bHLH	MTA3	Myb/SANT; GATA
LYL1	bHLH	TCF3	bHLH
LYL1	bHLH	MITF	bHLH
LYL1	bHLH	TCF12	bHLH
LYL1	bHLH	USF2	bHLH
LYL1	bHLH	TWIST1	bHLH
LYL1	bHLH	CLOCK	bHLH
LYL1	bHLH	ASCL1	bHLH
LYL1	bHLH	NCOA3	bHLH
LYL1	bHLH	SREBF2	bHLH
LYL1	bHLH	BHLHE22	bHLH
LYL1	bHLH	BHLHE40	bHLH
LYL1	bHLH	MYCN	bHLH
LYL1	bHLH	MNT	bHLH
LYL1	bHLH	TFAP4	bHLH
LYL1	bHLH	MXI1	bHLH
LYL1	bHLH	USF1	bHLH
LYL1	bHLH	AHR	bHLH
LYL1	bHLH	NCOA2	bHLH
LYL1	bHLH	SREBF1	bHLH
LYL1	bHLH	MYC	bHLH
LYL1	bHLH	HIF1A	bHLH
LYL1	bHLH	TCF4	bHLH
LYL1	bHLH	HES1	bHLH
LYL1	bHLH	ARNTL	bHLH
LYL1	bHLH	ARNT	bHLH
LYL1	bHLH	ZEB1	C2H2 ZF; Homeodomain
LYL1	bHLH	ZEB2	C2H2 ZF; Homeodomain
LYL1	bHLH	POU2F2	Homeodomain; POU
LYL1	bHLH	POU4F2	Homeodomain; POU
LYL1	bHLH	POU2F1	Homeodomain; POU
LYL1	bHLH	PAX6	Homeodomain; Paired box
LYL1	bHLH	ONECUT1	CUT; Homeodomain
LYL1	bHLH	SATB1	CUT; Homeodomain
LYL1	bHLH	CUX1	CUT; Homeodomain
LYL1	bHLH	SIX2	Homeodomain
LYL1	bHLH	LHX2	Homeodomain
LYL1	bHLH	HOXB7	Homeodomain
LYL1	bHLH	MEIS2	Homeodomain
LYL1	bHLH	ZHX2	Homeodomain
LYL1	bHLH	TGIF2	Homeodomain
LYL1	bHLH	PBX2	Homeodomain
LYL1	bHLH	HOXC11	Homeodomain
LYL1	bHLH	HNF1B	Homeodomain
LYL1	bHLH	HMBOX1	Homeodomain
LYL1	bHLH	MEIS1	Homeodomain
LYL1	bHLH	ZHX1	Homeodomain
LYL1	bHLH	NANOG	Homeodomain
LYL1	bHLH	ADNP	Homeodomain
LYL1	bHLH	SIX5	Homeodomain
LYL1	bHLH	HOXA9	Homeodomain
LYL1	bHLH	CDX2	Homeodomain
LYL1	bHLH	PKNOX1	Homeodomain
LYL1	bHLH	OTX2	Homeodomain
LYL1	bHLH	HHEX	Homeodomain
LYL1	bHLH	PBX3	Homeodomain
LYL1	bHLH	PDX1	Homeodomain
LYL1	bHLH	HOXB13	Homeodomain
LYL1	bHLH	DUX4	Homeodomain
LYL1	bHLH	ELF3	Ets; AT hook
LYL1	bHLH	SPIB	Ets
LYL1	bHLH	ERG	Ets
LYL1	bHLH	ELF1	Ets
LYL1	bHLH	ELK4	Ets
LYL1	bHLH	ETV1	Ets
LYL1	bHLH	FLI1	Ets
LYL1	bHLH	ELF5	Ets
LYL1	bHLH	GABPA	Ets
LYL1	bHLH	EHF	Ets
LYL1	bHLH	ETV4	Ets
LYL1	bHLH	ELK1	Ets
LYL1	bHLH	ETS1	Ets
LYL1	bHLH	SPI1	Ets
LYL1	bHLH	ETV6	Ets
LYL1	bHLH	E2F1	E2F
LYL1	bHLH	E2F5	E2F
LYL1	bHLH	E2F7	E2F
LYL1	bHLH	TFDP1	E2F
LYL1	bHLH	E2F6	E2F
LYL1	bHLH	E2F4	E2F
LYL1	bHLH	TEAD4	TEA
LYL1	bHLH	TEAD2	TEA
LYL1	bHLH	TEAD1	TEA
LYL1	bHLH	RFX2	RFX
LYL1	bHLH	RFX1	RFX
LYL1	bHLH	RFX5	RFX
LYL1	bHLH	ARID2	ARID/BRIGHT; RFX
LYL1	bHLH	MYBL2	Myb/SANT
LYL1	bHLH	MIER1	Myb/SANT
LYL1	bHLH	SMARCC1	Myb/SANT
LYL1	bHLH	TERF1	Myb/SANT
LYL1	bHLH	MYB	Myb/SANT
LYL1	bHLH	NCOR2	Myb/SANT
LYL1	bHLH	RCOR1	Myb/SANT
LYL1	bHLH	C17ORF49	Myb/SANT
LYL1	bHLH	SMARCC2	Myb/SANT
LYL1	bHLH	TERF2	Myb/SANT
LYL1	bHLH	NCOR1	Myb/SANT
LYL1	bHLH	SNAPC4	Myb/SANT
LYL1	bHLH	CHD2	Myb/SANT
LYL1	bHLH	ZZZ3	Myb/SANT
LYL1	bHLH	MTA2	Myb/SANT; GATA
LYL1	bHLH	MTA1	Myb/SANT; GATA
LYL1	bHLH	MTA3	Myb/SANT; GATA
TCF3	bHLH	MITF	bHLH
TCF3	bHLH	TCF12	bHLH
TCF3	bHLH	USF2	bHLH
TCF3	bHLH	TWIST1	bHLH
TCF3	bHLH	CLOCK	bHLH
TCF3	bHLH	ASCL1	bHLH
TCF3	bHLH	NCOA3	bHLH
TCF3	bHLH	SREBF2	bHLH
TCF3	bHLH	BHLHE22	bHLH
TCF3	bHLH	BHLHE40	bHLH
TCF3	bHLH	MYCN	bHLH
TCF3	bHLH	MNT	bHLH
TCF3	bHLH	TFAP4	bHLH
TCF3	bHLH	MXI1	bHLH
TCF3	bHLH	USF1	bHLH
TCF3	bHLH	AHR	bHLH
TCF3	bHLH	NCOA2	bHLH
TCF3	bHLH	SREBF1	bHLH
TCF3	bHLH	MYC	bHLH
TCF3	bHLH	HIF1A	bHLH
TCF3	bHLH	TCF4	bHLH
TCF3	bHLH	HES1	bHLH
TCF3	bHLH	ARNTL	bHLH
TCF3	bHLH	ARNT	bHLH
TCF3	bHLH	ZEB1	C2H2 ZF; Homeodomain
TCF3	bHLH	ZEB2	C2H2 ZF; Homeodomain
TCF3	bHLH	POU2F2	Homeodomain; POU
TCF3	bHLH	POU4F2	Homeodomain; POU
TCF3	bHLH	POU2F1	Homeodomain; POU
TCF3	bHLH	PAX6	Homeodomain; Paired box
TCF3	bHLH	ONECUT1	CUT; Homeodomain
TCF3	bHLH	SATB1	CUT; Homeodomain
TCF3	bHLH	CUX1	CUT; Homeodomain
TCF3	bHLH	SIX2	Homeodomain
TCF3	bHLH	LHX2	Homeodomain
TCF3	bHLH	HOXB7	Homeodomain
TCF3	bHLH	MEIS2	Homeodomain
TCF3	bHLH	ZHX2	Homeodomain
TCF3	bHLH	TGIF2	Homeodomain
TCF3	bHLH	PBX2	Homeodomain
TCF3	bHLH	HOXC11	Homeodomain
TCF3	bHLH	HNF1B	Homeodomain
TCF3	bHLH	HMBOX1	Homeodomain
TCF3	bHLH	MEIS1	Homeodomain
TCF3	bHLH	ZHX1	Homeodomain
TCF3	bHLH	NANOG	Homeodomain
TCF3	bHLH	ADNP	Homeodomain
TCF3	bHLH	SIX5	Homeodomain
TCF3	bHLH	HOXA9	Homeodomain
TCF3	bHLH	CDX2	Homeodomain
TCF3	bHLH	PKNOX1	Homeodomain
TCF3	bHLH	OTX2	Homeodomain
TCF3	bHLH	HHEX	Homeodomain
TCF3	bHLH	PBX3	Homeodomain
TCF3	bHLH	PDX1	Homeodomain
TCF3	bHLH	HOXB13	Homeodomain
TCF3	bHLH	DUX4	Homeodomain
TCF3	bHLH	ELF3	Ets; AT hook
TCF3	bHLH	SPIB	Ets
TCF3	bHLH	ERG	Ets
TCF3	bHLH	ELF1	Ets
TCF3	bHLH	ELK4	Ets
TCF3	bHLH	ETV1	Ets
TCF3	bHLH	FLI1	Ets
TCF3	bHLH	ELF5	Ets
TCF3	bHLH	GABPA	Ets
TCF3	bHLH	EHF	Ets
TCF3	bHLH	ETV4	Ets
TCF3	bHLH	ELK1	Ets
TCF3	bHLH	ETS1	Ets
TCF3	bHLH	SPI1	Ets
TCF3	bHLH	ETV6	Ets
TCF3	bHLH	E2F1	E2F
TCF3	bHLH	E2F5	E2F
TCF3	bHLH	E2F7	E2F
TCF3	bHLH	TFDP1	E2F
TCF3	bHLH	E2F6	E2F
TCF3	bHLH	E2F4	E2F
TCF3	bHLH	TEAD4	TEA
TCF3	bHLH	TEAD2	TEA
TCF3	bHLH	TEAD1	TEA
TCF3	bHLH	RFX2	RFX
TCF3	bHLH	RFX1	RFX
TCF3	bHLH	RFX5	RFX
TCF3	bHLH	ARID2	ARID/BRIGHT; RFX
TCF3	bHLH	MYBL2	Myb/SANT
TCF3	bHLH	MIER1	Myb/SANT
TCF3	bHLH	SMARCC1	Myb/SANT
TCF3	bHLH	TERF1	Myb/SANT
TCF3	bHLH	MYB	Myb/SANT
TCF3	bHLH	NCOR2	Myb/SANT
TCF3	bHLH	RCOR1	Myb/SANT
TCF3	bHLH	C17ORF49	Myb/SANT
TCF3	bHLH	SMARCC2	Myb/SANT
TCF3	bHLH	TERF2	Myb/SANT
TCF3	bHLH	NCOR1	Myb/SANT
TCF3	bHLH	SNAPC4	Myb/SANT
TCF3	bHLH	CHD2	Myb/SANT
TCF3	bHLH	ZZZ3	Myb/SANT
TCF3	bHLH	MTA2	Myb/SANT; GATA
TCF3	bHLH	MTA1	Myb/SANT; GATA
TCF3	bHLH	MTA3	Myb/SANT; GATA
MITF	bHLH	TCF12	bHLH
MITF	bHLH	USF2	bHLH
MITF	bHLH	TWIST1	bHLH
MITF	bHLH	CLOCK	bHLH
MITF	bHLH	ASCL1	bHLH
MITF	bHLH	NCOA3	bHLH
MITF	bHLH	SREBF2	bHLH
MITF	bHLH	BHLHE22	bHLH
MITF	bHLH	BHLHE40	bHLH
MITF	bHLH	MYCN	bHLH
MITF	bHLH	MNT	bHLH
MITF	bHLH	TFAP4	bHLH
MITF	bHLH	MXI1	bHLH
MITF	bHLH	USF1	bHLH
MITF	bHLH	AHR	bHLH
MITF	bHLH	NCOA2	bHLH
MITF	bHLH	SREBF1	bHLH
MITF	bHLH	MYC	bHLH
MITF	bHLH	HIF1A	bHLH
MITF	bHLH	TCF4	bHLH
MITF	bHLH	HES1	bHLH
MITF	bHLH	ARNTL	bHLH
MITF	bHLH	ARNT	bHLH
MITF	bHLH	ZEB1	C2H2 ZF; Homeodomain
MITF	bHLH	ZEB2	C2H2 ZF; Homeodomain
MITF	bHLH	POU2F2	Homeodomain; POU
MITF	bHLH	POU4F2	Homeodomain; POU
MITF	bHLH	POU2F1	Homeodomain; POU
MITF	bHLH	PAX6	Homeodomain; Paired box
MITF	bHLH	ONECUT1	CUT; Homeodomain
MITF	bHLH	SATB1	CUT; Homeodomain
MITF	bHLH	CUX1	CUT; Homeodomain
MITF	bHLH	SIX2	Homeodomain
MITF	bHLH	LHX2	Homeodomain
MITF	bHLH	HOXB7	Homeodomain
MITF	bHLH	MEIS2	Homeodomain
MITF	bHLH	ZHX2	Homeodomain
MITF	bHLH	TGIF2	Homeodomain
MITF	bHLH	PBX2	Homeodomain
MITF	bHLH	HOXC11	Homeodomain
MITF	bHLH	HNF1B	Homeodomain
MITF	bHLH	HMBOX1	Homeodomain
MITF	bHLH	MEIS1	Homeodomain
MITF	bHLH	ZHX1	Homeodomain
MITF	bHLH	NANOG	Homeodomain
MITF	bHLH	ADNP	Homeodomain
MITF	bHLH	SIX5	Homeodomain
MITF	bHLH	HOXA9	Homeodomain
MITF	bHLH	CDX2	Homeodomain
MITF	bHLH	PKNOX1	Homeodomain
MITF	bHLH	OTX2	Homeodomain
MITF	bHLH	HHEX	Homeodomain
MITF	bHLH	PBX3	Homeodomain
MITF	bHLH	PDX1	Homeodomain
MITF	bHLH	HOXB13	Homeodomain
MITF	bHLH	DUX4	Homeodomain
MITF	bHLH	ELF3	Ets; AT hook
MITF	bHLH	SPIB	Ets
MITF	bHLH	ERG	Ets
MITF	bHLH	ELF1	Ets
MITF	bHLH	ELK4	Ets
MITF	bHLH	ETV1	Ets
MITF	bHLH	FLI1	Ets
MITF	bHLH	ELF5	Ets
MITF	bHLH	GABPA	Ets
MITF	bHLH	EHF	Ets
MITF	bHLH	ETV4	Ets
MITF	bHLH	ELK1	Ets
MITF	bHLH	ETS1	Ets
MITF	bHLH	SPI1	Ets
MITF	bHLH	ETV6	Ets
MITF	bHLH	E2F1	E2F
MITF	bHLH	E2F5	E2F
MITF	bHLH	E2F7	E2F
MITF	bHLH	TFDP1	E2F
MITF	bHLH	E2F6	E2F
MITF	bHLH	E2F4	E2F
MITF	bHLH	TEAD4	TEA
MITF	bHLH	TEAD2	TEA
MITF	bHLH	TEAD1	TEA
MITF	bHLH	RFX2	RFX
MITF	bHLH	RFX1	RFX
MITF	bHLH	RFX5	RFX
MITF	bHLH	ARID2	ARID/BRIGHT; RFX
MITF	bHLH	MYBL2	Myb/SANT
MITF	bHLH	MIER1	Myb/SANT
MITF	bHLH	SMARCC1	Myb/SANT
MITF	bHLH	TERF1	Myb/SANT
MITF	bHLH	MYB	Myb/SANT
MITF	bHLH	NCOR2	Myb/SANT
MITF	bHLH	RCOR1	Myb/SANT
MITF	bHLH	C17ORF49	Myb/SANT
MITF	bHLH	SMARCC2	Myb/SANT
MITF	bHLH	TERF2	Myb/SANT
MITF	bHLH	NCOR1	Myb/SANT
MITF	bHLH	SNAPC4	Myb/SANT
MITF	bHLH	CHD2	Myb/SANT
MITF	bHLH	ZZZ3	Myb/SANT
MITF	bHLH	MTA2	Myb/SANT; GATA
MITF	bHLH	MTA1	Myb/SANT; GATA
MITF	bHLH	MTA3	Myb/SANT; GATA
TCF12	bHLH	USF2	bHLH
TCF12	bHLH	TWIST1	bHLH
TCF12	bHLH	CLOCK	bHLH
TCF12	bHLH	ASCL1	bHLH
TCF12	bHLH	NCOA3	bHLH
TCF12	bHLH	SREBF2	bHLH
TCF12	bHLH	BHLHE22	bHLH
TCF12	bHLH	BHLHE40	bHLH
TCF12	bHLH	MYCN	bHLH
TCF12	bHLH	MNT	bHLH
TCF12	bHLH	TFAP4	bHLH
TCF12	bHLH	MXI1	bHLH
TCF12	bHLH	USF1	bHLH
TCF12	bHLH	AHR	bHLH
TCF12	bHLH	NCOA2	bHLH
TCF12	bHLH	SREBF1	bHLH
TCF12	bHLH	MYC	bHLH
TCF12	bHLH	HIF1A	bHLH
TCF12	bHLH	TCF4	bHLH
TCF12	bHLH	HES1	bHLH
TCF12	bHLH	ARNTL	bHLH
TCF12	bHLH	ARNT	bHLH
TCF12	bHLH	ZEB1	C2H2 ZF; Homeodomain
TCF12	bHLH	ZEB2	C2H2 ZF; Homeodomain
TCF12	bHLH	POU2F2	Homeodomain; POU
TCF12	bHLH	POU4F2	Homeodomain; POU
TCF12	bHLH	POU2F1	Homeodomain; POU
TCF12	bHLH	PAX6	Homeodomain; Paired box
TCF12	bHLH	ONECUT1	CUT; Homeodomain
TCF12	bHLH	SATB1	CUT; Homeodomain
TCF12	bHLH	CUX1	CUT; Homeodomain
TCF12	bHLH	SIX2	Homeodomain
TCF12	bHLH	LHX2	Homeodomain
TCF12	bHLH	HOXB7	Homeodomain
TCF12	bHLH	MEIS2	Homeodomain
TCF12	bHLH	ZHX2	Homeodomain
TCF12	bHLH	TGIF2	Homeodomain
TCF12	bHLH	PBX2	Homeodomain
TCF12	bHLH	HOXC11	Homeodomain
TCF12	bHLH	HNF1B	Homeodomain
TCF12	bHLH	HMBOX1	Homeodomain
TCF12	bHLH	MEIS1	Homeodomain
TCF12	bHLH	ZHX1	Homeodomain
TCF12	bHLH	NANOG	Homeodomain
TCF12	bHLH	ADNP	Homeodomain
TCF12	bHLH	SIX5	Homeodomain
TCF12	bHLH	HOXA9	Homeodomain
TCF12	bHLH	CDX2	Homeodomain
TCF12	bHLH	PKNOX1	Homeodomain
TCF12	bHLH	OTX2	Homeodomain
TCF12	bHLH	HHEX	Homeodomain
TCF12	bHLH	PBX3	Homeodomain
TCF12	bHLH	PDX1	Homeodomain
TCF12	bHLH	HOXB13	Homeodomain
TCF12	bHLH	DUX4	Homeodomain
TCF12	bHLH	ELF3	Ets; AT hook
TCF12	bHLH	SPIB	Ets
TCF12	bHLH	ERG	Ets
TCF12	bHLH	ELF1	Ets
TCF12	bHLH	ELK4	Ets
TCF12	bHLH	ETV1	Ets
TCF12	bHLH	FLI1	Ets
TCF12	bHLH	ELF5	Ets
TCF12	bHLH	GABPA	Ets
TCF12	bHLH	EHF	Ets
TCF12	bHLH	ETV4	Ets
TCF12	bHLH	ELK1	Ets
TCF12	bHLH	ETS1	Ets
TCF12	bHLH	SPI1	Ets
TCF12	bHLH	ETV6	Ets
TCF12	bHLH	E2F1	E2F
TCF12	bHLH	E2F5	E2F
TCF12	bHLH	E2F7	E2F
TCF12	bHLH	TFDP1	E2F
TCF12	bHLH	E2F6	E2F
TCF12	bHLH	E2F4	E2F
TCF12	bHLH	TEAD4	TEA
TCF12	bHLH	TEAD2	TEA
TCF12	bHLH	TEAD1	TEA
TCF12	bHLH	RFX2	RFX
TCF12	bHLH	RFX1	RFX
TCF12	bHLH	RFX5	RFX
TCF12	bHLH	ARID2	ARID/BRIGHT; RFX
TCF12	bHLH	MYBL2	Myb/SANT
TCF12	bHLH	MIER1	Myb/SANT
TCF12	bHLH	SMARCC1	Myb/SANT
TCF12	bHLH	TERF1	Myb/SANT
TCF12	bHLH	MYB	Myb/SANT
TCF12	bHLH	NCOR2	Myb/SANT
TCF12	bHLH	RCOR1	Myb/SANT
TCF12	bHLH	C17ORF49	Myb/SANT
TCF12	bHLH	SMARCC2	Myb/SANT
TCF12	bHLH	TERF2	Myb/SANT
TCF12	bHLH	NCOR1	Myb/SANT
TCF12	bHLH	SNAPC4	Myb/SANT
TCF12	bHLH	CHD2	Myb/SANT
TCF12	bHLH	ZZZ3	Myb/SANT
TCF12	bHLH	MTA2	Myb/SANT; GATA
TCF12	bHLH	MTA1	Myb/SANT; GATA
TCF12	bHLH	MTA3	Myb/SANT; GATA
USF2	bHLH	TWIST1	bHLH
USF2	bHLH	CLOCK	bHLH
USF2	bHLH	ASCL1	bHLH
USF2	bHLH	NCOA3	bHLH
USF2	bHLH	SREBF2	bHLH
USF2	bHLH	BHLHE22	bHLH
USF2	bHLH	BHLHE40	bHLH
USF2	bHLH	MYCN	bHLH
USF2	bHLH	MNT	bHLH
USF2	bHLH	TFAP4	bHLH
USF2	bHLH	MXI1	bHLH
USF2	bHLH	USF1	bHLH
USF2	bHLH	AHR	bHLH
USF2	bHLH	NCOA2	bHLH
USF2	bHLH	SREBF1	bHLH
USF2	bHLH	MYC	bHLH
USF2	bHLH	HIF1A	bHLH
USF2	bHLH	TCF4	bHLH
USF2	bHLH	HES1	bHLH
USF2	bHLH	ARNTL	bHLH
USF2	bHLH	ARNT	bHLH
USF2	bHLH	ZEB1	C2H2 ZF; Homeodomain
USF2	bHLH	ZEB2	C2H2 ZF; Homeodomain
USF2	bHLH	POU2F2	Homeodomain; POU
USF2	bHLH	POU4F2	Homeodomain; POU
USF2	bHLH	POU2F1	Homeodomain; POU
USF2	bHLH	PAX6	Homeodomain; Paired box
USF2	bHLH	ONECUT1	CUT; Homeodomain
USF2	bHLH	SATB1	CUT; Homeodomain
USF2	bHLH	CUX1	CUT; Homeodomain
USF2	bHLH	SIX2	Homeodomain
USF2	bHLH	LHX2	Homeodomain
USF2	bHLH	HOXB7	Homeodomain
USF2	bHLH	MEIS2	Homeodomain
USF2	bHLH	ZHX2	Homeodomain
USF2	bHLH	TGIF2	Homeodomain
USF2	bHLH	PBX2	Homeodomain
USF2	bHLH	HOXC11	Homeodomain
USF2	bHLH	HNF1B	Homeodomain
USF2	bHLH	HMBOX1	Homeodomain
USF2	bHLH	MEIS1	Homeodomain
USF2	bHLH	ZHX1	Homeodomain
USF2	bHLH	NANOG	Homeodomain
USF2	bHLH	ADNP	Homeodomain
USF2	bHLH	SIX5	Homeodomain
USF2	bHLH	HOXA9	Homeodomain
USF2	bHLH	CDX2	Homeodomain
USF2	bHLH	PKNOX1	Homeodomain
USF2	bHLH	OTX2	Homeodomain
USF2	bHLH	HHEX	Homeodomain
USF2	bHLH	PBX3	Homeodomain
USF2	bHLH	PDX1	Homeodomain
USF2	bHLH	HOXB13	Homeodomain
USF2	bHLH	DUX4	Homeodomain
USF2	bHLH	ELF3	Ets; AT hook
USF2	bHLH	SPIB	Ets
USF2	bHLH	ERG	Ets
USF2	bHLH	ELF1	Ets
USF2	bHLH	ELK4	Ets
USF2	bHLH	ETV1	Ets
USF2	bHLH	FLI1	Ets
USF2	bHLH	ELF5	Ets
USF2	bHLH	GABPA	Ets
USF2	bHLH	EHF	Ets
USF2	bHLH	ETV4	Ets
USF2	bHLH	ELK1	Ets
USF2	bHLH	ETS1	Ets
USF2	bHLH	SPI1	Ets
USF2	bHLH	ETV6	Ets
USF2	bHLH	E2F1	E2F
USF2	bHLH	E2F5	E2F
USF2	bHLH	E2F7	E2F
USF2	bHLH	TFDP1	E2F
USF2	bHLH	E2F6	E2F
USF2	bHLH	E2F4	E2F
USF2	bHLH	TEAD4	TEA
USF2	bHLH	TEAD2	TEA
USF2	bHLH	TEAD1	TEA
USF2	bHLH	RFX2	RFX
USF2	bHLH	RFX1	RFX
USF2	bHLH	RFX5	RFX
USF2	bHLH	ARID2	ARID/BRIGHT; RFX
USF2	bHLH	MYBL2	Myb/SANT
USF2	bHLH	MIER1	Myb/SANT
USF2	bHLH	SMARCC1	Myb/SANT
USF2	bHLH	TERF1	Myb/SANT
USF2	bHLH	MYB	Myb/SANT
USF2	bHLH	NCOR2	Myb/SANT
USF2	bHLH	RCOR1	Myb/SANT
USF2	bHLH	C17ORF49	Myb/SANT
USF2	bHLH	SMARCC2	Myb/SANT
USF2	bHLH	TERF2	Myb/SANT
USF2	bHLH	NCOR1	Myb/SANT
USF2	bHLH	SNAPC4	Myb/SANT
USF2	bHLH	CHD2	Myb/SANT
USF2	bHLH	ZZZ3	Myb/SANT
USF2	bHLH	MTA2	Myb/SANT; GATA
USF2	bHLH	MTA1	Myb/SANT; GATA
USF2	bHLH	MTA3	Myb/SANT; GATA
TWIST1	bHLH	CLOCK	bHLH
TWIST1	bHLH	ASCL1	bHLH
TWIST1	bHLH	NCOA3	bHLH
TWIST1	bHLH	SREBF2	bHLH
TWIST1	bHLH	BHLHE22	bHLH
TWIST1	bHLH	BHLHE40	bHLH
TWIST1	bHLH	MYCN	bHLH
TWIST1	bHLH	MNT	bHLH
TWIST1	bHLH	TFAP4	bHLH
TWIST1	bHLH	MXI1	bHLH
TWIST1	bHLH	USF1	bHLH
TWIST1	bHLH	AHR	bHLH
TWIST1	bHLH	NCOA2	bHLH
TWIST1	bHLH	SREBF1	bHLH
TWIST1	bHLH	MYC	bHLH
TWIST1	bHLH	HIF1A	bHLH
TWIST1	bHLH	TCF4	bHLH
TWIST1	bHLH	HES1	bHLH
TWIST1	bHLH	ARNTL	bHLH
TWIST1	bHLH	ARNT	bHLH
TWIST1	bHLH	ZEB1	C2H2 ZF; Homeodomain
TWIST1	bHLH	ZEB2	C2H2 ZF; Homeodomain
TWIST1	bHLH	POU2F2	Homeodomain; POU
TWIST1	bHLH	POU4F2	Homeodomain; POU
TWIST1	bHLH	POU2F1	Homeodomain; POU
TWIST1	bHLH	PAX6	Homeodomain; Paired box
TWIST1	bHLH	ONECUT1	CUT; Homeodomain
TWIST1	bHLH	SATB1	CUT; Homeodomain
TWIST1	bHLH	CUX1	CUT; Homeodomain
TWIST1	bHLH	SIX2	Homeodomain
TWIST1	bHLH	LHX2	Homeodomain
TWIST1	bHLH	HOXB7	Homeodomain
TWIST1	bHLH	MEIS2	Homeodomain
TWIST1	bHLH	ZHX2	Homeodomain
TWIST1	bHLH	TGIF2	Homeodomain
TWIST1	bHLH	PBX2	Homeodomain
TWIST1	bHLH	HOXC11	Homeodomain
TWIST1	bHLH	HNF1B	Homeodomain
TWIST1	bHLH	HMBOX1	Homeodomain
TWIST1	bHLH	MEIS1	Homeodomain
TWIST1	bHLH	ZHX1	Homeodomain
TWIST1	bHLH	NANOG	Homeodomain
TWIST1	bHLH	ADNP	Homeodomain
TWIST1	bHLH	SIX5	Homeodomain
TWIST1	bHLH	HOXA9	Homeodomain
TWIST1	bHLH	CDX2	Homeodomain
TWIST1	bHLH	PKNOX1	Homeodomain
TWIST1	bHLH	OTX2	Homeodomain
TWIST1	bHLH	HHEX	Homeodomain
TWIST1	bHLH	PBX3	Homeodomain
TWIST1	bHLH	PDX1	Homeodomain
TWIST1	bHLH	HOXB13	Homeodomain
TWIST1	bHLH	DUX4	Homeodomain
TWIST1	bHLH	ELF3	Ets; AT hook
TWIST1	bHLH	SPIB	Ets
TWIST1	bHLH	ERG	Ets
TWIST1	bHLH	ELF1	Ets
TWIST1	bHLH	ELK4	Ets
TWIST1	bHLH	ETV1	Ets
TWIST1	bHLH	FLI1	Ets
TWIST1	bHLH	ELF5	Ets
TWIST1	bHLH	GABPA	Ets
TWIST1	bHLH	EHF	Ets
TWIST1	bHLH	ETV4	Ets
TWIST1	bHLH	ELK1	Ets
TWIST1	bHLH	ETS1	Ets
TWIST1	bHLH	SPI1	Ets
TWIST1	bHLH	ETV6	Ets
TWIST1	bHLH	E2F1	E2F
TWIST1	bHLH	E2F5	E2F
TWIST1	bHLH	E2F7	E2F
TWIST1	bHLH	TFDP1	E2F
TWIST1	bHLH	E2F6	E2F
TWIST1	bHLH	E2F4	E2F
TWIST1	bHLH	TEAD4	TEA
TWIST1	bHLH	TEAD2	TEA
TWIST1	bHLH	TEAD1	TEA
TWIST1	bHLH	RFX2	RFX
TWIST1	bHLH	RFX1	RFX
TWIST1	bHLH	RFX5	RFX
TWIST1	bHLH	ARID2	ARID/BRIGHT; RFX
TWIST1	bHLH	MYBL2	Myb/SANT
TWIST1	bHLH	MIER1	Myb/SANT
TWIST1	bHLH	SMARCC1	Myb/SANT
TWIST1	bHLH	TERF1	Myb/SANT
TWIST1	bHLH	MYB	Myb/SANT
TWIST1	bHLH	NCOR2	Myb/SANT
TWIST1	bHLH	RCOR1	Myb/SANT
TWIST1	bHLH	C17ORF49	Myb/SANT
TWIST1	bHLH	SMARCC2	Myb/SANT
TWIST1	bHLH	TERF2	Myb/SANT
TWIST1	bHLH	NCOR1	Myb/SANT
TWIST1	bHLH	SNAPC4	Myb/SANT
TWIST1	bHLH	CHD2	Myb/SANT
TWIST1	bHLH	ZZZ3	Myb/SANT
TWIST1	bHLH	MTA2	Myb/SANT; GATA
TWIST1	bHLH	MTA1	Myb/SANT; GATA
TWIST1	bHLH	MTA3	Myb/SANT; GATA
CLOCK	bHLH	ASCL1	bHLH
CLOCK	bHLH	NCOA3	bHLH
CLOCK	bHLH	SREBF2	bHLH
CLOCK	bHLH	BHLHE22	bHLH
CLOCK	bHLH	BHLHE40	bHLH
CLOCK	bHLH	MYCN	bHLH
CLOCK	bHLH	MNT	bHLH
CLOCK	bHLH	TFAP4	bHLH
CLOCK	bHLH	MXI1	bHLH
CLOCK	bHLH	USF1	bHLH
CLOCK	bHLH	AHR	bHLH
CLOCK	bHLH	NCOA2	bHLH
CLOCK	bHLH	SREBF1	bHLH
CLOCK	bHLH	MYC	bHLH
CLOCK	bHLH	HIF1A	bHLH
CLOCK	bHLH	TCF4	bHLH
CLOCK	bHLH	HES1	bHLH
CLOCK	bHLH	ARNTL	bHLH
CLOCK	bHLH	ARNT	bHLH
CLOCK	bHLH	ZEB1	C2H2 ZF; Homeodomain
CLOCK	bHLH	ZEB2	C2H2 ZF; Homeodomain
CLOCK	bHLH	POU2F2	Homeodomain; POU
CLOCK	bHLH	POU4F2	Homeodomain; POU
CLOCK	bHLH	POU2F1	Homeodomain; POU
CLOCK	bHLH	PAX6	Homeodomain; Paired box
CLOCK	bHLH	ONECUT1	CUT; Homeodomain
CLOCK	bHLH	SATB1	CUT; Homeodomain
CLOCK	bHLH	CUX1	CUT; Homeodomain
CLOCK	bHLH	SIX2	Homeodomain
CLOCK	bHLH	LHX2	Homeodomain
CLOCK	bHLH	HOXB7	Homeodomain
CLOCK	bHLH	MEIS2	Homeodomain
CLOCK	bHLH	ZHX2	Homeodomain
CLOCK	bHLH	TGIF2	Homeodomain
CLOCK	bHLH	PBX2	Homeodomain
CLOCK	bHLH	HOXC11	Homeodomain
CLOCK	bHLH	HNF1B	Homeodomain
CLOCK	bHLH	HMBOX1	Homeodomain
CLOCK	bHLH	MEIS1	Homeodomain
CLOCK	bHLH	ZHX1	Homeodomain
CLOCK	bHLH	NANOG	Homeodomain
CLOCK	bHLH	ADNP	Homeodomain
CLOCK	bHLH	SIX5	Homeodomain
CLOCK	bHLH	HOXA9	Homeodomain
CLOCK	bHLH	CDX2	Homeodomain
CLOCK	bHLH	PKNOX1	Homeodomain
CLOCK	bHLH	OTX2	Homeodomain
CLOCK	bHLH	HHEX	Homeodomain
CLOCK	bHLH	PBX3	Homeodomain
CLOCK	bHLH	PDX1	Homeodomain
CLOCK	bHLH	HOXB13	Homeodomain
CLOCK	bHLH	DUX4	Homeodomain
CLOCK	bHLH	ELF3	Ets; AT hook
CLOCK	bHLH	SPIB	Ets
CLOCK	bHLH	ERG	Ets
CLOCK	bHLH	ELF1	Ets
CLOCK	bHLH	ELK4	Ets
CLOCK	bHLH	ETV1	Ets
CLOCK	bHLH	FLI1	Ets
CLOCK	bHLH	ELF5	Ets
CLOCK	bHLH	GABPA	Ets
CLOCK	bHLH	EHF	Ets
CLOCK	bHLH	ETV4	Ets
CLOCK	bHLH	ELK1	Ets
CLOCK	bHLH	ETS1	Ets
CLOCK	bHLH	SPI1	Ets
CLOCK	bHLH	ETV6	Ets
CLOCK	bHLH	E2F1	E2F
CLOCK	bHLH	E2F5	E2F
CLOCK	bHLH	E2F7	E2F
CLOCK	bHLH	TFDP1	E2F
CLOCK	bHLH	E2F6	E2F
CLOCK	bHLH	E2F4	E2F
CLOCK	bHLH	TEAD4	TEA
CLOCK	bHLH	TEAD2	TEA
CLOCK	bHLH	TEAD1	TEA
CLOCK	bHLH	RFX2	RFX
CLOCK	bHLH	RFX1	RFX
CLOCK	bHLH	RFX5	RFX
CLOCK	bHLH	ARID2	ARID/BRIGHT; RFX
CLOCK	bHLH	MYBL2	Myb/SANT
CLOCK	bHLH	MIER1	Myb/SANT
CLOCK	bHLH	SMARCC1	Myb/SANT
CLOCK	bHLH	TERF1	Myb/SANT
CLOCK	bHLH	MYB	Myb/SANT
CLOCK	bHLH	NCOR2	Myb/SANT
CLOCK	bHLH	RCOR1	Myb/SANT
CLOCK	bHLH	C17ORF49	Myb/SANT
CLOCK	bHLH	SMARCC2	Myb/SANT
CLOCK	bHLH	TERF2	Myb/SANT
CLOCK	bHLH	NCOR1	Myb/SANT
CLOCK	bHLH	SNAPC4	Myb/SANT
CLOCK	bHLH	CHD2	Myb/SANT
CLOCK	bHLH	ZZZ3	Myb/SANT
CLOCK	bHLH	MTA2	Myb/SANT; GATA
CLOCK	bHLH	MTA1	Myb/SANT; GATA
CLOCK	bHLH	MTA3	Myb/SANT; GATA
ASCL1	bHLH	NCOA3	bHLH
ASCL1	bHLH	SREBF2	bHLH
ASCL1	bHLH	BHLHE22	bHLH
ASCL1	bHLH	BHLHE40	bHLH
ASCL1	bHLH	MYCN	bHLH
ASCL1	bHLH	MNT	bHLH
ASCL1	bHLH	TFAP4	bHLH
ASCL1	bHLH	MXI1	bHLH
ASCL1	bHLH	USF1	bHLH
ASCL1	bHLH	AHR	bHLH
ASCL1	bHLH	NCOA2	bHLH
ASCL1	bHLH	SREBF1	bHLH
ASCL1	bHLH	MYC	bHLH
ASCL1	bHLH	HIF1A	bHLH
ASCL1	bHLH	TCF4	bHLH
ASCL1	bHLH	HES1	bHLH
ASCL1	bHLH	ARNTL	bHLH
ASCL1	bHLH	ARNT	bHLH
ASCL1	bHLH	ZEB1	C2H2 ZF; Homeodomain
ASCL1	bHLH	ZEB2	C2H2 ZF; Homeodomain
ASCL1	bHLH	POU2F2	Homeodomain; POU
ASCL1	bHLH	POU4F2	Homeodomain; POU
ASCL1	bHLH	POU2F1	Homeodomain; POU
ASCL1	bHLH	PAX6	Homeodomain; Paired box
ASCL1	bHLH	ONECUT1	CUT; Homeodomain
ASCL1	bHLH	SATB1	CUT; Homeodomain
ASCL1	bHLH	CUX1	CUT; Homeodomain
ASCL1	bHLH	SIX2	Homeodomain
ASCL1	bHLH	LHX2	Homeodomain
ASCL1	bHLH	HOXB7	Homeodomain
ASCL1	bHLH	MEIS2	Homeodomain
ASCL1	bHLH	ZHX2	Homeodomain
ASCL1	bHLH	TGIF2	Homeodomain
ASCL1	bHLH	PBX2	Homeodomain
ASCL1	bHLH	HOXC11	Homeodomain
ASCL1	bHLH	HNF1B	Homeodomain
ASCL1	bHLH	HMBOX1	Homeodomain
ASCL1	bHLH	MEIS1	Homeodomain
ASCL1	bHLH	ZHX1	Homeodomain
ASCL1	bHLH	NANOG	Homeodomain
ASCL1	bHLH	ADNP	Homeodomain
ASCL1	bHLH	SIX5	Homeodomain
ASCL1	bHLH	HOXA9	Homeodomain
ASCL1	bHLH	CDX2	Homeodomain
ASCL1	bHLH	PKNOX1	Homeodomain
ASCL1	bHLH	OTX2	Homeodomain
ASCL1	bHLH	HHEX	Homeodomain
ASCL1	bHLH	PBX3	Homeodomain
ASCL1	bHLH	PDX1	Homeodomain
ASCL1	bHLH	HOXB13	Homeodomain
ASCL1	bHLH	DUX4	Homeodomain
ASCL1	bHLH	ELF3	Ets; AT hook
ASCL1	bHLH	SPIB	Ets
ASCL1	bHLH	ERG	Ets
ASCL1	bHLH	ELF1	Ets
ASCL1	bHLH	ELK4	Ets
ASCL1	bHLH	ETV1	Ets
ASCL1	bHLH	FLI1	Ets
ASCL1	bHLH	ELF5	Ets
ASCL1	bHLH	GABPA	Ets
ASCL1	bHLH	EHF	Ets
ASCL1	bHLH	ETV4	Ets
ASCL1	bHLH	ELK1	Ets
ASCL1	bHLH	ETS1	Ets
ASCL1	bHLH	SPI1	Ets
ASCL1	bHLH	ETV6	Ets
ASCL1	bHLH	E2F1	E2F
ASCL1	bHLH	E2F5	E2F
ASCL1	bHLH	E2F7	E2F
ASCL1	bHLH	TFDP1	E2F
ASCL1	bHLH	E2F6	E2F
ASCL1	bHLH	E2F4	E2F
ASCL1	bHLH	TEAD4	TEA
ASCL1	bHLH	TEAD2	TEA
ASCL1	bHLH	TEAD1	TEA
ASCL1	bHLH	RFX2	RFX
ASCL1	bHLH	RFX1	RFX
ASCL1	bHLH	RFX5	RFX
ASCL1	bHLH	ARID2	ARID/BRIGHT; RFX
ASCL1	bHLH	MYBL2	Myb/SANT
ASCL1	bHLH	MIER1	Myb/SANT
ASCL1	bHLH	SMARCC1	Myb/SANT
ASCL1	bHLH	TERF1	Myb/SANT
ASCL1	bHLH	MYB	Myb/SANT
ASCL1	bHLH	NCOR2	Myb/SANT
ASCL1	bHLH	RCOR1	Myb/SANT
ASCL1	bHLH	C17ORF49	Myb/SANT
ASCL1	bHLH	SMARCC2	Myb/SANT
ASCL1	bHLH	TERF2	Myb/SANT
ASCL1	bHLH	NCOR1	Myb/SANT
ASCL1	bHLH	SNAPC4	Myb/SANT
ASCL1	bHLH	CHD2	Myb/SANT
ASCL1	bHLH	ZZZ3	Myb/SANT
ASCL1	bHLH	MTA2	Myb/SANT; GATA
ASCL1	bHLH	MTA1	Myb/SANT; GATA
ASCL1	bHLH	MTA3	Myb/SANT; GATA
NCOA3	bHLH	SREBF2	bHLH
NCOA3	bHLH	BHLHE22	bHLH
NCOA3	bHLH	BHLHE40	bHLH
NCOA3	bHLH	MYCN	bHLH
NCOA3	bHLH	MNT	bHLH
NCOA3	bHLH	TFAP4	bHLH
NCOA3	bHLH	MXI1	bHLH
NCOA3	bHLH	USF1	bHLH
NCOA3	bHLH	AHR	bHLH
NCOA3	bHLH	NCOA2	bHLH
NCOA3	bHLH	SREBF1	bHLH
NCOA3	bHLH	MYC	bHLH
NCOA3	bHLH	HIF1A	bHLH
NCOA3	bHLH	TCF4	bHLH
NCOA3	bHLH	HES1	bHLH
NCOA3	bHLH	ARNTL	bHLH
NCOA3	bHLH	ARNT	bHLH
NCOA3	bHLH	ZEB1	C2H2 ZF; Homeodomain
NCOA3	bHLH	ZEB2	C2H2 ZF; Homeodomain
NCOA3	bHLH	POU2F2	Homeodomain; POU
NCOA3	bHLH	POU4F2	Homeodomain; POU
NCOA3	bHLH	POU2F1	Homeodomain; POU
NCOA3	bHLH	PAX6	Homeodomain; Paired box
NCOA3	bHLH	ONECUT1	CUT; Homeodomain
NCOA3	bHLH	SATB1	CUT; Homeodomain
NCOA3	bHLH	CUX1	CUT; Homeodomain
NCOA3	bHLH	SIX2	Homeodomain
NCOA3	bHLH	LHX2	Homeodomain
NCOA3	bHLH	HOXB7	Homeodomain
NCOA3	bHLH	MEIS2	Homeodomain
NCOA3	bHLH	ZHX2	Homeodomain
NCOA3	bHLH	TGIF2	Homeodomain
NCOA3	bHLH	PBX2	Homeodomain
NCOA3	bHLH	HOXC11	Homeodomain
NCOA3	bHLH	HNF1B	Homeodomain
NCOA3	bHLH	HMBOX1	Homeodomain
NCOA3	bHLH	MEIS1	Homeodomain
NCOA3	bHLH	ZHX1	Homeodomain
NCOA3	bHLH	NANOG	Homeodomain
NCOA3	bHLH	ADNP	Homeodomain
NCOA3	bHLH	SIX5	Homeodomain
NCOA3	bHLH	HOXA9	Homeodomain
NCOA3	bHLH	CDX2	Homeodomain
NCOA3	bHLH	PKNOX1	Homeodomain
NCOA3	bHLH	OTX2	Homeodomain
NCOA3	bHLH	HHEX	Homeodomain
NCOA3	bHLH	PBX3	Homeodomain
NCOA3	bHLH	PDX1	Homeodomain
NCOA3	bHLH	HOXB13	Homeodomain
NCOA3	bHLH	DUX4	Homeodomain
NCOA3	bHLH	ELF3	Ets; AT hook
NCOA3	bHLH	SPIB	Ets
NCOA3	bHLH	ERG	Ets
NCOA3	bHLH	ELF1	Ets
NCOA3	bHLH	ELK4	Ets
NCOA3	bHLH	ETV1	Ets
NCOA3	bHLH	FLI1	Ets
NCOA3	bHLH	ELF5	Ets
NCOA3	bHLH	GABPA	Ets
NCOA3	bHLH	EHF	Ets
NCOA3	bHLH	ETV4	Ets
NCOA3	bHLH	ELK1	Ets
NCOA3	bHLH	ETS1	Ets
NCOA3	bHLH	SPI1	Ets
NCOA3	bHLH	ETV6	Ets
NCOA3	bHLH	E2F1	E2F
NCOA3	bHLH	E2F5	E2F
NCOA3	bHLH	E2F7	E2F
NCOA3	bHLH	TFDP1	E2F
NCOA3	bHLH	E2F6	E2F
NCOA3	bHLH	E2F4	E2F
NCOA3	bHLH	TEAD4	TEA
NCOA3	bHLH	TEAD2	TEA
NCOA3	bHLH	TEAD1	TEA
NCOA3	bHLH	RFX2	RFX
NCOA3	bHLH	RFX1	RFX
NCOA3	bHLH	RFX5	RFX
NCOA3	bHLH	ARID2	ARID/BRIGHT; RFX
NCOA3	bHLH	MYBL2	Myb/SANT
NCOA3	bHLH	MIER1	Myb/SANT
NCOA3	bHLH	SMARCC1	Myb/SANT
NCOA3	bHLH	TERF1	Myb/SANT
NCOA3	bHLH	MYB	Myb/SANT
NCOA3	bHLH	NCOR2	Myb/SANT
NCOA3	bHLH	RCOR1	Myb/SANT
NCOA3	bHLH	C17ORF49	Myb/SANT
NCOA3	bHLH	SMARCC2	Myb/SANT
NCOA3	bHLH	TERF2	Myb/SANT
NCOA3	bHLH	NCOR1	Myb/SANT
NCOA3	bHLH	SNAPC4	Myb/SANT
NCOA3	bHLH	CHD2	Myb/SANT
NCOA3	bHLH	ZZZ3	Myb/SANT
NCOA3	bHLH	MTA2	Myb/SANT; GATA
NCOA3	bHLH	MTA1	Myb/SANT; GATA
NCOA3	bHLH	MTA3	Myb/SANT; GATA
SREBF2	bHLH	BHLHE22	bHLH
SREBF2	bHLH	BHLHE40	bHLH
SREBF2	bHLH	MYCN	bHLH
SREBF2	bHLH	MNT	bHLH
SREBF2	bHLH	TFAP4	bHLH
SREBF2	bHLH	MXI1	bHLH
SREBF2	bHLH	USF1	bHLH
SREBF2	bHLH	AHR	bHLH
SREBF2	bHLH	NCOA2	bHLH
SREBF2	bHLH	SREBF1	bHLH
SREBF2	bHLH	MYC	bHLH
SREBF2	bHLH	HIF1A	bHLH
SREBF2	bHLH	TCF4	bHLH
SREBF2	bHLH	HES1	bHLH
SREBF2	bHLH	ARNTL	bHLH
SREBF2	bHLH	ARNT	bHLH
SREBF2	bHLH	ZEB1	C2H2 ZF; Homeodomain
SREBF2	bHLH	ZEB2	C2H2 ZF; Homeodomain
SREBF2	bHLH	POU2F2	Homeodomain; POU
SREBF2	bHLH	POU4F2	Homeodomain; POU
SREBF2	bHLH	POU2F1	Homeodomain; POU
SREBF2	bHLH	PAX6	Homeodomain; Paired box
SREBF2	bHLH	ONECUT1	CUT; Homeodomain
SREBF2	bHLH	SATB1	CUT; Homeodomain
SREBF2	bHLH	CUX1	CUT; Homeodomain
SREBF2	bHLH	SIX2	Homeodomain
SREBF2	bHLH	LHX2	Homeodomain
SREBF2	bHLH	HOXB7	Homeodomain
SREBF2	bHLH	MEIS2	Homeodomain
SREBF2	bHLH	ZHX2	Homeodomain
SREBF2	bHLH	TGIF2	Homeodomain
SREBF2	bHLH	PBX2	Homeodomain
SREBF2	bHLH	HOXC11	Homeodomain
SREBF2	bHLH	HNF1B	Homeodomain
SREBF2	bHLH	HMBOX1	Homeodomain
SREBF2	bHLH	MEIS1	Homeodomain
SREBF2	bHLH	ZHX1	Homeodomain
SREBF2	bHLH	NANOG	Homeodomain
SREBF2	bHLH	ADNP	Homeodomain
SREBF2	bHLH	SIX5	Homeodomain
SREBF2	bHLH	HOXA9	Homeodomain
SREBF2	bHLH	CDX2	Homeodomain
SREBF2	bHLH	PKNOX1	Homeodomain
SREBF2	bHLH	OTX2	Homeodomain
SREBF2	bHLH	HHEX	Homeodomain
SREBF2	bHLH	PBX3	Homeodomain
SREBF2	bHLH	PDX1	Homeodomain
SREBF2	bHLH	HOXB13	Homeodomain
SREBF2	bHLH	DUX4	Homeodomain
SREBF2	bHLH	ELF3	Ets; AT hook
SREBF2	bHLH	SPIB	Ets
SREBF2	bHLH	ERG	Ets
SREBF2	bHLH	ELF1	Ets
SREBF2	bHLH	ELK4	Ets
SREBF2	bHLH	ETV1	Ets
SREBF2	bHLH	FLI1	Ets
SREBF2	bHLH	ELF5	Ets
SREBF2	bHLH	GABPA	Ets
SREBF2	bHLH	EHF	Ets
SREBF2	bHLH	ETV4	Ets
SREBF2	bHLH	ELK1	Ets
SREBF2	bHLH	ETS1	Ets
SREBF2	bHLH	SPI1	Ets
SREBF2	bHLH	ETV6	Ets
SREBF2	bHLH	E2F1	E2F
SREBF2	bHLH	E2F5	E2F
SREBF2	bHLH	E2F7	E2F
SREBF2	bHLH	TFDP1	E2F
SREBF2	bHLH	E2F6	E2F
SREBF2	bHLH	E2F4	E2F
SREBF2	bHLH	TEAD4	TEA
SREBF2	bHLH	TEAD2	TEA
SREBF2	bHLH	TEAD1	TEA
SREBF2	bHLH	RFX2	RFX
SREBF2	bHLH	RFX1	RFX
SREBF2	bHLH	RFX5	RFX
SREBF2	bHLH	ARID2	ARID/BRIGHT; RFX
SREBF2	bHLH	MYBL2	Myb/SANT
SREBF2	bHLH	MIER1	Myb/SANT
SREBF2	bHLH	SMARCC1	Myb/SANT
SREBF2	bHLH	TERF1	Myb/SANT
SREBF2	bHLH	MYB	Myb/SANT
SREBF2	bHLH	NCOR2	Myb/SANT
SREBF2	bHLH	RCOR1	Myb/SANT
SREBF2	bHLH	C17ORF49	Myb/SANT
SREBF2	bHLH	SMARCC2	Myb/SANT
SREBF2	bHLH	TERF2	Myb/SANT
SREBF2	bHLH	NCOR1	Myb/SANT
SREBF2	bHLH	SNAPC4	Myb/SANT
SREBF2	bHLH	CHD2	Myb/SANT
SREBF2	bHLH	ZZZ3	Myb/SANT
SREBF2	bHLH	MTA2	Myb/SANT; GATA
SREBF2	bHLH	MTA1	Myb/SANT; GATA
SREBF2	bHLH	MTA3	Myb/SANT; GATA
BHLHE22	bHLH	BHLHE40	bHLH
BHLHE22	bHLH	MYCN	bHLH
BHLHE22	bHLH	MNT	bHLH
BHLHE22	bHLH	TFAP4	bHLH
BHLHE22	bHLH	MXI1	bHLH
BHLHE22	bHLH	USF1	bHLH
BHLHE22	bHLH	AHR	bHLH
BHLHE22	bHLH	NCOA2	bHLH
BHLHE22	bHLH	SREBF1	bHLH
BHLHE22	bHLH	MYC	bHLH
BHLHE22	bHLH	HIF1A	bHLH
BHLHE22	bHLH	TCF4	bHLH
BHLHE22	bHLH	HES1	bHLH
BHLHE22	bHLH	ARNTL	bHLH
BHLHE22	bHLH	ARNT	bHLH
BHLHE22	bHLH	ZEB1	C2H2 ZF; Homeodomain
BHLHE22	bHLH	ZEB2	C2H2 ZF; Homeodomain
BHLHE22	bHLH	POU2F2	Homeodomain; POU
BHLHE22	bHLH	POU4F2	Homeodomain; POU
BHLHE22	bHLH	POU2F1	Homeodomain; POU
BHLHE22	bHLH	PAX6	Homeodomain; Paired box
BHLHE22	bHLH	ONECUT1	CUT; Homeodomain
BHLHE22	bHLH	SATB1	CUT; Homeodomain
BHLHE22	bHLH	CUX1	CUT; Homeodomain
BHLHE22	bHLH	SIX2	Homeodomain
BHLHE22	bHLH	LHX2	Homeodomain
BHLHE22	bHLH	HOXB7	Homeodomain
BHLHE22	bHLH	MEIS2	Homeodomain
BHLHE22	bHLH	ZHX2	Homeodomain
BHLHE22	bHLH	TGIF2	Homeodomain
BHLHE22	bHLH	PBX2	Homeodomain
BHLHE22	bHLH	HOXC11	Homeodomain
BHLHE22	bHLH	HNF1B	Homeodomain
BHLHE22	bHLH	HMBOX1	Homeodomain
BHLHE22	bHLH	MEIS1	Homeodomain
BHLHE22	bHLH	ZHX1	Homeodomain
BHLHE22	bHLH	NANOG	Homeodomain
BHLHE22	bHLH	ADNP	Homeodomain
BHLHE22	bHLH	SIX5	Homeodomain
BHLHE22	bHLH	HOXA9	Homeodomain
BHLHE22	bHLH	CDX2	Homeodomain
BHLHE22	bHLH	PKNOX1	Homeodomain
BHLHE22	bHLH	OTX2	Homeodomain
BHLHE22	bHLH	HHEX	Homeodomain
BHLHE22	bHLH	PBX3	Homeodomain
BHLHE22	bHLH	PDX1	Homeodomain
BHLHE22	bHLH	HOXB13	Homeodomain
BHLHE22	bHLH	DUX4	Homeodomain
BHLHE22	bHLH	ELF3	Ets; AT hook
BHLHE22	bHLH	SPIB	Ets
BHLHE22	bHLH	ERG	Ets
BHLHE22	bHLH	ELF1	Ets
BHLHE22	bHLH	ELK4	Ets
BHLHE22	bHLH	ETV1	Ets
BHLHE22	bHLH	FLI1	Ets
BHLHE22	bHLH	ELF5	Ets
BHLHE22	bHLH	GABPA	Ets
BHLHE22	bHLH	EHF	Ets
BHLHE22	bHLH	ETV4	Ets
BHLHE22	bHLH	ELK1	Ets
BHLHE22	bHLH	ETS1	Ets
BHLHE22	bHLH	SPI1	Ets
BHLHE22	bHLH	ETV6	Ets
BHLHE22	bHLH	E2F1	E2F
BHLHE22	bHLH	E2F5	E2F
BHLHE22	bHLH	E2F7	E2F
BHLHE22	bHLH	TFDP1	E2F
BHLHE22	bHLH	E2F6	E2F
BHLHE22	bHLH	E2F4	E2F
BHLHE22	bHLH	TEAD4	TEA
BHLHE22	bHLH	TEAD2	TEA
BHLHE22	bHLH	TEAD1	TEA
BHLHE22	bHLH	RFX2	RFX
BHLHE22	bHLH	RFX1	RFX
BHLHE22	bHLH	RFX5	RFX
BHLHE22	bHLH	ARID2	ARID/BRIGHT; RFX
BHLHE22	bHLH	MYBL2	Myb/SANT
BHLHE22	bHLH	MIER1	Myb/SANT
BHLHE22	bHLH	SMARCC1	Myb/SANT
BHLHE22	bHLH	TERF1	Myb/SANT
BHLHE22	bHLH	MYB	Myb/SANT
BHLHE22	bHLH	NCOR2	Myb/SANT
BHLHE22	bHLH	RCOR1	Myb/SANT
BHLHE22	bHLH	C17ORF49	Myb/SANT
BHLHE22	bHLH	SMARCC2	Myb/SANT
BHLHE22	bHLH	TERF2	Myb/SANT
BHLHE22	bHLH	NCOR1	Myb/SANT
BHLHE22	bHLH	SNAPC4	Myb/SANT
BHLHE22	bHLH	CHD2	Myb/SANT
BHLHE22	bHLH	ZZZ3	Myb/SANT
BHLHE22	bHLH	MTA2	Myb/SANT; GATA
BHLHE22	bHLH	MTA1	Myb/SANT; GATA
BHLHE22	bHLH	MTA3	Myb/SANT; GATA
BHLHE40	bHLH	MYCN	bHLH
BHLHE40	bHLH	MNT	bHLH
BHLHE40	bHLH	TFAP4	bHLH
BHLHE40	bHLH	MXI1	bHLH
BHLHE40	bHLH	USF1	bHLH
BHLHE40	bHLH	AHR	bHLH
BHLHE40	bHLH	NCOA2	bHLH
BHLHE40	bHLH	SREBF1	bHLH
BHLHE40	bHLH	MYC	bHLH
BHLHE40	bHLH	HIF1A	bHLH
BHLHE40	bHLH	TCF4	bHLH
BHLHE40	bHLH	HES1	bHLH
BHLHE40	bHLH	ARNTL	bHLH
BHLHE40	bHLH	ARNT	bHLH
BHLHE40	bHLH	ZEB1	C2H2 ZF; Homeodomain
BHLHE40	bHLH	ZEB2	C2H2 ZF; Homeodomain
BHLHE40	bHLH	POU2F2	Homeodomain; POU
BHLHE40	bHLH	POU4F2	Homeodomain; POU
BHLHE40	bHLH	POU2F1	Homeodomain; POU
BHLHE40	bHLH	PAX6	Homeodomain; Paired box
BHLHE40	bHLH	ONECUT1	CUT; Homeodomain
BHLHE40	bHLH	SATB1	CUT; Homeodomain
BHLHE40	bHLH	CUX1	CUT; Homeodomain
BHLHE40	bHLH	SIX2	Homeodomain
BHLHE40	bHLH	LHX2	Homeodomain
BHLHE40	bHLH	HOXB7	Homeodomain
BHLHE40	bHLH	MEIS2	Homeodomain
BHLHE40	bHLH	ZHX2	Homeodomain
BHLHE40	bHLH	TGIF2	Homeodomain
BHLHE40	bHLH	PBX2	Homeodomain
BHLHE40	bHLH	HOXC11	Homeodomain
BHLHE40	bHLH	HNF1B	Homeodomain
BHLHE40	bHLH	HMBOX1	Homeodomain
BHLHE40	bHLH	MEIS1	Homeodomain
BHLHE40	bHLH	ZHX1	Homeodomain
BHLHE40	bHLH	NANOG	Homeodomain
BHLHE40	bHLH	ADNP	Homeodomain
BHLHE40	bHLH	SIX5	Homeodomain
BHLHE40	bHLH	HOXA9	Homeodomain
BHLHE40	bHLH	CDX2	Homeodomain
BHLHE40	bHLH	PKNOX1	Homeodomain
BHLHE40	bHLH	OTX2	Homeodomain
BHLHE40	bHLH	HHEX	Homeodomain
BHLHE40	bHLH	PBX3	Homeodomain
BHLHE40	bHLH	PDX1	Homeodomain
BHLHE40	bHLH	HOXB13	Homeodomain
BHLHE40	bHLH	DUX4	Homeodomain
BHLHE40	bHLH	ELF3	Ets; AT hook
BHLHE40	bHLH	SPIB	Ets
BHLHE40	bHLH	ERG	Ets
BHLHE40	bHLH	ELF1	Ets
BHLHE40	bHLH	ELK4	Ets
BHLHE40	bHLH	ETV1	Ets
BHLHE40	bHLH	FLI1	Ets
BHLHE40	bHLH	ELF5	Ets
BHLHE40	bHLH	GABPA	Ets
BHLHE40	bHLH	EHF	Ets
BHLHE40	bHLH	ETV4	Ets
BHLHE40	bHLH	ELK1	Ets
BHLHE40	bHLH	ETS1	Ets
BHLHE40	bHLH	SPI1	Ets
BHLHE40	bHLH	ETV6	Ets
BHLHE40	bHLH	E2F1	E2F
BHLHE40	bHLH	E2F5	E2F
BHLHE40	bHLH	E2F7	E2F
BHLHE40	bHLH	TFDP1	E2F
BHLHE40	bHLH	E2F6	E2F
BHLHE40	bHLH	E2F4	E2F
BHLHE40	bHLH	TEAD4	TEA
BHLHE40	bHLH	TEAD2	TEA
BHLHE40	bHLH	TEAD1	TEA
BHLHE40	bHLH	RFX2	RFX
BHLHE40	bHLH	RFX1	RFX
BHLHE40	bHLH	RFX5	RFX
BHLHE40	bHLH	ARID2	ARID/BRIGHT; RFX
BHLHE40	bHLH	MYBL2	Myb/SANT
BHLHE40	bHLH	MIER1	Myb/SANT
BHLHE40	bHLH	SMARCC1	Myb/SANT
BHLHE40	bHLH	TERF1	Myb/SANT
BHLHE40	bHLH	MYB	Myb/SANT
BHLHE40	bHLH	NCOR2	Myb/SANT
BHLHE40	bHLH	RCOR1	Myb/SANT
BHLHE40	bHLH	C17ORF49	Myb/SANT
BHLHE40	bHLH	SMARCC2	Myb/SANT
BHLHE40	bHLH	TERF2	Myb/SANT
BHLHE40	bHLH	NCOR1	Myb/SANT
BHLHE40	bHLH	SNAPC4	Myb/SANT
BHLHE40	bHLH	CHD2	Myb/SANT
BHLHE40	bHLH	ZZZ3	Myb/SANT
BHLHE40	bHLH	MTA2	Myb/SANT; GATA
BHLHE40	bHLH	MTA1	Myb/SANT; GATA
BHLHE40	bHLH	MTA3	Myb/SANT; GATA
MYCN	bHLH	MNT	bHLH
MYCN	bHLH	TFAP4	bHLH
MYCN	bHLH	MXI1	bHLH
MYCN	bHLH	USF1	bHLH
MYCN	bHLH	AHR	bHLH
MYCN	bHLH	NCOA2	bHLH
MYCN	bHLH	SREBF1	bHLH
MYCN	bHLH	MYC	bHLH
MYCN	bHLH	HIF1A	bHLH
MYCN	bHLH	TCF4	bHLH
MYCN	bHLH	HES1	bHLH
MYCN	bHLH	ARNTL	bHLH
MYCN	bHLH	ARNT	bHLH
MYCN	bHLH	ZEB1	C2H2 ZF; Homeodomain
MYCN	bHLH	ZEB2	C2H2 ZF; Homeodomain
MYCN	bHLH	POU2F2	Homeodomain; POU
MYCN	bHLH	POU4F2	Homeodomain; POU
MYCN	bHLH	POU2F1	Homeodomain; POU
MYCN	bHLH	PAX6	Homeodomain; Paired box
MYCN	bHLH	ONECUT1	CUT; Homeodomain
MYCN	bHLH	SATB1	CUT; Homeodomain
MYCN	bHLH	CUX1	CUT; Homeodomain
MYCN	bHLH	SIX2	Homeodomain
MYCN	bHLH	LHX2	Homeodomain
MYCN	bHLH	HOXB7	Homeodomain
MYCN	bHLH	MEIS2	Homeodomain
MYCN	bHLH	ZHX2	Homeodomain
MYCN	bHLH	TGIF2	Homeodomain
MYCN	bHLH	PBX2	Homeodomain
MYCN	bHLH	HOXC11	Homeodomain
MYCN	bHLH	HNF1B	Homeodomain
MYCN	bHLH	HMBOX1	Homeodomain
MYCN	bHLH	MEIS1	Homeodomain
MYCN	bHLH	ZHX1	Homeodomain
MYCN	bHLH	NANOG	Homeodomain
MYCN	bHLH	ADNP	Homeodomain
MYCN	bHLH	SIX5	Homeodomain
MYCN	bHLH	HOXA9	Homeodomain
MYCN	bHLH	CDX2	Homeodomain
MYCN	bHLH	PKNOX1	Homeodomain
MYCN	bHLH	OTX2	Homeodomain
MYCN	bHLH	HHEX	Homeodomain
MYCN	bHLH	PBX3	Homeodomain
MYCN	bHLH	PDX1	Homeodomain
MYCN	bHLH	HOXB13	Homeodomain
MYCN	bHLH	DUX4	Homeodomain
MYCN	bHLH	ELF3	Ets; AT hook
MYCN	bHLH	SPIB	Ets
MYCN	bHLH	ERG	Ets
MYCN	bHLH	ELF1	Ets
MYCN	bHLH	ELK4	Ets
MYCN	bHLH	ETV1	Ets
MYCN	bHLH	FLI1	Ets
MYCN	bHLH	ELF5	Ets
MYCN	bHLH	GABPA	Ets
MYCN	bHLH	EHF	Ets
MYCN	bHLH	ETV4	Ets
MYCN	bHLH	ELK1	Ets
MYCN	bHLH	ETS1	Ets
MYCN	bHLH	SPI1	Ets
MYCN	bHLH	ETV6	Ets
MYCN	bHLH	E2F1	E2F
MYCN	bHLH	E2F5	E2F
MYCN	bHLH	E2F7	E2F
MYCN	bHLH	TFDP1	E2F
MYCN	bHLH	E2F6	E2F
MYCN	bHLH	E2F4	E2F
MYCN	bHLH	TEAD4	TEA
MYCN	bHLH	TEAD2	TEA
MYCN	bHLH	TEAD1	TEA
MYCN	bHLH	RFX2	RFX
MYCN	bHLH	RFX1	RFX
MYCN	bHLH	RFX5	RFX
MYCN	bHLH	ARID2	ARID/BRIGHT; RFX
MYCN	bHLH	MYBL2	Myb/SANT
MYCN	bHLH	MIER1	Myb/SANT
MYCN	bHLH	SMARCC1	Myb/SANT
MYCN	bHLH	TERF1	Myb/SANT
MYCN	bHLH	MYB	Myb/SANT
MYCN	bHLH	NCOR2	Myb/SANT
MYCN	bHLH	RCOR1	Myb/SANT
MYCN	bHLH	C17ORF49	Myb/SANT
MYCN	bHLH	SMARCC2	Myb/SANT
MYCN	bHLH	TERF2	Myb/SANT
MYCN	bHLH	NCOR1	Myb/SANT
MYCN	bHLH	SNAPC4	Myb/SANT
MYCN	bHLH	CHD2	Myb/SANT
MYCN	bHLH	ZZZ3	Myb/SANT
MYCN	bHLH	MTA2	Myb/SANT; GATA
MYCN	bHLH	MTA1	Myb/SANT; GATA
MYCN	bHLH	MTA3	Myb/SANT; GATA
MNT	bHLH	TFAP4	bHLH
MNT	bHLH	MXI1	bHLH
MNT	bHLH	USF1	bHLH
MNT	bHLH	AHR	bHLH
MNT	bHLH	NCOA2	bHLH
MNT	bHLH	SREBF1	bHLH
MNT	bHLH	MYC	bHLH
MNT	bHLH	HIF1A	bHLH
MNT	bHLH	TCF4	bHLH
MNT	bHLH	HES1	bHLH
MNT	bHLH	ARNTL	bHLH
MNT	bHLH	ARNT	bHLH
MNT	bHLH	ZEB1	C2H2 ZF; Homeodomain
MNT	bHLH	ZEB2	C2H2 ZF; Homeodomain
MNT	bHLH	POU2F2	Homeodomain; POU
MNT	bHLH	POU4F2	Homeodomain; POU
MNT	bHLH	POU2F1	Homeodomain; POU
MNT	bHLH	PAX6	Homeodomain; Paired box
MNT	bHLH	ONECUT1	CUT; Homeodomain
MNT	bHLH	SATB1	CUT; Homeodomain
MNT	bHLH	CUX1	CUT; Homeodomain
MNT	bHLH	SIX2	Homeodomain
MNT	bHLH	LHX2	Homeodomain
MNT	bHLH	HOXB7	Homeodomain
MNT	bHLH	MEIS2	Homeodomain
MNT	bHLH	ZHX2	Homeodomain
MNT	bHLH	TGIF2	Homeodomain
MNT	bHLH	PBX2	Homeodomain
MNT	bHLH	HOXC11	Homeodomain
MNT	bHLH	HNF1B	Homeodomain
MNT	bHLH	HMBOX1	Homeodomain
MNT	bHLH	MEIS1	Homeodomain
MNT	bHLH	ZHX1	Homeodomain
MNT	bHLH	NANOG	Homeodomain
MNT	bHLH	ADNP	Homeodomain
MNT	bHLH	SIX5	Homeodomain
MNT	bHLH	HOXA9	Homeodomain
MNT	bHLH	CDX2	Homeodomain
MNT	bHLH	PKNOX1	Homeodomain
MNT	bHLH	OTX2	Homeodomain
MNT	bHLH	HHEX	Homeodomain
MNT	bHLH	PBX3	Homeodomain
MNT	bHLH	PDX1	Homeodomain
MNT	bHLH	HOXB13	Homeodomain
MNT	bHLH	DUX4	Homeodomain
MNT	bHLH	ELF3	Ets; AT hook
MNT	bHLH	SPIB	Ets
MNT	bHLH	ERG	Ets
MNT	bHLH	ELF1	Ets
MNT	bHLH	ELK4	Ets
MNT	bHLH	ETV1	Ets
MNT	bHLH	FLI1	Ets
MNT	bHLH	ELF5	Ets
MNT	bHLH	GABPA	Ets
MNT	bHLH	EHF	Ets
MNT	bHLH	ETV4	Ets
MNT	bHLH	ELK1	Ets
MNT	bHLH	ETS1	Ets
MNT	bHLH	SPI1	Ets
MNT	bHLH	ETV6	Ets
MNT	bHLH	E2F1	E2F
MNT	bHLH	E2F5	E2F
MNT	bHLH	E2F7	E2F
MNT	bHLH	TFDP1	E2F
MNT	bHLH	E2F6	E2F
MNT	bHLH	E2F4	E2F
MNT	bHLH	TEAD4	TEA
MNT	bHLH	TEAD2	TEA
MNT	bHLH	TEAD1	TEA
MNT	bHLH	RFX2	RFX
MNT	bHLH	RFX1	RFX
MNT	bHLH	RFX5	RFX
MNT	bHLH	ARID2	ARID/BRIGHT; RFX
MNT	bHLH	MYBL2	Myb/SANT
MNT	bHLH	MIER1	Myb/SANT
MNT	bHLH	SMARCC1	Myb/SANT
MNT	bHLH	TERF1	Myb/SANT
MNT	bHLH	MYB	Myb/SANT
MNT	bHLH	NCOR2	Myb/SANT
MNT	bHLH	RCOR1	Myb/SANT
MNT	bHLH	C17ORF49	Myb/SANT
MNT	bHLH	SMARCC2	Myb/SANT
MNT	bHLH	TERF2	Myb/SANT
MNT	bHLH	NCOR1	Myb/SANT
MNT	bHLH	SNAPC4	Myb/SANT
MNT	bHLH	CHD2	Myb/SANT
MNT	bHLH	ZZZ3	Myb/SANT
MNT	bHLH	MTA2	Myb/SANT; GATA
MNT	bHLH	MTA1	Myb/SANT; GATA
MNT	bHLH	MTA3	Myb/SANT; GATA
TFAP4	bHLH	MXI1	bHLH
TFAP4	bHLH	USF1	bHLH
TFAP4	bHLH	AHR	bHLH
TFAP4	bHLH	NCOA2	bHLH
TFAP4	bHLH	SREBF1	bHLH
TFAP4	bHLH	MYC	bHLH
TFAP4	bHLH	HIF1A	bHLH
TFAP4	bHLH	TCF4	bHLH
TFAP4	bHLH	HES1	bHLH
[truncated: 5,347 more rows]

## Sheet: benchmark.results
model	n	n.train	n.test	auroc.train	auprc.train	auroc.test	auprc.test	ontology	pos.label
peaks	102420	92178	10242	0.566766	0.122919	0.567426	0.124875	DISEASES	tf1.and.tf2
peaks+k-mers	102420	92178	10242	0.651801	0.15647	0.650403	0.163092	DISEASES	tf1.and.tf2
k-mers	102420	92178	10242	0.615858	0.0596902	0.619073	0.0653584	DISEASES	tf1.and.tf2
peaks	166104	149494	16610	0.575229	0.149971	0.578489	0.155595	GO	tf1.and.tf2
peaks+k-mers	166104	149494	16610	0.691232	0.150602	0.69042	0.15144	GO	tf1.and.tf2
k-mers	166104	149494	16610	0.652754	0.0537208	0.65182	0.055811	GO	tf1.and.tf2
peaks	99828	89845	9983	0.700481	0.17472	0.699951	0.177855	HPO	tf1.and.tf2
peaks+k-mers	99828	89845	9983	0.744557	0.215767	0.745225	0.227189	HPO	tf1.and.tf2
k-mers	99828	89845	9983	0.675445	0.0657803	0.675963	0.0699767	HPO	tf1.and.tf2
peaks	2808801	2527921	280880	0.542916	0.0948138	0.542567	0.0944228	DISEASES	tf1.or.tf2
peaks+k-mers	2808801	2527921	280880	0.635368	0.125759	0.635486	0.125952	DISEASES	tf1.or.tf2
k-mers	2808801	2527921	280880	0.61999	0.0869881	0.619703	0.0872082	DISEASES	tf1.or.tf2
peaks	906524	815872	90652	0.520514	0.109047	0.521751	0.108071	GO	tf1.or.tf2
peaks+k-mers	906524	815872	90652	0.666407	0.127075	0.66802	0.128711	GO	tf1.or.tf2
k-mers	906524	815872	90652	0.654455	0.105314	0.655088	0.104328	GO	tf1.or.tf2
peaks	1715112	1543601	171511	0.580949	0.127114	0.58182	0.126643	HPO	tf1.or.tf2
peaks+k-mers	1715112	1543601	171511	0.676713	0.158591	0.677386	0.157889	HPO	tf1.or.tf2
k-mers	1715112	1543601	171511	0.647661	0.106447	0.648144	0.106241	HPO	tf1.or.tf2

## Sheet: mean.decoy.scores
model	label	ontology	mean.OAP.decoy
peaks+kmers	tf1.and.tf2	HPO	0.0317324
peaks+kmers	tf1.or.tf2	HPO	0.184614
peaks+kmers	tf1.and.tf2	DISEASES	0.027684
peaks+kmers	tf1.or.tf2	DISEASES	0.168011
peaks+kmers	tf1.and.tf2	GO	0.0603137
peaks+kmers	tf1.or.tf2	GO	0.189063

## Sheet: FDR
association.type	FDR_%	OAP.score.threshold
TF1.and.TF2	50	0.2
TF1.and.TF2	20	0.24
TF1.and.TF2	10	0.28
TF1.or.TF2	50	0.44
TF1.or.TF2	20	0.5
TF1.or.TF2	10	0.53

## Sheet: strong.assoc
Name	Description
go.id	Ontology Database Identifier
ontology	Ontology Database Name
Ng.k	number of ontology associated genes obtained using co-occupied regions with k-mers (z-score)
Np.k	number of ontology associated peaks obtained using co-occupied regions with k-mers (z-score)
Ng	number of ontology associated genes obtained using co-occupied regions (z-score)
Np	number of ontology associated peaks obtained using co-occupied regions (z-score)
tf.pair	tf.pair.id
Ng.tss	number of ontology associated genes obtained when using TSS regions (z-score)
name	Ontology Name
tf1	TF name 1
tf2	TF name 2
tf1.found	TF1 is a gene member of the ontology term
tf2.found	TF2 is a gene member of the ontology term
tf1.or.tf2	at least one TF is a gene member of the ontology term
tf1.and.tf2	both TFs are members of the ontology term
ontology.assoc.probability	Ontology Association Probability Value (OAPs)
label	label used in classsification task benchmark
go.id	ontology	Ng.k	Np.k	Ng	Np	tf.pair	Ng.tss	name	tf1	tf2	tf1.found	tf2.found	tf1.or.tf2	tf1.and.tf2	ontology.assoc.probability	label
ICD10:Q2	DISEASES	9.02496	9.43476	10.3313	-2.78925	PBX3_TFAP4	-1.21466	ICD10:Q2	PBX3	TFAP4	TRUE	FALSE	TRUE	FALSE	0.772573	tf1.or.tf2
HP:0012252	HPO	8.30951	8.82106	11.4341	-1.19589	MITF_FLI1	1.55677	Abnormal respiratory system morphology	MITF	FLI1	TRUE	TRUE	TRUE	TRUE	0.760634	tf1.or.tf2
DOID:1682	DISEASES	9.3824	9.99537	8.67284	-2.6395	PBX3_TFAP4	-1.28362	Congenital heart disease	PBX3	TFAP4	TRUE	FALSE	TRUE	FALSE	0.752206	tf1.or.tf2
HP:0002088	HPO	8.87896	7.32101	11.369	-0.460628	MITF_FLI1	0.825705	Abnormal lung morphology	MITF	FLI1	TRUE	TRUE	TRUE	TRUE	0.74554	tf1.or.tf2
DOID:9352	DISEASES	8.14608	9.78081	8.9863	-2.77101	PDX1_CUX1	-0.456498	Type 2 diabetes mellitus	PDX1	CUX1	TRUE	FALSE	TRUE	FALSE	0.739462	tf1.or.tf2
HP:0011297	HPO	8.03085	7.20324	10.3581	-2.23704	MYOD1_ERG	4.06759	Abnormality of digit	MYOD1	ERG	TRUE	FALSE	TRUE	FALSE	0.733718	tf1.or.tf2
HP:0002683	HPO	7.68266	7.63938	11.5092	-1.22586	MYCN_ERG	5.73419	Abnormality of the calvaria	MYCN	ERG	TRUE	FALSE	TRUE	FALSE	0.733179	tf1.or.tf2
GO:0005730	GO	10.4468	7.75629	11.9919	11.7638	ETV4_E2F1	0.103464	nucleolus	ETV4	E2F1	TRUE	FALSE	TRUE	FALSE	0.731106	tf1.or.tf2
HP:0000812	HPO	7.76551	8.80507	10.3014	-1.048	MYC_CUX1	-1.04333	Abnormal internal genitalia	MYC	CUX1	TRUE	FALSE	TRUE	FALSE	0.722716	tf1.or.tf2
HP:0011843	HPO	7.12554	9.20819	10.5045	-1.21819	NANOG_TCF3	-0.566783	Abnormality of skeletal physiology	NANOG	TCF3	FALSE	TRUE	TRUE	FALSE	0.716677	tf1.or.tf2
HP:0004325	HPO	7.6472	8.2665	10.9691	-0.491185	NCOA2_MAX	-1.50524	Decreased body weight	NCOA2	MAX	FALSE	TRUE	TRUE	FALSE	0.715953	tf1.or.tf2
HP:0010438	HPO	7.07295	9.20047	11.1691	-0.344615	TCF12_FLI1	5.32192	Abnormal ventricular septum morphology	TCF12	FLI1	FALSE	TRUE	TRUE	FALSE	0.712132	tf1.or.tf2
DOID:4896	DISEASES	8.32584	9.58247	10.8875	1.28075	HIF1A_CUX1	-1.25933	Bile duct adenocarcinoma	HIF1A	CUX1	TRUE	FALSE	TRUE	FALSE	0.710731	tf1.or.tf2
DOID:0060119	DISEASES	7.77637	8.62098	11.6973	0.852575	NANOG_TCF3	-1.55474	Pharynx cancer	NANOG	TCF3	TRUE	TRUE	TRUE	TRUE	0.708631	tf1.or.tf2
ICD10:C140	DISEASES	7.72528	8.41617	11.7306	0.798224	NANOG_TCF3	-1.52691	ICD10:C140	NANOG	TCF3	TRUE	TRUE	TRUE	TRUE	0.705389	tf1.or.tf2
DOID:2994	DISEASES	5.91314	7.44963	11.5096	-2.16894	NANOG_FLI1	4.01931	Germ cell cancer	NANOG	FLI1	TRUE	FALSE	TRUE	FALSE	0.705345	tf1.or.tf2
ICD10:C900	DISEASES	7.61757	7.38271	11.21	-1.14547	FOXP1_FLI1	-1.12616	ICD10:C900	FOXP1	FLI1	TRUE	FALSE	TRUE	FALSE	0.705261	tf1.or.tf2
ICD10:C3	DISEASES	5.91476	9.36008	10.4164	-1.24437	HIF1A_CUX1	-0.783102	ICD10:C3	HIF1A	CUX1	TRUE	FALSE	TRUE	FALSE	0.703172	tf1.or.tf2
HP:0010461	HPO	6.99111	7.08372	10.1877	-2.39869	MYOD1_FLI1	1.28481	Abnormality of the male genitalia	MYOD1	FLI1	TRUE	TRUE	TRUE	TRUE	0.702949	tf1.or.tf2
HP:0004328	HPO	7.34229	8.14445	9.43763	-1.94132	MITF_ETV4	2.96728	Abnormal anterior segment morphology	MITF	ETV4	TRUE	FALSE	TRUE	FALSE	0.702312	tf1.or.tf2
HP:0000549	HPO	7.64354	6.5299	11.0801	-0.648731	FOXK2_FLI1	-1.15716	Abnormal conjugate eye movement	FOXK2	FLI1	FALSE	TRUE	TRUE	FALSE	0.700075	tf1.or.tf2
GO:0005730	GO	7.89688	7.79631	10.7209	0.446982	ETV6_SREBF2	10.122	nucleolus	ETV6	SREBF2	TRUE	FALSE	TRUE	FALSE	0.699082	tf1.or.tf2
HP:0200006	HPO	7.2472	8.19552	11.6444	0.531149	FLI1_E2F1	0.150266	Slanting of the palpebral fissure	FLI1	E2F1	TRUE	FALSE	TRUE	FALSE	0.698098	tf1.or.tf2
HP:0000252	HPO	6.94342	7.34216	11.431	-0.67039	MEIS2_FLI1	-0.762537	Microcephaly	MEIS2	FLI1	TRUE	FALSE	TRUE	FALSE	0.697227	tf1.or.tf2
HP:0002648	HPO	8.45803	2.40248	11.2367	-1.67306	TAL1_FLI1	4.941	Abnormality of calvarial morphology	TAL1	FLI1	FALSE	TRUE	TRUE	FALSE	0.695651	tf1.or.tf2
DOID:9352	DISEASES	6.76532	6.79925	10.8136	-2.49543	FOXA2_CUX1	1.3394	Type 2 diabetes mellitus	FOXA2	CUX1	TRUE	FALSE	TRUE	FALSE	0.695051	tf1.or.tf2
HP:0003202	HPO	7.36454	7.50976	10.2674	-1.01142	MYOD1_FLI1	0.826874	Skeletal muscle atrophy	MYOD1	FLI1	TRUE	FALSE	TRUE	FALSE	0.69438	tf1.or.tf2
HP:0007364	HPO	7.28301	7.0269	11.7558	0.162197	TAL1_FLI1	2.2956	Aplasia/Hypoplasia of the cerebrum	TAL1	FLI1	FALSE	TRUE	TRUE	FALSE	0.694026	tf1.or.tf2
HP:0010993	HPO	8.32869	8.66315	8.59594	-0.50799	ASCL1_FLI1	7.70095	Abnormality of the cerebral subcortex	ASCL1	FLI1	FALSE	TRUE	TRUE	FALSE	0.693126	tf1.or.tf2
DOID:1575	DISEASES	7.50555	9.92919	7.9634	-1.76584	FLI1_FOXO1	-1.10462	Rheumatic disease	FLI1	FOXO1	TRUE	FALSE	TRUE	FALSE	0.69267	tf1.or.tf2
HP:0002664	HPO	7.40044	6.72583	11.0211	-0.54192	TWIST1_RFX5	-1.06742	Neoplasm	TWIST1	RFX5	TRUE	FALSE	TRUE	FALSE	0.692167	tf1.or.tf2
HP:0011793	HPO	7.70353	6.27172	10.9317	-0.442084	TWIST1_RFX5	-1.12765	Neoplasm by anatomical site	TWIST1	RFX5	TRUE	FALSE	TRUE	FALSE	0.691692	tf1.or.tf2
DOID:8893	DISEASES	6.92669	9.483	8.937	-1.46516	HIF1A_CUX1	0.0689186	Psoriasis	HIF1A	CUX1	TRUE	FALSE	TRUE	FALSE	0.69139	tf1.or.tf2
HP:0004322	HPO	7.19246	7.68455	9.76564	-1.52843	E2F7_FLI1	0.150266	Short stature	E2F7	FLI1	FALSE	TRUE	TRUE	FALSE	0.691114	tf1.or.tf2
DOID:3620	DISEASES	5.4229	8.63748	11.0706	-0.936709	NANOG_TCF3	-0.797448	Central nervous system cancer	NANOG	TCF3	TRUE	FALSE	TRUE	FALSE	0.690011	tf1.or.tf2
HP:0001595	HPO	5.20841	8.45566	11.6626	-1.93466	MXI1_FLI1	3.74872	Abnormality of the hair	MXI1	FLI1	FALSE	TRUE	TRUE	FALSE	0.689044	tf1.or.tf2
HP:0002648	HPO	6.02643	7.98768	10.9978	-1.65091	CEBPB_MAF	-0.628117	Abnormality of calvarial morphology	CEBPB	MAF	FALSE	TRUE	TRUE	FALSE	0.688205	tf1.or.tf2
HP:0000369	HPO	7.66037	6.26334	9.55902	-1.73707	MEIS2_FLI1	6.24347	Low-set ears	MEIS2	FLI1	TRUE	TRUE	TRUE	TRUE	0.68696	tf1.or.tf2
GO:0006281	GO	7.65021	8.12448	11.4545	3.21069	FOXM1_FLI1	9.88727	DNA repair	FOXM1	FLI1	TRUE	FALSE	TRUE	FALSE	0.686228	tf1.or.tf2
HP:0002648	HPO	7.15503	6.44515	10.0807	-1.79074	MEIS2_FLI1	6.62751	Abnormality of calvarial morphology	MEIS2	FLI1	TRUE	TRUE	TRUE	TRUE	0.686081	tf1.or.tf2
DOID:0060119	DISEASES	7.0456	8.39987	11.1497	0.54972	JUN_CEBPD	0.307264	Pharynx cancer	JUN	CEBPD	TRUE	FALSE	TRUE	FALSE	0.685424	tf1.or.tf2
DOID:4897	DISEASES	8.11231	8.97604	10.8959	1.90301	HIF1A_CUX1	-1.14356	Bile duct carcinoma	HIF1A	CUX1	TRUE	FALSE	TRUE	FALSE	0.683791	tf1.or.tf2
HP:0002664	HPO	7.28128	7.51374	10.0638	-0.800212	GABPA_FOXO1	0.412244	Neoplasm	GABPA	FOXO1	FALSE	TRUE	TRUE	FALSE	0.683707	tf1.or.tf2
HP:0001877	HPO	7.41684	7.7601	11.4816	1.10743	FOXP1_FLI1	11.0617	Abnormal erythrocyte morphology	FOXP1	FLI1	TRUE	FALSE	TRUE	FALSE	0.683269	tf1.or.tf2
DOID:9352	DISEASES	6.7383	5.84577	11.1136	-2.52392	PDX1_TFAP4	-1.56381	Type 2 diabetes mellitus	PDX1	TFAP4	TRUE	FALSE	TRUE	FALSE	0.682066	tf1.or.tf2
GO:0005730	GO	8.35369	0.684711	10.2673	-3.08147	ETV6_MAX	10.3665	nucleolus	ETV6	MAX	TRUE	FALSE	TRUE	FALSE	0.681071	tf1.or.tf2
HP:0200006	HPO	5.83947	7.44832	11.2858	-1.59035	MXI1_FLI1	4.61268	Slanting of the palpebral fissure	MXI1	FLI1	FALSE	TRUE	TRUE	FALSE	0.680659	tf1.or.tf2
ICD10:Q2	DISEASES	4.97815	6.19764	11.6952	-2.82403	HIF1A_RFX5	-0.557167	ICD10:Q2	HIF1A	RFX5	TRUE	FALSE	TRUE	FALSE	0.680627	tf1.or.tf2
HP:0000925	HPO	7.00561	8.90755	7.51811	-2.84763	NEUROD1_FLI1	0.333194	Abnormality of the vertebral column	NEUROD1	FLI1	FALSE	TRUE	TRUE	FALSE	0.679869	tf1.or.tf2
DOID:4074	DISEASES	7.41199	7.48003	10.9569	-0.130312	NANOG_TFAP4	-1.60237	Pancreatic adenocarcinoma	NANOG	TFAP4	TRUE	FALSE	TRUE	FALSE	0.679717	tf1.or.tf2
HP:0002500	HPO	7.00741	7.25454	11.0642	-0.0398124	FOSL2_FLI1	9.13049	Abnormality of the cerebral white matter	FOSL2	FLI1	FALSE	TRUE	TRUE	FALSE	0.678284	tf1.or.tf2
DOID:612	DISEASES	9.19229	10.7176	6.36603	-0.594587	FLI1_FOXO1	1.42722	Primary immunodeficiency disease	FLI1	FOXO1	FALSE	TRUE	TRUE	FALSE	0.677114	tf1.or.tf2
HP:0002683	HPO	6.47543	5.85134	11.2609	-1.4786	TAL1_FLI1	6.12548	Abnormality of the calvaria	TAL1	FLI1	FALSE	TRUE	TRUE	FALSE	0.676785	tf1.or.tf2
HP:0000422	HPO	5.58617	6.96699	11.778	-1.56018	PDX1_FLI1	-0.185178	Abnormality of the nasal bridge	PDX1	FLI1	FALSE	TRUE	TRUE	FALSE	0.676663	tf1.or.tf2
HP:0011793	HPO	7.30125	7.32009	10.1577	-0.431422	ASCL1_ERG	1.62679	Neoplasm by anatomical site	ASCL1	ERG	TRUE	FALSE	TRUE	FALSE	0.676608	tf1.or.tf2
HP:0011792	HPO	6.39244	8.2787	9.50333	-1.86977	MITF_TEAD4	7.79723	Neoplasm by histology	MITF	TEAD4	TRUE	FALSE	TRUE	FALSE	0.675917	tf1.or.tf2
HP:0004329	HPO	6.62858	7.67399	11.4701	0.208841	MITF_TFAP4	-1.44893	Abnormal morphology of the posterior segment of the globe	MITF	TFAP4	TRUE	FALSE	TRUE	FALSE	0.675854	tf1.or.tf2
DOID:3459	DISEASES	6.4699	6.73268	10.7463	-1.81074	HIF1A_MEIS2	-0.942932	Breast carcinoma	HIF1A	MEIS2	TRUE	FALSE	TRUE	FALSE	0.674713	tf1.or.tf2
HP:0011793	HPO	7.28173	7.40823	9.60652	-0.760191	GABPA_FOXO1	0.634055	Neoplasm by anatomical site	GABPA	FOXO1	FALSE	TRUE	TRUE	FALSE	0.671989	tf1.or.tf2
HP:0007364	HPO	7.05974	5.29288	11.7796	-0.140842	FOSL2_FLI1	9.19903	Aplasia/Hypoplasia of the cerebrum	FOSL2	FLI1	FALSE	TRUE	TRUE	FALSE	0.671888	tf1.or.tf2
ICD10:Q2	DISEASES	5.38575	6.57525	10.5449	-3.00005	HIF1A_CUX1	-1.36956	ICD10:Q2	HIF1A	CUX1	TRUE	FALSE	TRUE	FALSE	0.671123	tf1.or.tf2
HP:0002500	HPO	7.69131	8.8051	8.45046	-0.400951	ASCL1_FLI1	7.96313	Abnormality of the cerebral white matter	ASCL1	FLI1	FALSE	TRUE	TRUE	FALSE	0.670742	tf1.or.tf2
HP:0000377	HPO	6.40474	7.77929	10.171	-1.17834	POU2F2_FLI1	0.702156	Abnormality of the pinna	POU2F2	FLI1	FALSE	TRUE	TRUE	FALSE	0.670349	tf1.or.tf2
HP:0040290	HPO	7.61052	5.74857	9.69923	-1.14016	MYOD1_FLI1	1.43985	Abnormality of skeletal muscles	MYOD1	FLI1	TRUE	FALSE	TRUE	FALSE	0.670164	tf1.or.tf2
DOID:4074	DISEASES	6.86378	6.99013	10.3294	-1.44903	NANOG_TCF3	-1.64945	Pancreatic adenocarcinoma	NANOG	TCF3	TRUE	FALSE	TRUE	FALSE	0.669877	tf1.or.tf2
GO:0015031	GO	7.73677	9.22755	8.85039	0.459431	CEBPB_XBP1	-0.400523	protein transport	CEBPB	XBP1	FALSE	TRUE	TRUE	FALSE	0.66934	tf1.or.tf2
GO:0000122	GO	7.6025	6.64717	10.1032	0.396519	ASCL1_ERG	3.30636	negative regulation of transcription by RNA polymerase II	ASCL1	ERG	TRUE	FALSE	TRUE	FALSE	0.669044	tf1.or.tf2
HP:0002683	HPO	6.69796	6.64991	9.64118	-1.91877	MEIS2_FLI1	6.70353	Abnormality of the calvaria	MEIS2	FLI1	TRUE	TRUE	TRUE	TRUE	0.668186	tf1.or.tf2
GO:0005730	GO	8.74801	8.28655	11.5204	11.5766	E2F7_ETV4	0.103464	nucleolus	E2F7	ETV4	FALSE	TRUE	TRUE	FALSE	0.667925	tf1.or.tf2
HP:0040069	HPO	7.51049	2.29792	10.6556	-2.37656	TWIST1_FLI1	1.12558	Abnormality of lower limb bone	TWIST1	FLI1	TRUE	TRUE	TRUE	TRUE	0.66758	tf1.or.tf2
HP:0001760	HPO	6.31753	5.63705	10.3003	-2.41937	MYOD1_FLI1	-1.7961	Abnormality of the foot	MYOD1	FLI1	FALSE	TRUE	TRUE	FALSE	0.667508	tf1.or.tf2
HP:0012718	HPO	6.64381	5.15355	10.7984	-1.68582	MYCN_RFX5	-0.691927	Morphological abnormality of the gastrointestinal tract	MYCN	RFX5	TRUE	TRUE	TRUE	TRUE	0.667244	tf1.or.tf2
HP:0010993	HPO	7.14146	6.35601	11.1809	0.2707	NEUROD1_FLI1	7.62475	Abnormality of the cerebral subcortex	NEUROD1	FLI1	FALSE	TRUE	TRUE	FALSE	0.667158	tf1.or.tf2
DOID:4905	DISEASES	7.52649	9.54531	7.65571	-1.20744	NANOG_CUX1	-1.9145	Pancreatic carcinoma	NANOG	CUX1	TRUE	FALSE	TRUE	FALSE	0.667102	tf1.or.tf2
HP:0012547	HPO	7.3884	3.01223	11.3624	-1.28131	FOXP1_ETV4	9.2276	Abnormal involuntary eye movements	FOXP1	ETV4	TRUE	FALSE	TRUE	FALSE	0.66632	tf1.or.tf2
HP:0001098	HPO	6.48806	7.10344	11.5704	0.217771	MITF_TFAP4	-1.53818	Abnormal fundus morphology	MITF	TFAP4	TRUE	FALSE	TRUE	FALSE	0.666195	tf1.or.tf2
HP:0030669	HPO	6.73467	7.19581	10.1497	-0.857997	ASCL1_FLI1	4.90133	Abnormal ocular adnexa morphology	ASCL1	FLI1	TRUE	TRUE	TRUE	TRUE	0.666063	tf1.or.tf2
HP:0000290	HPO	7.03276	5.77382	9.09967	-2.42938	NEUROD1_FLI1	3.69345	Abnormality of the forehead	NEUROD1	FLI1	FALSE	TRUE	TRUE	FALSE	0.665728	tf1.or.tf2
HP:0004322	HPO	5.52998	5.95079	11.5071	-2.03909	MYOD1_FLI1	10.2849	Short stature	MYOD1	FLI1	FALSE	TRUE	TRUE	FALSE	0.665638	tf1.or.tf2
ICD10:Q02	DISEASES	6.53562	6.10025	11.4838	-1.05223	NEUROD1_ELK1	4.9026	ICD10:Q02	NEUROD1	ELK1	TRUE	FALSE	TRUE	FALSE	0.665549	tf1.or.tf2
HP:0001167	HPO	6.29847	6.70681	10.3878	-1.55907	MEIS2_FLI1	6.59547	Abnormality of finger	MEIS2	FLI1	TRUE	TRUE	TRUE	TRUE	0.665458	tf1.or.tf2
DOID:4090	DISEASES	6.72971	6.25067	10.3241	-2.12381	MITF_MAX	0.0224361	Agnosia	MITF	MAX	FALSE	TRUE	TRUE	FALSE	0.664182	tf1.or.tf2
HP:0001760	HPO	5.18027	7.17327	11.4081	-1.7772	MYCN_RFX5	0.326695	Abnormality of the foot	MYCN	RFX5	TRUE	FALSE	TRUE	FALSE	0.663393	tf1.or.tf2
HP:0004322	HPO	5.66476	8.68757	10.733	-0.770237	GABPA_MEIS2	-0.499849	Short stature	GABPA	MEIS2	FALSE	TRUE	TRUE	FALSE	0.663295	tf1.or.tf2
ICD10:C0	DISEASES	5.47397	7.18134	11.5067	-0.551014	HIF1A_CUX1	-1.48056	ICD10:C0	HIF1A	CUX1	TRUE	FALSE	TRUE	FALSE	0.662731	tf1.or.tf2
ICD10:D35	DISEASES	5.82579	8.5769	10.4346	-0.00307016	MYC_CUX1	0.192272	ICD10:D35	MYC	CUX1	TRUE	FALSE	TRUE	FALSE	0.662584	tf1.or.tf2
HP:0011297	HPO	4.93357	6.50839	11.3993	-2.51708	TCF12_ETV4	4.72725	Abnormality of digit	TCF12	ETV4	TRUE	FALSE	TRUE	FALSE	0.661808	tf1.or.tf2
HP:0001098	HPO	7.5708	2.20314	11.7846	-0.798409	PDX1_ERG	1.51297	Abnormal fundus morphology	PDX1	ERG	TRUE	FALSE	TRUE	FALSE	0.660792	tf1.or.tf2
GO:0003682	GO	8.45785	8.59292	6.86418	-0.428006	TGIF2_FLI1	-0.649887	chromatin binding	TGIF2	FLI1	FALSE	TRUE	TRUE	FALSE	0.66061	tf1.or.tf2
HP:0040066	HPO	6.31044	5.86033	10.4377	-1.77265	FOXP1_FLI1	2.16211	Abnormal morphology of bones of the lower limbs	FOXP1	FLI1	FALSE	TRUE	TRUE	FALSE	0.66017	tf1.or.tf2
ICD10:Q02	DISEASES	6.20601	6.71442	10.8684	-1.11428	FOXK2_FLI1	-2.12343	ICD10:Q02	FOXK2	FLI1	TRUE	FALSE	TRUE	FALSE	0.659735	tf1.or.tf2
DOID:11476	DISEASES	7.66728	7.27164	8.37056	-2.35098	CDX2_RFX5	0.10886	Osteoporosis	CDX2	RFX5	TRUE	FALSE	TRUE	FALSE	0.658743	tf1.or.tf2
DOID:3082	DISEASES	6.4736	5.97105	11.0995	-1.37905	FOXP1_FLI1	-1.69109	Interstitial lung disease	FOXP1	FLI1	FALSE	TRUE	TRUE	FALSE	0.658519	tf1.or.tf2
ICD10:C91	DISEASES	1.19919	9.06465	11.2254	-2.21802	NANOG_ELF1	0.363051	ICD10:C91	NANOG	ELF1	FALSE	TRUE	TRUE	FALSE	0.658241	tf1.or.tf2
DOID:8618	DISEASES	6.67638	5.96436	11.5866	-0.566273	NANOG_FLI1	5.05997	Oral cavity cancer	NANOG	FLI1	TRUE	FALSE	TRUE	FALSE	0.658123	tf1.or.tf2
GO:0008285	GO	6.91865	6.67573	10.5818	-0.223267	NANOG_TFAP4	-0.970142	negative regulation of cell proliferation	NANOG	TFAP4	FALSE	TRUE	TRUE	FALSE	0.657278	tf1.or.tf2
HP:0000534	HPO	6.71579	5.65002	9.76715	-1.78962	NCOA3_FLI1	4.96657	Abnormal eyebrow morphology	NCOA3	FLI1	FALSE	TRUE	TRUE	FALSE	0.65582	tf1.or.tf2
DOID:2152	DISEASES	6.97156	6.87832	11.0967	0.238595	NANOG_TFAP4	-1.44387	Ovary epithelial cancer	NANOG	TFAP4	TRUE	FALSE	TRUE	FALSE	0.655753	tf1.or.tf2
DOID:4607	DISEASES	6.45687	6.90796	10.8284	-0.476246	NANOG_TFAP4	-0.978188	Biliary tract cancer	NANOG	TFAP4	TRUE	FALSE	TRUE	FALSE	0.654956	tf1.or.tf2
HP:0000534	HPO	5.83248	6.55241	10.9062	-1.27851	MXI1_FLI1	5.75115	Abnormal eyebrow morphology	MXI1	FLI1	FALSE	TRUE	TRUE	FALSE	0.654553	tf1.or.tf2
HP:0000290	HPO	6.48111	6.55904	10.7709	-0.377431	SOX9_FLI1	6.99893	Abnormality of the forehead	SOX9	FLI1	TRUE	TRUE	TRUE	TRUE	0.653608	tf1.or.tf2
DOID:9352	DISEASES	6.21942	5.71455	10.3005	-2.63902	PDX1_RFX5	0.10886	Type 2 diabetes mellitus	PDX1	RFX5	TRUE	FALSE	TRUE	FALSE	0.653135	tf1.or.tf2
ICD10:G24	DISEASES	6.39896	7.01763	10.5741	-0.612208	TWIST1_FLI1	8.89628	ICD10:G24	TWIST1	FLI1	TRUE	FALSE	TRUE	FALSE	0.65276	tf1.or.tf2
HP:0004325	HPO	6.40216	7.37863	10.3622	-0.359276	SIX5_TCF3	-1.41196	Decreased body weight	SIX5	TCF3	FALSE	TRUE	TRUE	FALSE	0.652682	tf1.or.tf2
HP:0001332	HPO	6.6446	6.49143	10.8328	-0.0249025	TWIST1_FLI1	2.85445	Dystonia	TWIST1	FLI1	TRUE	FALSE	TRUE	FALSE	0.651996	tf1.or.tf2
HP:0030236	HPO	6.89737	5.18056	9.87076	-1.51169	MYOD1_FLI1	1.01444	Abnormality of muscle size	MYOD1	FLI1	TRUE	FALSE	TRUE	FALSE	0.6519	tf1.or.tf2
HP:0005918	HPO	7.39915	4.92921	8.80173	-2.03649	MYOD1_ERG	3.38165	Abnormality of phalanx of finger	MYOD1	ERG	TRUE	FALSE	TRUE	FALSE	0.651646	tf1.or.tf2
DOID:4905	DISEASES	7.01513	6.91375	10.6504	-0.0414856	NANOG_TFAP4	-1.5403	Pancreatic carcinoma	NANOG	TFAP4	TRUE	FALSE	TRUE	FALSE	0.65164	tf1.or.tf2
HP:0000925	HPO	6.45825	6.24949	9.89546	-1.41411	ASCL1_FLI1	-1.06295	Abnormality of the vertebral column	ASCL1	FLI1	FALSE	TRUE	TRUE	FALSE	0.650837	tf1.or.tf2
ICD10:J449	DISEASES	6.55752	7.92613	10.7107	0.879578	PDX1_FOXO1	0.168377	ICD10:J449	PDX1	FOXO1	FALSE	TRUE	TRUE	FALSE	0.65019	tf1.or.tf2
HP:0000240	HPO	7.45502	6.64043	10.8569	1.43294	E2F7_FLI1	0.150266	Abnormality of skull size	E2F7	FLI1	FALSE	TRUE	TRUE	FALSE	0.650113	tf1.or.tf2
HP:0100886	HPO	6.45628	8.76225	8.34189	-1.35378	GABPA_MEIS2	-1.41292	Abnormality of globe location	GABPA	MEIS2	FALSE	TRUE	TRUE	FALSE	0.64884	tf1.or.tf2
HP:0030669	HPO	5.61339	5.43836	11.561	-1.3343	FLI1_FOXO1	-0.228425	Abnormal ocular adnexa morphology	FLI1	FOXO1	TRUE	FALSE	TRUE	FALSE	0.648401	tf1.or.tf2
DOID:3479	DISEASES	6.23794	6.50214	9.93232	-1.87008	MITF_E2F1	0.10886	Uveal cancer	MITF	E2F1	TRUE	FALSE	TRUE	FALSE	0.646977	tf1.or.tf2
ICD10:C0	DISEASES	6.26449	7.48282	11.5015	1.29995	NANOG_ERG	4.95184	ICD10:C0	NANOG	ERG	TRUE	FALSE	TRUE	FALSE	0.646829	tf1.or.tf2
DOID:26	DISEASES	5.94414	6.48223	10.4152	-1.52125	PDX1_FLI1	0.67833	Pancreas disease	PDX1	FLI1	TRUE	FALSE	TRUE	FALSE	0.646812	tf1.or.tf2
HP:0009122	HPO	5.80477	6.81601	11.3886	-0.247572	ERG_SOX9	0.150266	Aplasia/hypoplasia affecting bones of the axial skeleton	ERG	SOX9	FALSE	TRUE	TRUE	FALSE	0.646663	tf1.or.tf2
HP:0000549	HPO	5.91618	6.78788	10.0639	-1.46953	ZEB2_ETV4	-0.484364	Abnormal conjugate eye movement	ZEB2	ETV4	TRUE	FALSE	TRUE	FALSE	0.645776	tf1.or.tf2
HP:0002648	HPO	6.27566	3.89922	11.5093	-1.2271	MYCN_ERG	4.53215	Abnormality of calvarial morphology	MYCN	ERG	TRUE	FALSE	TRUE	FALSE	0.645446	tf1.or.tf2
HP:0000316	HPO	6.35955	5.72066	10.8191	-0.647349	TAL1_FLI1	9.09737	Hypertelorism	TAL1	FLI1	FALSE	TRUE	TRUE	FALSE	0.645254	tf1.or.tf2
HP:0002719	HPO	6.9364	5.1293	11.2075	0.275371	MITF_FLI1	-0.878523	Recurrent infections	MITF	FLI1	FALSE	TRUE	TRUE	FALSE	0.645146	tf1.or.tf2
DOID:0060116	DISEASES	5.89769	7.25159	10.2892	-0.747067	ZEB1_FLI1	1.15388	Sensory system cancer	ZEB1	FLI1	TRUE	FALSE	TRUE	FALSE	0.645064	tf1.or.tf2
DOID:5041	DISEASES	7.12283	6.62702	10.9372	0.437363	NANOG_TFAP4	-1.80441	Esophageal cancer	NANOG	TFAP4	TRUE	FALSE	TRUE	FALSE	0.644858	tf1.or.tf2
HP:0025033	HPO	4.9791	5.52831	11.6586	-1.95905	FOXP1_FLI1	-0.263214	Abnormality of digestive system morphology	FOXP1	FLI1	FALSE	TRUE	TRUE	FALSE	0.644588	tf1.or.tf2
HP:0004328	HPO	5.06194	6.92729	10.9633	-1.64481	MITF_CUX1	-0.417212	Abnormal anterior segment morphology	MITF	CUX1	TRUE	FALSE	TRUE	FALSE	0.644082	tf1.or.tf2
HP:0010674	HPO	6.39406	6.76671	10.2864	-0.423865	ASCL1_FLI1	4.47737	Abnormality of the curvature of the vertebral column	ASCL1	FLI1	FALSE	TRUE	TRUE	FALSE	0.643962	tf1.or.tf2
HP:0010438	HPO	5.70223	6.12158	10.6821	-1.46847	TWIST1_FLI1	5.786	Abnormal ventricular septum morphology	TWIST1	FLI1	FALSE	TRUE	TRUE	FALSE	0.643727	tf1.or.tf2
GO:0000122	GO	7.52298	7.28274	11.2947	7.04263	HIF1A_MEIS2	-1.00631	negative regulation of transcription by RNA polymerase II	HIF1A	MEIS2	FALSE	TRUE	TRUE	FALSE	0.643639	tf1.or.tf2
DOID:3717	DISEASES	5.9847	7.5479	11.0171	0.674918	HIF1A_CUX1	-0.997013	Gastric adenocarcinoma	HIF1A	CUX1	TRUE	FALSE	TRUE	FALSE	0.643638	tf1.or.tf2
HP:0001903	HPO	6.7983	6.47202	11.4485	1.26602	FOXP1_FLI1	10.905	Anemia	FOXP1	FLI1	TRUE	FALSE	TRUE	FALSE	0.643615	tf1.or.tf2
HP:0001098	HPO	5.41072	8.27577	11.502	0.382862	MITF_TCF3	-1.55488	Abnormal fundus morphology	MITF	TCF3	TRUE	FALSE	TRUE	FALSE	0.643214	tf1.or.tf2
HP:0012447	HPO	6.46434	6.47938	11.1229	0.446501	FOXP1_FLI1	9.92958	Abnormal myelination	FOXP1	FLI1	TRUE	FALSE	TRUE	FALSE	0.64286	tf1.or.tf2
DOID:1115	DISEASES	5.75456	6.58126	9.83567	-2.10701	MNT_FLI1	3.73138	Sarcoma	MNT	FLI1	FALSE	TRUE	TRUE	FALSE	0.642767	tf1.or.tf2
HP:0002118	HPO	6.35206	6.18493	10.7422	-0.290934	ZEB1_FLI1	0.161025	Abnormality of the cerebral ventricles	ZEB1	FLI1	FALSE	TRUE	TRUE	FALSE	0.642178	tf1.or.tf2
ICD10:C0	DISEASES	6.46829	5.38702	11.5686	-0.598814	NANOG_FLI1	5.20655	ICD10:C0	NANOG	FLI1	TRUE	FALSE	TRUE	FALSE	0.641881	tf1.or.tf2
HP:0004328	HPO	6.16627	5.26192	10.2321	-1.69203	MYOD1_FLI1	3.34436	Abnormal anterior segment morphology	MYOD1	FLI1	FALSE	TRUE	TRUE	FALSE	0.641596	tf1.or.tf2
HP:0011793	HPO	5.87163	6.38582	10.0662	-1.59109	MITF_CUX1	-1.08279	Neoplasm by anatomical site	MITF	CUX1	TRUE	FALSE	TRUE	FALSE	0.641551	tf1.or.tf2
GO:0003700	GO	7.82055	-0.0471214	10.9487	0.519868	ERG_FOXA2	10.4287	DNA-binding transcription factor activity	ERG	FOXA2	FALSE	TRUE	TRUE	FALSE	0.641511	tf1.or.tf2
DOID:2871	DISEASES	6.66173	8.3038	9.77474	0.665098	FOXP1_ETV4	-0.752957	Endometrial carcinoma	FOXP1	ETV4	TRUE	FALSE	TRUE	FALSE	0.641233	tf1.or.tf2
GO:0000122	GO	7.74154	7.61305	11.8136	10.1299	NANOG_E2F1	10.5094	negative regulation of transcription by RNA polymerase II	NANOG	E2F1	FALSE	TRUE	TRUE	FALSE	0.641079	tf1.or.tf2
HP:0011297	HPO	6.27026	2.71641	11.1836	-2.12924	TWIST1_FLI1	5.54073	Abnormality of digit	TWIST1	FLI1	TRUE	TRUE	TRUE	TRUE	0.640881	tf1.or.tf2
DOID:3717	DISEASES	6.00898	9.20195	8.87547	0.0026718	ZEB1_SOX2	0.10886	Gastric adenocarcinoma	ZEB1	SOX2	TRUE	TRUE	TRUE	TRUE	0.640817	tf1.or.tf2
HP:0000534	HPO	6.55019	6.15778	10.4916	-0.203162	POU4F2_FLI1	3.33642	Abnormal eyebrow morphology	POU4F2	FLI1	FALSE	TRUE	TRUE	FALSE	0.640739	tf1.or.tf2
HP:0000159	HPO	4.63749	6.24075	11.2347	-2.28665	PBX3_FLI1	-2.34386	Abnormal lip morphology	PBX3	FLI1	FALSE	TRUE	TRUE	FALSE	0.640699	tf1.or.tf2
HP:0007370	HPO	5.87474	7.30182	10.7575	-0.208488	ATF7_FLI1	2.73359	Aplasia/Hypoplasia of the corpus callosum	ATF7	FLI1	FALSE	TRUE	TRUE	FALSE	0.640636	tf1.or.tf2
HP:0005105	HPO	4.38989	8.45114	11.421	-1.03061	MXI1_FLI1	1.45776	Abnormal nasal morphology	MXI1	FLI1	FALSE	TRUE	TRUE	FALSE	0.640618	tf1.or.tf2
HP:0008050	HPO	5.42391	7.24327	11.7399	0.115785	FLI1_E2F1	0.150266	Abnormality of the palpebral fissures	FLI1	E2F1	TRUE	FALSE	TRUE	FALSE	0.640587	tf1.or.tf2
DOID:4195	DISEASES	6.9919	6.93757	10.2311	0.0145471	PDX1_ETV4	-0.0737638	Hyperglycemia	PDX1	ETV4	TRUE	FALSE	TRUE	FALSE	0.640204	tf1.or.tf2
GO:0000978	GO	7.01853	8.30392	8.70173	-0.602608	GABPA_SOX2	0.103464	RNA polymerase II proximal promoter sequence-specific DNA binding	GABPA	SOX2	TRUE	FALSE	TRUE	FALSE	0.640167	tf1.or.tf2
HP:0002059	HPO	7.05246	4.44537	11.635	0.709997	MITF_FLI1	10.0845	Cerebral atrophy	MITF	FLI1	FALSE	TRUE	TRUE	FALSE	0.640146	tf1.or.tf2
HP:0006493	HPO	6.4405	6.02429	9.02635	-1.95284	POU4F2_FLI1	1.35468	Aplasia/hypoplasia involving bones of the lower limbs	POU4F2	FLI1	FALSE	TRUE	TRUE	FALSE	0.639218	tf1.or.tf2
HP:0006493	HPO	6.83314	7.86548	7.58982	-1.68528	ZHX2_FLI1	0.702827	Aplasia/hypoplasia involving bones of the lower limbs	ZHX2	FLI1	FALSE	TRUE	TRUE	FALSE	0.639023	tf1.or.tf2
DOID:4074	DISEASES	7.50693	9.02234	6.6037	-1.70892	NANOG_CUX1	-1.6205	Pancreatic adenocarcinoma	NANOG	CUX1	TRUE	FALSE	TRUE	FALSE	0.638765	tf1.or.tf2
ICD10:C91	DISEASES	5.95932	5.3431	11.0943	-1.53903	PDX1_TCF3	-0.0888737	ICD10:C91	PDX1	TCF3	FALSE	TRUE	TRUE	FALSE	0.638743	tf1.or.tf2
HP:0005918	HPO	5.98984	4.83925	10.31	-2.00314	POU2F2_FLI1	0.0469141	Abnormality of phalanx of finger	POU2F2	FLI1	FALSE	TRUE	TRUE	FALSE	0.638488	tf1.or.tf2
ICD10:C140	DISEASES	4.84064	6.98261	10.4134	-1.472	FOXM1_CUX1	-0.7707	ICD10:C140	FOXM1	CUX1	TRUE	FALSE	TRUE	FALSE	0.638322	tf1.or.tf2
GO:0044212	GO	7.30963	8.77808	8.32216	0.717229	ERG_FOXA2	-1.12697	transcription regulatory region DNA binding	ERG	FOXA2	FALSE	TRUE	TRUE	FALSE	0.637554	tf1.or.tf2
HP:0012252	HPO	4.64377	6.87586	11.4738	-1.44135	MYCN_FLI1	6.28358	Abnormal respiratory system morphology	MYCN	FLI1	TRUE	TRUE	TRUE	TRUE	0.637213	tf1.or.tf2
HP:0000177	HPO	5.10744	5.51146	11.5045	-1.57886	PDX1_FLI1	4.47923	Abnormality of upper lip	PDX1	FLI1	TRUE	TRUE	TRUE	TRUE	0.63716	tf1.or.tf2
DOID:1115	DISEASES	6.00648	7.75524	9.69049	-0.436612	MITF_ETV1	2.82228	Sarcoma	MITF	ETV1	TRUE	TRUE	TRUE	TRUE	0.637158	tf1.or.tf2
HP:0000549	HPO	6.15919	5.16638	10.5414	-1.21857	ZEB1_FLI1	-0.555684	Abnormal conjugate eye movement	ZEB1	FLI1	FALSE	TRUE	TRUE	FALSE	0.637136	tf1.or.tf2
HP:0003202	HPO	6.58981	5.58358	9.78873	-1.08342	MYOD1_ERG	0.80805	Skeletal muscle atrophy	MYOD1	ERG	TRUE	FALSE	TRUE	FALSE	0.636935	tf1.or.tf2
GO:0016604	GO	8.78734	3.5556	11.5729	11.2533	FOXA2_FLI1	10.7976	nuclear body	FOXA2	FLI1	FALSE	TRUE	TRUE	FALSE	0.636634	tf1.or.tf2
GO:0003700	GO	6.54335	6.34053	10.234	-0.608612	MEIS2_FLI1	3.10099	DNA-binding transcription factor activity	MEIS2	FLI1	TRUE	TRUE	TRUE	TRUE	0.63648	tf1.or.tf2
HP:0025033	HPO	5.57435	4.77351	11.0946	-1.74298	NANOG_TCF3	-0.778363	Abnormality of digestive system morphology	NANOG	TCF3	FALSE	TRUE	TRUE	FALSE	0.636401	tf1.or.tf2
HP:0000286	HPO	5.13505	6.29825	11.2052	-1.29183	PDX1_FLI1	0.965215	Epicanthus	PDX1	FLI1	FALSE	TRUE	TRUE	FALSE	0.636016	tf1.or.tf2
HP:0002683	HPO	6.80119	5.47532	10.351	-0.168758	ELF3_MEIS2	-0.712425	Abnormality of the calvaria	ELF3	MEIS2	FALSE	TRUE	TRUE	FALSE	0.635713	tf1.or.tf2
HP:0005918	HPO	4.40186	6.08282	11.7575	-1.94654	HIF1A_FLI1	3.02223	Abnormality of phalanx of finger	HIF1A	FLI1	FALSE	TRUE	TRUE	FALSE	0.635627	tf1.or.tf2
GO:0008134	GO	6.68419	5.93479	10.8383	1.40571	FOXA2_ELK1	-0.816985	transcription factor binding	FOXA2	ELK1	TRUE	FALSE	TRUE	FALSE	0.635089	tf1.or.tf2
DOID:3083	DISEASES	5.03559	5.36717	11.197	-1.99055	FOXP1_FLI1	-2.84003	Chronic obstructive pulmonary disease	FOXP1	FLI1	TRUE	FALSE	TRUE	FALSE	0.63497	tf1.or.tf2
HP:0000159	HPO	4.57352	8.06556	9.95378	-2.29705	MYCN_CUX1	-0.204752	Abnormal lip morphology	MYCN	CUX1	TRUE	FALSE	TRUE	FALSE	0.634968	tf1.or.tf2
GO:0000790	GO	8.90717	0.919602	11.4477	9.10884	ERG_E2F1	0.103464	nuclear chromatin	ERG	E2F1	FALSE	TRUE	TRUE	FALSE	0.634789	tf1.or.tf2
DOID:3083	DISEASES	6.26476	8.05719	10.1183	0.804081	PDX1_FOXO1	0.11507	Chronic obstructive pulmonary disease	PDX1	FOXO1	FALSE	TRUE	TRUE	FALSE	0.634772	tf1.or.tf2
GO:0003682	GO	6.09122	7.43828	10.9046	0.162349	PBX2_E2F1	8.88456	chromatin binding	PBX2	E2F1	TRUE	FALSE	TRUE	FALSE	0.634689	tf1.or.tf2
DOID:4440	DISEASES	6.07017	7.10886	9.38669	-1.38135	NANOG_FLI1	1.16011	Seminoma	NANOG	FLI1	TRUE	FALSE	TRUE	FALSE	0.634514	tf1.or.tf2
HP:0002795	HPO	5.55065	5.20372	11.4759	-0.972689	MYOD1_FLI1	0.586641	Functional respiratory abnormality	MYOD1	FLI1	TRUE	FALSE	TRUE	FALSE	0.633908	tf1.or.tf2
HP:0000357	HPO	6.42134	5.4714	9.35358	-1.7212	MEIS2_FLI1	5.89036	Abnormal location of ears	MEIS2	FLI1	TRUE	TRUE	TRUE	TRUE	0.633621	tf1.or.tf2
HP:0030669	HPO	6.7239	3.84738	11.0751	-0.466451	ASCL1_ERG	3.63997	Abnormal ocular adnexa morphology	ASCL1	ERG	TRUE	FALSE	TRUE	FALSE	0.63361	tf1.or.tf2
HP:0002664	HPO	5.55317	4.89836	11.2382	-1.39242	MYCN_RFX5	-0.917378	Neoplasm	MYCN	RFX5	TRUE	FALSE	TRUE	FALSE	0.633308	tf1.or.tf2
ICD10:D35	DISEASES	6.37813	7.57671	7.81664	-2.50841	XBP1_CEBPD	1.71228	ICD10:D35	XBP1	CEBPD	FALSE	TRUE	TRUE	FALSE	0.632982	tf1.or.tf2
GO:0005783	GO	8.24744	-0.146581	9.71611	0.55041	CEBPB_XBP1	-0.199498	endoplasmic reticulum	CEBPB	XBP1	FALSE	TRUE	TRUE	FALSE	0.632901	tf1.or.tf2
ICD10:G249	DISEASES	6.00958	7.11996	9.93361	-0.638308	TWIST1_FLI1	7.80477	ICD10:G249	TWIST1	FLI1	TRUE	FALSE	TRUE	FALSE	0.632881	tf1.or.tf2
DOID:5517	DISEASES	6.02899	6.05354	10.9409	-0.535583	NANOG_TCF3	-1.11644	Stomach carcinoma	NANOG	TCF3	TRUE	FALSE	TRUE	FALSE	0.632396	tf1.or.tf2
DOID:2151	DISEASES	7.33111	5.76161	10.9679	0.321022	NANOG_TFAP4	-1.42622	Malignant ovarian surface epithelial-stromal neoplasm	NANOG	TFAP4	TRUE	FALSE	TRUE	FALSE	0.63184	tf1.or.tf2
GO:0042803	GO	6.71204	6.85976	10.031	0.864188	ASCL1_TFAP4	-1.04149	protein homodimerization activity	ASCL1	TFAP4	TRUE	TRUE	TRUE	TRUE	0.631722	tf1.or.tf2
HP:0002650	HPO	5.67619	6.47754	10.2956	-1.09197	ELF3_MEIS2	-1.06871	Scoliosis	ELF3	MEIS2	FALSE	TRUE	TRUE	FALSE	0.631279	tf1.or.tf2
HP:0000518	HPO	6.05921	7.48367	8.62073	-1.62974	NEUROD1_FLI1	2.10874	Cataract	NEUROD1	FLI1	FALSE	TRUE	TRUE	FALSE	0.630962	tf1.or.tf2
HP:0001098	HPO	7.42456	7.13572	9.53523	1.22355	MYOD1_MAX	-1.56542	Abnormal fundus morphology	MYOD1	MAX	FALSE	TRUE	TRUE	FALSE	0.630852	tf1.or.tf2
ICD10:Q11	DISEASES	4.79842	7.13443	9.82331	-1.68525	POU4F2_MAX	0.0835841	ICD10:Q11	POU4F2	MAX	TRUE	FALSE	TRUE	FALSE	0.630317	tf1.or.tf2
HP:0000486	HPO	4.85128	8.50397	10.0353	-1.26552	ASCL1_FLI1	3.46603	Strabismus	ASCL1	FLI1	TRUE	TRUE	TRUE	TRUE	0.63008	tf1.or.tf2
DOID:5517	DISEASES	5.54267	6.16132	11.407	-0.0644587	NANOG_TFAP4	-1.3967	Stomach carcinoma	NANOG	TFAP4	TRUE	FALSE	TRUE	FALSE	0.62897	tf1.or.tf2
DOID:0070004	DISEASES	6.52192	5.17822	11.1004	-0.727756	FOXP1_FLI1	-1.73017	Myeloid neoplasm	FOXP1	FLI1	TRUE	FALSE	TRUE	FALSE	0.628733	tf1.or.tf2
DOID:4074	DISEASES	4.57292	7.35759	11.2152	0.258143	HIF1A_ETV1	-1.5364	Pancreatic adenocarcinoma	HIF1A	ETV1	TRUE	FALSE	TRUE	FALSE	0.628336	tf1.or.tf2
HP:0011793	HPO	6.45025	4.56138	11.0919	-0.14803	MITF_TEAD4	3.82147	Neoplasm by anatomical site	MITF	TEAD4	TRUE	FALSE	TRUE	FALSE	0.62822	tf1.or.tf2
HP:0001167	HPO	6.65573	5.73609	9.77097	-0.481179	ELF3_MEIS2	-1.10057	Abnormality of finger	ELF3	MEIS2	FALSE	TRUE	TRUE	FALSE	0.628135	tf1.or.tf2
HP:0000347	HPO	5.01595	7.27911	11.1484	-0.499828	MITF_TEAD4	-0.116797	Micrognathia	MITF	TEAD4	TRUE	FALSE	TRUE	FALSE	0.627657	tf1.or.tf2
HP:0007369	HPO	6.05228	6.255	11.5171	0.82727	MITF_FLI1	10.2981	Atrophy/Degeneration affecting the cerebrum	MITF	FLI1	FALSE	TRUE	TRUE	FALSE	0.627524	tf1.or.tf2
GO:0005096	GO	7.05449	7.37691	8.13383	-1.14617	JUN_CEBPD	-1.3999	GTPase activator activity	JUN	CEBPD	TRUE	FALSE	TRUE	FALSE	0.627324	tf1.or.tf2
HP:0000240	HPO	4.7255	6.97229	11.9666	-0.215132	MITF_FLI1	6.12029	Abnormality of skull size	MITF	FLI1	TRUE	TRUE	TRUE	TRUE	0.626534	tf1.or.tf2
DOID:3620	DISEASES	6.10711	5.72782	10.1308	-1.58251	NANOG_TFAP4	-0.875434	Central nervous system cancer	NANOG	TFAP4	TRUE	FALSE	TRUE	FALSE	0.626461	tf1.or.tf2
HP:0000517	HPO	5.98992	7.31467	8.55279	-1.69983	NEUROD1_FLI1	1.87166	Abnormality of the lens	NEUROD1	FLI1	FALSE	TRUE	TRUE	FALSE	0.626379	tf1.or.tf2
HP:0011314	HPO	5.40813	6.55353	11.2561	-0.183134	POU4F2_FLI1	0.127482	Abnormality of long bone morphology	POU4F2	FLI1	FALSE	TRUE	TRUE	FALSE	0.626184	tf1.or.tf2
GO:0000139	GO	6.05695	4.50606	11.5972	-0.0960939	NANOG_CUX1	-1.19508	Golgi membrane	NANOG	CUX1	FALSE	TRUE	TRUE	FALSE	0.625966	tf1.or.tf2
GO:0016604	GO	7.55844	7.09799	11.6542	10.2658	HIF1A_FLI1	1.24141	nuclear body	HIF1A	FLI1	TRUE	TRUE	TRUE	TRUE	0.625696	tf1.or.tf2
HP:0002648	HPO	4.82962	4.7789	10.9191	-2.55324	TWIST1_FLI1	2.35764	Abnormality of calvarial morphology	TWIST1	FLI1	TRUE	TRUE	TRUE	TRUE	0.625589	tf1.or.tf2
DOID:854	DISEASES	5.89964	8.0914	8.13208	-1.52956	FLI1_FOXO1	-0.750259	Collagen disease	FLI1	FOXO1	TRUE	FALSE	TRUE	FALSE	0.625067	tf1.or.tf2
HP:0000035	HPO	5.41041	6.72425	9.82136	-1.53215	TWIST1_RFX5	-1.59694	Abnormality of the testis	TWIST1	RFX5	TRUE	FALSE	TRUE	FALSE	0.62466	tf1.or.tf2
HP:0001595	HPO	4.43827	5.55872	11.9069	-1.51868	NANOG_FLI1	0.884037	Abnormality of the hair	NANOG	FLI1	FALSE	TRUE	TRUE	FALSE	0.624065	tf1.or.tf2
DOID:1542	DISEASES	5.75482	5.0281	10.6827	-1.86517	FOXM1_FLI1	-1.93591	Head and neck carcinoma	FOXM1	FLI1	TRUE	FALSE	TRUE	FALSE	0.624011	tf1.or.tf2
GO:0042803	GO	5.43869	8.76215	11.6705	1.53564	ARNT_TFAP4	-0.821327	protein homodimerization activity	ARNT	TFAP4	TRUE	TRUE	TRUE	TRUE	0.624006	tf1.or.tf2
HP:0002167	HPO	7.77051	2.19401	10.9375	0.381361	POU2F2_MAX	-1.01348	Neurological speech impairment	POU2F2	MAX	FALSE	TRUE	TRUE	FALSE	0.623942	tf1.or.tf2
ICD10:F03	DISEASES	4.63932	6.85097	11.0216	-0.288678	TWIST1_CUX1	-0.677436	ICD10:F03	TWIST1	CUX1	FALSE	TRUE	TRUE	FALSE	0.623796	tf1.or.tf2
HP:0000407	HPO	5.94718	7.19327	11.083	0.992087	PDX1_SOX2	0.150266	Sensorineural hearing impairment	PDX1	SOX2	FALSE	TRUE	TRUE	FALSE	0.623681	tf1.or.tf2
ICD10:K51	DISEASES	6.10559	6.05471	10.459	-0.64022	ELF3_TFAP4	9.4143	ICD10:K51	ELF3	TFAP4	TRUE	FALSE	TRUE	FALSE	0.623527	tf1.or.tf2
HP:0002246	HPO	7.25688	7.46066	6.57969	-1.62624	FOXM1_FLI1	-0.236093	Abnormality of the duodenum	FOXM1	FLI1	FALSE	TRUE	TRUE	FALSE	0.623282	tf1.or.tf2
DOID:8618	DISEASES	6.21424	5.51104	11.2634	-0.11477	NANOG_TCF3	-0.0190646	Oral cavity cancer	NANOG	TCF3	TRUE	FALSE	TRUE	FALSE	0.622979	tf1.or.tf2
HP:0002648	HPO	5.70461	6.31131	9.75221	-1.33036	TFAP4_FLI1	5.11973	Abnormality of calvarial morphology	TFAP4	FLI1	FALSE	TRUE	TRUE	FALSE	0.622718	tf1.or.tf2
HP:0003593	HPO	5.7721	7.34455	11.3878	1.2165	PDX1_TCF3	-0.797195	Infantile onset	PDX1	TCF3	FALSE	TRUE	TRUE	FALSE	0.622231	tf1.or.tf2
ICD10:Q82	DISEASES	5.76319	7.00681	9.60956	-0.855406	ETV4_E2F1	0.10886	ICD10:Q82	ETV4	E2F1	FALSE	TRUE	TRUE	FALSE	0.622062	tf1.or.tf2
HP:0004322	HPO	6.1872	5.94104	9.63531	-0.918624	TGIF2_FLI1	0.967207	Short stature	TGIF2	FLI1	FALSE	TRUE	TRUE	FALSE	0.621948	tf1.or.tf2
HP:0000028	HPO	5.48116	4.91863	10.0409	-2.23013	MYOD1_FLI1	-1.42983	Cryptorchidism	MYOD1	FLI1	TRUE	TRUE	TRUE	TRUE	0.621943	tf1.or.tf2
HP:0000316	HPO	5.23886	5.45706	10.4976	-1.76363	MITF_TCF3	-1.56367	Hypertelorism	MITF	TCF3	FALSE	TRUE	TRUE	FALSE	0.621934	tf1.or.tf2
HP:0001560	HPO	6.19373	7.88453	8.94527	-0.376373	MYCN_ERG	7.29438	Abnormality of the amniotic fluid	MYCN	ERG	TRUE	FALSE	TRUE	FALSE	0.621711	tf1.or.tf2
HP:0000549	HPO	4.96731	5.20961	11.6245	-1.11459	FOXM1_FLI1	-1.20271	Abnormal conjugate eye movement	FOXM1	FLI1	FALSE	TRUE	TRUE	FALSE	0.621512	tf1.or.tf2
HP:0000290	HPO	6.39581	7.63832	9.34716	0.222274	SOX9_ETV4	0.150266	Abnormality of the forehead	SOX9	ETV4	TRUE	FALSE	TRUE	FALSE	0.62133	tf1.or.tf2
HP:0030669	HPO	3.42628	6.88658	11.8646	-2.11915	FOXP1_FLI1	-2.00027	Abnormal ocular adnexa morphology	FOXP1	FLI1	TRUE	TRUE	TRUE	TRUE	0.621178	tf1.or.tf2
HP:0005918	HPO	4.87339	6.22505	10.9765	-1.23297	POU4F2_FLI1	1.78411	Abnormality of phalanx of finger	POU4F2	FLI1	FALSE	TRUE	TRUE	FALSE	0.620218	tf1.or.tf2
HP:0001155	HPO	6.83213	4.63822	10.042	-0.251156	ELF3_MEIS2	-1.43557	Abnormality of the hand	ELF3	MEIS2	FALSE	TRUE	TRUE	FALSE	0.620106	tf1.or.tf2
ICD10:Q821	DISEASES	7.79611	6.88638	10.5114	2.03809	ETV4_E2F1	0.10886	ICD10:Q821	ETV4	E2F1	FALSE	TRUE	TRUE	FALSE	0.6198	tf1.or.tf2
DOID:1441	DISEASES	4.71639	6.27924	10.1587	-1.78537	GABPA_TFAP4	6.58903	Autosomal dominant cerebellar ataxia	GABPA	TFAP4	FALSE	TRUE	TRUE	FALSE	0.619776	tf1.or.tf2
HP:0000290	HPO	6.87802	4.65697	10.4558	0.295649	ELF3_MEIS2	-1.26521	Abnormality of the forehead	ELF3	MEIS2	FALSE	TRUE	TRUE	FALSE	0.619655	tf1.or.tf2
HP:0011314	HPO	3.96035	7.79558	11.186	-1.35216	MNT_FLI1	1.27731	Abnormality of long bone morphology	MNT	FLI1	FALSE	TRUE	TRUE	FALSE	0.619382	tf1.or.tf2
HP:0001874	HPO	6.52962	7.19372	9.4436	0.33858	PDX1_TCF3	-0.103179	Abnormality of neutrophils	PDX1	TCF3	FALSE	TRUE	TRUE	FALSE	0.619299	tf1.or.tf2
HP:0002093	HPO	5.60713	4.78592	10.5026	-1.50116	MYOD1_FLI1	3.06358	Respiratory insufficiency	MYOD1	FLI1	TRUE	FALSE	TRUE	FALSE	0.619245	tf1.or.tf2
HP:0011314	HPO	4.97373	4.77379	10.6289	-2.33142	MYOD1_FLI1	1.10643	Abnormality of long bone morphology	MYOD1	FLI1	FALSE	TRUE	TRUE	FALSE	0.618944	tf1.or.tf2
DOID:1575	DISEASES	3.99967	6.3371	10.8397	-1.42514	NANOG_FLI1	2.39447	Rheumatic disease	NANOG	FLI1	FALSE	TRUE	TRUE	FALSE	0.6189	tf1.or.tf2
HP:0040069	HPO	5.62284	7.15221	9.5289	-0.962941	MEIS2_FLI1	2.48234	Abnormality of lower limb bone	MEIS2	FLI1	FALSE	TRUE	TRUE	FALSE	0.618763	tf1.or.tf2
HP:0012210	HPO	4.19638	6.2159	11.1943	-1.95902	MXI1_FLI1	1.65444	Abnormal renal morphology	MXI1	FLI1	FALSE	TRUE	TRUE	FALSE	0.618407	tf1.or.tf2
HP:0004322	HPO	5.09087	5.10705	11.1249	-1.37708	ZHX2_FLI1	1.19013	Short stature	ZHX2	FLI1	FALSE	TRUE	TRUE	FALSE	0.618356	tf1.or.tf2
DOID:4045	DISEASES	4.78357	8.14134	9.85854	0.118702	MITF_TCF3	-2.14209	Muscle cancer	MITF	TCF3	TRUE	FALSE	TRUE	FALSE	0.618067	tf1.or.tf2
HP:0200006	HPO	5.55837	4.75088	10.8747	-1.13803	NCOA3_FLI1	5.11485	Slanting of the palpebral fissure	NCOA3	FLI1	FALSE	TRUE	TRUE	FALSE	0.617921	tf1.or.tf2
HP:0000377	HPO	6.02658	7.13989	8.8201	-1.06084	MEIS2_FLI1	0.569742	Abnormality of the pinna	MEIS2	FLI1	FALSE	TRUE	TRUE	FALSE	0.617718	tf1.or.tf2
HP:0000492	HPO	4.5477	5.45818	11.3822	-1.67441	FLI1_FOXO1	-0.556234	Abnormal eyelid morphology	FLI1	FOXO1	TRUE	FALSE	TRUE	FALSE	0.617652	tf1.or.tf2
HP:0012718	HPO	5.78343	6.18942	9.19361	-1.64662	MYCN_MEIS2	-0.782766	Morphological abnormality of the gastrointestinal tract	MYCN	MEIS2	TRUE	TRUE	TRUE	TRUE	0.617644	tf1.or.tf2
HP:0002719	HPO	5.99565	3.32353	10.7095	-1.54304	MNT_FLI1	-0.792572	Recurrent infections	MNT	FLI1	FALSE	TRUE	TRUE	FALSE	0.61737	tf1.or.tf2
HP:0005105	HPO	4.75923	4.75353	11.3346	-1.84125	PBX3_FLI1	0.445361	Abnormal nasal morphology	PBX3	FLI1	FALSE	TRUE	TRUE	FALSE	0.617308	tf1.or.tf2
HP:0040069	HPO	4.98294	4.54983	11.6451	-1.26281	PDX1_FLI1	2.23137	Abnormality of lower limb bone	PDX1	FLI1	FALSE	TRUE	TRUE	FALSE	0.616568	tf1.or.tf2
HP:0011297	HPO	4.06547	5.9203	11.5784	-1.84548	MXI1_FLI1	5.41928	Abnormality of digit	MXI1	FLI1	FALSE	TRUE	TRUE	FALSE	0.616394	tf1.or.tf2
ICD10:C841	DISEASES	6.59765	5.65382	10.204	-0.637561	PDX1_TCF3	1.99335	ICD10:C841	PDX1	TCF3	FALSE	TRUE	TRUE	FALSE	0.616205	tf1.or.tf2
HP:0001155	HPO	4.81868	5.56152	10.7511	-1.75965	MEIS2_FLI1	6.06158	Abnormality of the hand	MEIS2	FLI1	TRUE	TRUE	TRUE	TRUE	0.61537	tf1.or.tf2
HP:0009122	HPO	5.38379	4.95546	11.1625	-0.83598	MITF_TEAD4	1.46731	Aplasia/hypoplasia affecting bones of the axial skeleton	MITF	TEAD4	TRUE	FALSE	TRUE	FALSE	0.615174	tf1.or.tf2
GO:0005730	GO	7.23231	7.8639	12.0281	11.7059	E2F4_ETV4	0.103464	nucleolus	E2F4	ETV4	FALSE	TRUE	TRUE	FALSE	0.615029	tf1.or.tf2
HP:0000358	HPO	6.46891	6.35371	8.67932	-0.890263	MEIS2_FLI1	-0.573986	Posteriorly rotated ears	MEIS2	FLI1	FALSE	TRUE	TRUE	FALSE	0.614483	tf1.or.tf2
HP:0001120	HPO	5.99678	5.56443	8.75518	-2.04485	PDX1_FLI1	0.847607	Abnormality of corneal size	PDX1	FLI1	FALSE	TRUE	TRUE	FALSE	0.614481	tf1.or.tf2
ICD10:I2	DISEASES	5.38238	6.76529	10.125	-0.422317	NANOG_MAX	-0.978599	ICD10:I2	NANOG	MAX	TRUE	FALSE	TRUE	FALSE	0.614368	tf1.or.tf2
DOID:2994	DISEASES	4.34627	6.43467	10.9604	-0.627265	POU4F2_TEAD4	-0.0619049	Germ cell cancer	POU4F2	TEAD4	FALSE	TRUE	TRUE	FALSE	0.614256	tf1.or.tf2
ICD10:C83	DISEASES	7.91138	7.56128	8.32859	0.396433	SIX5_TCF3	-0.890395	ICD10:C83	SIX5	TCF3	FALSE	TRUE	TRUE	FALSE	0.614228	tf1.or.tf2
HP:0006494	HPO	6.67475	6.93999	7.64274	-1.28877	ZHX2_FLI1	0.843236	Aplasia/Hypoplasia involving bones of the feet	ZHX2	FLI1	FALSE	TRUE	TRUE	FALSE	0.61416	tf1.or.tf2
ICD10:C140	DISEASES	5.90658	9.02216	8.15045	0.115511	ZHX1_SOX2	0.10886	ICD10:C140	ZHX1	SOX2	FALSE	TRUE	TRUE	FALSE	0.614136	tf1.or.tf2
HP:0001155	HPO	4.77522	4.34681	10.8756	-2.41733	MYOD1_FLI1	-1.83609	Abnormality of the hand	MYOD1	FLI1	TRUE	TRUE	TRUE	TRUE	0.614027	tf1.or.tf2
ICD10:I0	DISEASES	7.48522	7.18948	7.88703	-0.95692	TWIST1_CUX1	0.176344	ICD10:I0	TWIST1	CUX1	TRUE	FALSE	TRUE	FALSE	0.614017	tf1.or.tf2
HP:0011968	HPO	5.49679	4.6169	11.7781	-0.155874	MYCN_FLI1	5.93584	Feeding difficulties	MYCN	FLI1	FALSE	TRUE	TRUE	FALSE	0.613741	tf1.or.tf2
DOID:4090	DISEASES	4.81236	5.21809	10.0224	-2.79649	NCOA3_MAX	0.0634714	Agnosia	NCOA3	MAX	FALSE	TRUE	TRUE	FALSE	0.613669	tf1.or.tf2
DOID:2152	DISEASES	5.23926	5.69447	10.3539	-1.43838	FOXP1_ETV1	-1.78717	Ovary epithelial cancer	FOXP1	ETV1	TRUE	FALSE	TRUE	FALSE	0.613382	tf1.or.tf2
ICD10:J449	DISEASES	4.40893	6.00673	10.5529	-1.54352	FOXP1_CUX1	0.0616049	ICD10:J449	FOXP1	CUX1	TRUE	FALSE	TRUE	FALSE	0.613362	tf1.or.tf2
HP:0002719	HPO	4.61219	4.84142	11.5278	-1.59937	FOXP1_FLI1	11.0011	Recurrent infections	FOXP1	FLI1	TRUE	TRUE	TRUE	TRUE	0.612974	tf1.or.tf2
HP:0004328	HPO	4.76655	5.53576	11.1814	-1.27957	MXI1_FLI1	9.30741	Abnormal anterior segment morphology	MXI1	FLI1	FALSE	TRUE	TRUE	FALSE	0.612893	tf1.or.tf2
HP:0011138	HPO	5.6816	5.55698	8.88063	-2.32266	MITF_ETV4	4.91494	Abnormality of skin adnexa morphology	MITF	ETV4	TRUE	FALSE	TRUE	FALSE	0.612856	tf1.or.tf2
DOID:10747	DISEASES	6.38346	6.41382	8.25272	-2.2805	POU4F2_ELF1	0.440663	Lymphoid leukemia	POU4F2	ELF1	FALSE	TRUE	TRUE	FALSE	0.61284	tf1.or.tf2
DOID:1115	DISEASES	3.11991	7.01808	10.2112	-1.89562	MYCN_CUX1	-0.210654	Sarcoma	MYCN	CUX1	TRUE	FALSE	TRUE	FALSE	0.612563	tf1.or.tf2
HP:0001760	HPO	5.75608	5.02187	10.418	-0.892574	ELF3_MEIS2	-1.71227	Abnormality of the foot	ELF3	MEIS2	FALSE	TRUE	TRUE	FALSE	0.612489	tf1.or.tf2
HP:0001873	HPO	5.05798	6.6051	10.8092	-0.505	FOXP1_FLI1	9.68827	Thrombocytopenia	FOXP1	FLI1	FALSE	TRUE	TRUE	FALSE	0.612196	tf1.or.tf2
HP:0002648	HPO	5.14819	5.73547	10.9174	-0.804205	BHLHE40_FLI1	4.48463	Abnormality of calvarial morphology	BHLHE40	FLI1	FALSE	TRUE	TRUE	FALSE	0.611977	tf1.or.tf2
HP:0000377	HPO	5.62765	2.47382	11.7522	-1.2783	HIF1A_FLI1	1.64829	Abnormality of the pinna	HIF1A	FLI1	FALSE	TRUE	TRUE	FALSE	0.611749	tf1.or.tf2
DOID:0060145	DISEASES	5.78294	6.51718	8.97273	-1.69177	PDX1_MAX	-1.30262	Pain agnosia	PDX1	MAX	FALSE	TRUE	TRUE	FALSE	0.611444	tf1.or.tf2
HP:0000492	HPO	5.96632	5.63698	9.79954	-0.776423	ASCL1_FLI1	5.78001	Abnormal eyelid morphology	ASCL1	FLI1	TRUE	TRUE	TRUE	TRUE	0.611276	tf1.or.tf2
HP:0010978	HPO	5.10713	8.24149	9.67888	-0.533676	FOXP2_FLI1	11.1996	Abnormality of immune system physiology	FOXP2	FLI1	FALSE	TRUE	TRUE	FALSE	0.611231	tf1.or.tf2
DOID:4001	DISEASES	5.44487	5.65301	10.3301	-1.22088	NANOG_ETV1	0.759284	Ovarian carcinoma	NANOG	ETV1	TRUE	FALSE	TRUE	FALSE	0.611005	tf1.or.tf2
DOID:3083	DISEASES	5.19702	5.41189	10.3671	-1.65408	FOXP1_CUX1	0.0010238	Chronic obstructive pulmonary disease	FOXP1	CUX1	TRUE	FALSE	TRUE	FALSE	0.610755	tf1.or.tf2
HP:0000159	HPO	6.71169	0.463789	10.4719	-2.23385	USF1_FLI1	2.23399	Abnormal lip morphology	USF1	FLI1	FALSE	TRUE	TRUE	FALSE	0.61059	tf1.or.tf2
GO:0000978	GO	5.31633	6.85666	11.1965	-0.479278	PDX1_ERG	-0.861427	RNA polymerase II proximal promoter sequence-specific DNA binding	PDX1	ERG	TRUE	TRUE	TRUE	TRUE	0.610322	tf1.or.tf2
HP:0000549	HPO	4.55516	5.84243	11.2315	-1.22182	ELF1_FOXP1	0.415291	Abnormal conjugate eye movement	ELF1	FOXP1	FALSE	TRUE	TRUE	FALSE	0.610124	tf1.or.tf2
HP:0001595	HPO	5.40988	5.7875	9.57894	-1.71401	MITF_ETV1	3.749	Abnormality of the hair	MITF	ETV1	TRUE	FALSE	TRUE	FALSE	0.610107	tf1.or.tf2
DOID:5520	DISEASES	5.16418	4.95296	10.6313	-1.83035	FOXM1_FLI1	-1.96399	Head and neck squamous cell carcinoma	FOXM1	FLI1	TRUE	FALSE	TRUE	FALSE	0.60989	tf1.or.tf2
ICD10:C32	DISEASES	3.06508	7.41277	10.8144	-0.581696	FOXM1_FLI1	-0.163173	ICD10:C32	FOXM1	FLI1	TRUE	FALSE	TRUE	FALSE	0.60984	tf1.or.tf2
HP:0002719	HPO	4.48063	6.96284	11.4187	-0.39567	MYCN_FLI1	-0.672849	Recurrent infections	MYCN	FLI1	FALSE	TRUE	TRUE	FALSE	0.609826	tf1.or.tf2
DOID:10907	DISEASES	6.51247	4.13189	11.097	-1.00207	FOXK2_FLI1	-2.26991	Microcephaly	FOXK2	FLI1	TRUE	FALSE	TRUE	FALSE	0.609739	tf1.or.tf2
HP:0002683	HPO	4.57408	4.16516	11.1192	-2.37631	TWIST1_FLI1	2.68794	Abnormality of the calvaria	TWIST1	FLI1	TRUE	TRUE	TRUE	TRUE	0.609619	tf1.or.tf2
GO:0000122	GO	6.78841	6.84859	11.0655	6.70221	CDX2_CUX1	-2.43271	negative regulation of transcription by RNA polymerase II	CDX2	CUX1	TRUE	TRUE	TRUE	TRUE	0.609436	tf1.or.tf2
HP:0002017	HPO	6.07807	6.76795	9.80121	0.224853	PDX1_MAX	-0.663771	Nausea and vomiting	PDX1	MAX	FALSE	TRUE	TRUE	FALSE	0.609244	tf1.or.tf2
HP:0030669	HPO	5.66109	1.57659	11.5022	-1.95763	TWIST1_FLI1	-1.57104	Abnormal ocular adnexa morphology	TWIST1	FLI1	TRUE	TRUE	TRUE	TRUE	0.609218	tf1.or.tf2
HP:0004329	HPO	7.30111	7.19584	9.53186	2.09629	MYOD1_MAX	-1.52673	Abnormal morphology of the posterior segment of the globe	MYOD1	MAX	FALSE	TRUE	TRUE	FALSE	0.609115	tf1.or.tf2
HP:0011297	HPO	6.40738	3.87891	10.9104	0.0524107	ELF3_MEIS2	-1.06444	Abnormality of digit	ELF3	MEIS2	FALSE	TRUE	TRUE	FALSE	0.609082	tf1.or.tf2
HP:0005918	HPO	4.21066	5.25971	10.8948	-2.43921	PBX3_FLI1	1.18648	Abnormality of phalanx of finger	PBX3	FLI1	FALSE	TRUE	TRUE	FALSE	0.609074	tf1.or.tf2
HP:0000811	HPO	4.32696	4.59702	11.6436	-1.85959	PDX1_FLI1	0.099974	Abnormal external genitalia	PDX1	FLI1	FALSE	TRUE	TRUE	FALSE	0.608449	tf1.or.tf2
HP:0002683	HPO	4.91385	3.37774	11.0855	-2.33742	MYOD1_FLI1	5.65185	Abnormality of the calvaria	MYOD1	FLI1	FALSE	TRUE	TRUE	FALSE	0.608248	tf1.or.tf2
HP:0004325	HPO	5.35423	5.35191	9.89787	-1.65303	ETV6_MAX	4.9205	Decreased body weight	ETV6	MAX	FALSE	TRUE	TRUE	FALSE	0.608239	tf1.or.tf2
DOID:1115	DISEASES	4.37922	6.80308	9.70152	-1.48379	MITF_CUX1	-0.280872	Sarcoma	MITF	CUX1	TRUE	FALSE	TRUE	FALSE	0.608116	tf1.or.tf2
DOID:8541	DISEASES	6.41074	8.0807	7.53901	-1.00502	NANOG_MAX	1.61655	Sezary's disease	NANOG	MAX	FALSE	TRUE	TRUE	FALSE	0.607856	tf1.or.tf2
DOID:0050866	DISEASES	5.74082	5.29856	11.6577	0.486237	NANOG_FLI1	3.81908	Oral squamous cell carcinoma	NANOG	FLI1	TRUE	FALSE	TRUE	FALSE	0.607787	tf1.or.tf2
HP:0010978	HPO	3.35058	7.33005	11.8747	-1.29833	FOXP1_FLI1	10.9141	Abnormality of immune system physiology	FOXP1	FLI1	TRUE	TRUE	TRUE	TRUE	0.607577	tf1.or.tf2
HP:0012649	HPO	3.81197	7.55191	11.6085	-0.715832	FOXP1_FLI1	9.79781	Increased inflammatory response	FOXP1	FLI1	TRUE	TRUE	TRUE	TRUE	0.607239	tf1.or.tf2
HP:0000377	HPO	4.53945	6.64467	10.0928	-1.80462	TCF12_FLI1	2.09651	Abnormality of the pinna	TCF12	FLI1	FALSE	TRUE	TRUE	FALSE	0.607126	tf1.or.tf2
HP:0025033	HPO	5.68855	8.59088	7.33618	-1.7172	POU2F2_SOX2	0.150266	Abnormality of digestive system morphology	POU2F2	SOX2	FALSE	TRUE	TRUE	FALSE	0.606835	tf1.or.tf2
ICD10:Q02	DISEASES	4.33118	4.24112	11.2426	-2.43862	NEUROD1_CUX1	-0.823003	ICD10:Q02	NEUROD1	CUX1	TRUE	FALSE	TRUE	FALSE	0.606796	tf1.or.tf2
HP:0003674	HPO	5.59215	3.67885	11.1788	-0.922302	TCF3_RFX5	0.430256	Onset	TCF3	RFX5	TRUE	FALSE	TRUE	FALSE	0.606544	tf1.or.tf2
HP:0007400	HPO	6.80553	6.70096	8.9141	0.474392	MITF_CUX1	0.226082	Irregular hyperpigmentation	MITF	CUX1	TRUE	FALSE	TRUE	FALSE	0.606537	tf1.or.tf2
GO:0006367	GO	6.87562	5.14238	8.49187	-0.753528	NCOA1_TEAD4	0.392589	transcription initiation from RNA polymerase II promoter	NCOA1	TEAD4	FALSE	TRUE	TRUE	FALSE	0.606457	tf1.or.tf2
DOID:5520	DISEASES	4.28064	6.09496	9.8317	-2.13407	NANOG_TCF3	-1.09933	Head and neck squamous cell carcinoma	NANOG	TCF3	TRUE	FALSE	TRUE	FALSE	0.606398	tf1.or.tf2
HP:0001595	HPO	4.2507	4.33334	10.9847	-2.7463	USF1_FLI1	2.50806	Abnormality of the hair	USF1	FLI1	FALSE	TRUE	TRUE	FALSE	0.606166	tf1.or.tf2
HP:0000369	HPO	4.44651	4.14935	11.3826	-2.09577	PDX1_FLI1	0.363072	Low-set ears	PDX1	FLI1	FALSE	TRUE	TRUE	FALSE	0.605233	tf1.or.tf2
HP:0002650	HPO	3.14056	7.26112	11.7783	-1.65897	FOXP1_FLI1	8.56505	Scoliosis	FOXP1	FLI1	FALSE	TRUE	TRUE	FALSE	0.60523	tf1.or.tf2
HP:0002808	HPO	5.89679	7.6168	8.89948	-0.23938	ELF3_MEIS2	-0.949417	Kyphosis	ELF3	MEIS2	FALSE	TRUE	TRUE	FALSE	0.604336	tf1.or.tf2
HP:0030669	HPO	4.74757	5.75117	10.4415	-1.55917	MEIS2_FLI1	6.09462	Abnormal ocular adnexa morphology	MEIS2	FLI1	TRUE	TRUE	TRUE	TRUE	0.604291	tf1.or.tf2
HP:0002500	HPO	5.09056	4.5997	10.5753	-1.63533	MYOD1_FLI1	7.6484	Abnormality of the cerebral white matter	MYOD1	FLI1	FALSE	TRUE	TRUE	FALSE	0.604277	tf1.or.tf2
HP:0002500	HPO	6.05536	4.28186	10.6412	-0.288855	NEUROD1_FLI1	7.25514	Abnormality of the cerebral white matter	NEUROD1	FLI1	FALSE	TRUE	TRUE	FALSE	0.60424	tf1.or.tf2
HP:0009122	HPO	4.69123	4.67974	10.7514	-1.99777	CREM_FLI1	10.4451	Aplasia/hypoplasia affecting bones of the axial skeleton	CREM	FLI1	FALSE	TRUE	TRUE	FALSE	0.604065	tf1.or.tf2
HP:0001595	HPO	3.06876	6.75623	11.86	-1.95401	FOXP1_FLI1	-2.3483	Abnormality of the hair	FOXP1	FLI1	FALSE	TRUE	TRUE	FALSE	0.604052	tf1.or.tf2
HP:0009122	HPO	4.959	5.7599	10.5656	-1.07232	FOXK2_FLI1	1.09808	Aplasia/hypoplasia affecting bones of the axial skeleton	FOXK2	FLI1	FALSE	TRUE	TRUE	FALSE	0.603775	tf1.or.tf2
DOID:4074	DISEASES	4.86672	5.49308	9.95223	-2.03252	CDX2_FLI1	0.132294	Pancreatic adenocarcinoma	CDX2	FLI1	TRUE	FALSE	TRUE	FALSE	0.603708	tf1.or.tf2
ICD10:C83	DISEASES	6.90009	8.82237	7.91224	0.959148	ETS1_FOXO1	0.812147	ICD10:C83	ETS1	FOXO1	FALSE	TRUE	TRUE	FALSE	0.603637	tf1.or.tf2
HP:0007364	HPO	6.13325	3.19548	10.8945	-0.554679	ASCL1_FLI1	7.2685	Aplasia/Hypoplasia of the cerebrum	ASCL1	FLI1	FALSE	TRUE	TRUE	FALSE	0.603216	tf1.or.tf2
HP:0025033	HPO	5.90498	6.26329	10.334	0.485717	TEAD4_GATA6	0.150266	Abnormality of digestive system morphology	TEAD4	GATA6	FALSE	TRUE	TRUE	FALSE	0.603166	tf1.or.tf2
DOID:9744	DISEASES	5.34348	6.51545	9.16285	-1.4238	PDX1_TEAD4	-0.0840403	Type 1 diabetes mellitus	PDX1	TEAD4	TRUE	FALSE	TRUE	FALSE	0.603137	tf1.or.tf2
DOID:8577	DISEASES	6.08282	5.20421	10.449	-0.643977	ELF3_TFAP4	2.90044	Ulcerative colitis	ELF3	TFAP4	TRUE	FALSE	TRUE	FALSE	0.603105	tf1.or.tf2
GO:0000122	GO	6.46618	5.17611	9.49315	0.186385	USF1_CUX1	-0.978894	negative regulation of transcription by RNA polymerase II	USF1	CUX1	FALSE	TRUE	TRUE	FALSE	0.603091	tf1.or.tf2
DOID:3371	DISEASES	0.984454	8.96725	9.92652	-1.38699	TCF12_RFX5	-0.240739	Chondrosarcoma	TCF12	RFX5	TRUE	FALSE	TRUE	FALSE	0.602766	tf1.or.tf2
HP:0004325	HPO	4.80157	5.51778	10.7441	-1.22299	FOXP1_ELK1	-1.49949	Decreased body weight	FOXP1	ELK1	TRUE	FALSE	TRUE	FALSE	0.602555	tf1.or.tf2
HP:0002088	HPO	5.36713	5.41554	10.9716	-0.167136	MYOD1_ERG	-1.70893	Abnormal lung morphology	MYOD1	ERG	TRUE	FALSE	TRUE	FALSE	0.602322	tf1.or.tf2
ICD10:C692	DISEASES	6.0893	6.4503	9.67863	-0.136116	ZEB1_FLI1	1.84497	ICD10:C692	ZEB1	FLI1	TRUE	FALSE	TRUE	FALSE	0.602017	tf1.or.tf2
DOID:1107	DISEASES	5.43756	7.20501	9.75545	0.268231	HIF1A_MEIS2	-0.799274	Esophageal carcinoma	HIF1A	MEIS2	TRUE	FALSE	TRUE	FALSE	0.601971	tf1.or.tf2
GO:0008283	GO	6.13608	4.71315	10.8382	1.624	CDX2_ERG	0.789665	cell proliferation	CDX2	ERG	FALSE	TRUE	TRUE	FALSE	0.6019	tf1.or.tf2
DOID:3308	DISEASES	5.10745	7.69421	9.49733	0.240755	HOXB13_TEAD4	-0.625694	Embryonal carcinoma	HOXB13	TEAD4	FALSE	TRUE	TRUE	FALSE	0.601438	tf1.or.tf2
HP:0100886	HPO	4.3911	4.97347	10.6729	-2.20746	MYOD1_ERG	1.65224	Abnormality of globe location	MYOD1	ERG	TRUE	FALSE	TRUE	FALSE	0.600958	tf1.or.tf2
ICD10:G10	DISEASES	4.46496	5.1737	11.3434	-0.826118	NANOG_MAX	-1.27855	ICD10:G10	NANOG	MAX	TRUE	FALSE	TRUE	FALSE	0.600815	tf1.or.tf2
DOID:4090	DISEASES	5.20942	5.47845	9.84422	-1.74291	MAX_TFAP4	0.10886	Agnosia	MAX	TFAP4	TRUE	FALSE	TRUE	FALSE	0.600696	tf1.or.tf2
HP:0003196	HPO	5.71827	5.56059	9.34683	-1.18495	PDX1_FOXO1	0.747643	Short nose	PDX1	FOXO1	TRUE	FALSE	TRUE	FALSE	0.600415	tf1.or.tf2
HP:0010786	HPO	6.70388	7.57189	6.45643	-1.45734	MITF_MAX	-0.787028	Urinary tract neoplasm	MITF	MAX	FALSE	TRUE	TRUE	FALSE	0.600295	tf1.or.tf2
HP:0002242	HPO	5.51267	6.35458	9.08211	-1.25001	MYCN_MEIS2	-1.23417	Abnormal intestine morphology	MYCN	MEIS2	TRUE	FALSE	TRUE	FALSE	0.600002	tf1.or.tf2
HP:0010978	HPO	4.79396	3.95865	11.5444	-1.26459	FOS_CEBPD	-0.090419	Abnormality of immune system physiology	FOS	CEBPD	TRUE	FALSE	TRUE	FALSE	0.599885	tf1.or.tf2
HP:0000549	HPO	5.85625	3.55892	9.71599	-1.84809	ZEB2_ERG	-0.540104	Abnormal conjugate eye movement	ZEB2	ERG	TRUE	FALSE	TRUE	FALSE	0.599825	tf1.or.tf2
ICD10:J449	DISEASES	4.55269	4.5296	10.9416	-1.95634	FOXO1_TEAD4	-0.228209	ICD10:J449	FOXO1	TEAD4	TRUE	FALSE	TRUE	FALSE	0.599785	tf1.or.tf2
DOID:4607	DISEASES	2.20946	8.96065	10.0409	-0.0344466	NANOG_TEAD4	-0.212764	Biliary tract cancer	NANOG	TEAD4	TRUE	FALSE	TRUE	FALSE	0.59969	tf1.or.tf2
GO:0000122	GO	5.712	3.28094	11.5829	0.212183	CDX2_FLI1	-0.160436	negative regulation of transcription by RNA polymerase II	CDX2	FLI1	TRUE	FALSE	TRUE	FALSE	0.599659	tf1.or.tf2
DOID:0060119	DISEASES	3.19698	6.60346	10.4045	-1.42292	FOXM1_CUX1	-0.880553	Pharynx cancer	FOXM1	CUX1	TRUE	FALSE	TRUE	FALSE	0.599603	tf1.or.tf2
ICD10:Q02	DISEASES	5.72826	2.62034	10.907	-3.16868	NEUROD1_FLI1	4.23322	ICD10:Q02	NEUROD1	FLI1	TRUE	FALSE	TRUE	FALSE	0.599558	tf1.or.tf2
HP:0004328	HPO	6.32162	6.07597	7.76985	-1.5624	ETV6_MAX	8.98806	Abnormal anterior segment morphology	ETV6	MAX	FALSE	TRUE	TRUE	FALSE	0.599321	tf1.or.tf2
DOID:3459	DISEASES	2.74443	7.4262	10.8608	-0.263704	TWIST1_CUX1	-1.09563	Breast carcinoma	TWIST1	CUX1	TRUE	FALSE	TRUE	FALSE	0.599196	tf1.or.tf2
DOID:1686	DISEASES	3.93697	7.08297	10.02	-0.695488	PDX1_FOXO1	0.924516	Glaucoma	PDX1	FOXO1	FALSE	TRUE	TRUE	FALSE	0.599088	tf1.or.tf2
ICD10:C0	DISEASES	4.92422	5.26355	11.4003	-0.137515	NANOG_TCF3	-1.43048	ICD10:C0	NANOG	TCF3	TRUE	FALSE	TRUE	FALSE	0.598486	tf1.or.tf2
HP:0030084	HPO	6.18885	4.82714	8.43849	-1.81769	FOXK2_FLI1	-0.860878	Clinodactyly	FOXK2	FLI1	FALSE	TRUE	TRUE	FALSE	0.598411	tf1.or.tf2
DOID:3083	DISEASES	5.15996	3.91375	11.0005	-1.98708	FOXO1_TEAD4	-0.317118	Chronic obstructive pulmonary disease	FOXO1	TEAD4	TRUE	FALSE	TRUE	FALSE	0.598224	tf1.or.tf2
DOID:9884	DISEASES	4.83996	7.98575	9.10556	0.0199536	JUND_CEBPD	0.245068	Muscular dystrophy	JUND	CEBPD	FALSE	TRUE	TRUE	FALSE	0.597805	tf1.or.tf2
HP:0011297	HPO	4.07149	5.64497	11.6188	-1.10388	FLI1_SOX2	0.150266	Abnormality of digit	FLI1	SOX2	TRUE	FALSE	TRUE	FALSE	0.597798	tf1.or.tf2
HP:0001627	HPO	4.59179	4.4064	11.5489	-1.17489	MITF_FLI1	2.50171	Abnormal heart morphology	MITF	FLI1	FALSE	TRUE	TRUE	FALSE	0.597621	tf1.or.tf2
HP:0004322	HPO	4.06588	4.10453	11.7398	-1.97276	TCF7L2_FLI1	0.150266	Short stature	TCF7L2	FLI1	FALSE	TRUE	TRUE	FALSE	0.597614	tf1.or.tf2
HP:0040065	HPO	3.99421	5.91335	9.69767	-3.0951	TCF12_FLI1	2.77072	Abnormal morphology of bones of the upper limbs	TCF12	FLI1	TRUE	FALSE	TRUE	FALSE	0.597592	tf1.or.tf2
HP:0007364	HPO	6.63289	1.07107	11.1252	-0.65677	FOXP2_FLI1	10.8469	Aplasia/Hypoplasia of the cerebrum	FOXP2	FLI1	FALSE	TRUE	TRUE	FALSE	0.597583	tf1.or.tf2
GO:0043565	GO	5.52463	4.96836	10.7363	-0.910375	HIF1A_CUX1	1.56232	sequence-specific DNA binding	HIF1A	CUX1	TRUE	TRUE	TRUE	TRUE	0.597535	tf1.or.tf2
GO:0000122	GO	5.32605	7.43325	10.4721	-0.0711117	MITF_CUX1	-0.991488	negative regulation of transcription by RNA polymerase II	MITF	CUX1	TRUE	TRUE	TRUE	TRUE	0.597406	tf1.or.tf2
HP:0000407	HPO	6.01276	3.2546	9.58376	-1.83159	TWIST1_CUX1	-0.949991	Sensorineural hearing impairment	TWIST1	CUX1	TRUE	FALSE	TRUE	FALSE	0.597339	tf1.or.tf2
HP:0005561	HPO	6.21481	6.00462	8.6767	-0.7055	FOXP1_FLI1	3.60409	Abnormality of bone marrow cell morphology	FOXP1	FLI1	FALSE	TRUE	TRUE	FALSE	0.597238	tf1.or.tf2
DOID:2876	DISEASES	6.14875	7.42752	8.4719	-0.263769	PBX2_SOX2	0.10886	Laryngeal squamous cell carcinoma	PBX2	SOX2	FALSE	TRUE	TRUE	FALSE	0.597091	tf1.or.tf2
HP:0100886	HPO	4.45758	4.68938	10.5505	-2.24138	TCF12_ETV4	2.47882	Abnormality of globe location	TCF12	ETV4	TRUE	FALSE	TRUE	FALSE	0.597088	tf1.or.tf2
DOID:0050545	DISEASES	3.755	8.81829	9.60828	0.723441	ELF3_RFX5	7.18012	Visceral heterotaxy	ELF3	RFX5	FALSE	TRUE	TRUE	FALSE	0.596935	tf1.or.tf2
DOID:12858	DISEASES	4.99682	4.62267	11.4221	-0.705945	NANOG_TCF3	-1.14084	Huntington's disease	NANOG	TCF3	TRUE	FALSE	TRUE	FALSE	0.596866	tf1.or.tf2
GO:0008134	GO	5.67048	5.62243	10.665	0.421458	POU4F2_TCF3	-1.62084	transcription factor binding	POU4F2	TCF3	FALSE	TRUE	TRUE	FALSE	0.596595	tf1.or.tf2
HP:0030669	HPO	3.27693	6.87772	11.398	-1.69417	MITF_CUX1	-0.935436	Abnormal ocular adnexa morphology	MITF	CUX1	TRUE	FALSE	TRUE	FALSE	0.596371	tf1.or.tf2
GO:0006366	GO	5.77117	5.27473	10.9146	1.23995	PDX1_ETV1	1.08409	transcription by RNA polymerase II	PDX1	ETV1	TRUE	TRUE	TRUE	TRUE	0.596362	tf1.or.tf2
HP:0200006	HPO	5.28727	4.20505	9.84077	-2.00651	CREM_FLI1	8.79669	Slanting of the palpebral fissure	CREM	FLI1	FALSE	TRUE	TRUE	FALSE	0.596321	tf1.or.tf2
ICD10:C72	DISEASES	6.31307	6.80811	7.95563	-1.44395	FOXM1_ETV1	-1.12141	ICD10:C72	FOXM1	ETV1	TRUE	FALSE	TRUE	FALSE	0.596024	tf1.or.tf2
ICD10:C140	DISEASES	4.67197	6.69797	9.13082	-1.48705	ZEB1_CUX1	-1.92507	ICD10:C140	ZEB1	CUX1	TRUE	FALSE	TRUE	FALSE	0.595954	tf1.or.tf2
ICD10:C900	DISEASES	5.91976	6.16135	10.3154	0.50439	POU2F2_TFAP4	-0.934617	ICD10:C900	POU2F2	TFAP4	TRUE	FALSE	TRUE	FALSE	0.595761	tf1.or.tf2
HP:0011362	HPO	5.30681	5.48858	10.1871	-0.744304	MITF_MAX	-1.26576	Abnormal hair quantity	MITF	MAX	TRUE	FALSE	TRUE	FALSE	0.595679	tf1.or.tf2
HP:0000290	HPO	4.54405	7.79497	9.97785	-0.643198	PKNOX1_SOX2	0.150266	Abnormality of the forehead	PKNOX1	SOX2	FALSE	TRUE	TRUE	FALSE	0.595667	tf1.or.tf2
ICD10:C837	DISEASES	3.62004	7.28081	9.51245	-1.22575	FOXP1_ETV1	0.741978	ICD10:C837	FOXP1	ETV1	TRUE	FALSE	TRUE	FALSE	0.595661	tf1.or.tf2
GO:0000122	GO	5.42551	7.31019	9.96157	-0.774348	MYOD1_CUX1	-1.09125	negative regulation of transcription by RNA polymerase II	MYOD1	CUX1	FALSE	TRUE	TRUE	FALSE	0.595652	tf1.or.tf2
HP:0010442	HPO	6.33438	7.42301	6.33243	-2.03093	TWIST1_RFX5	-0.0662265	Polydactyly	TWIST1	RFX5	TRUE	FALSE	TRUE	FALSE	0.595487	tf1.or.tf2
DOID:4905	DISEASES	3.70832	6.01149	10.0212	-1.94205	NANOG_TCF3	-1.48549	Pancreatic carcinoma	NANOG	TCF3	TRUE	FALSE	TRUE	FALSE	0.595293	tf1.or.tf2
HP:0001522	HPO	7.08414	3.04447	9.63785	-0.163053	TAL1_FLI1	-0.57129	Death in infancy	TAL1	FLI1	FALSE	TRUE	TRUE	FALSE	0.595108	tf1.or.tf2
HP:0040069	HPO	5.63019	0.99545	11.3323	-1.90466	FOXM1_FLI1	-1.30528	Abnormality of lower limb bone	FOXM1	FLI1	FALSE	TRUE	TRUE	FALSE	0.595032	tf1.or.tf2
ICD10:C3	DISEASES	6.20557	6.24498	9.57645	-0.0513174	PDX1_FOXO1	-0.514249	ICD10:C3	PDX1	FOXO1	FALSE	TRUE	TRUE	FALSE	0.59481	tf1.or.tf2
GO:0000978	GO	5.32069	4.66781	11.0898	-0.989066	PDX1_FLI1	4.98796	RNA polymerase II proximal promoter sequence-specific DNA binding	PDX1	FLI1	TRUE	TRUE	TRUE	TRUE	0.594691	tf1.or.tf2
DOID:3963	DISEASES	4.61663	6.1425	9.99179	-1.0045	TWIST1_RFX5	-0.885758	Thyroid carcinoma	TWIST1	RFX5	TRUE	FALSE	TRUE	FALSE	0.594557	tf1.or.tf2
GO:0003714	GO	7.10984	6.25809	7.6464	0.900327	ATF3_CREB3L1	-0.54985	transcription corepressor activity	ATF3	CREB3L1	TRUE	FALSE	TRUE	FALSE	0.594485	tf1.or.tf2
HP:0000240	HPO	5.68897	3.20571	11.1602	-0.535336	FOXP2_FLI1	10.7123	Abnormality of skull size	FOXP2	FLI1	FALSE	TRUE	TRUE	FALSE	0.594364	tf1.or.tf2
HP:0001671	HPO	6.28798	6.55353	8.32061	-0.483211	E2F7_FLI1	0.150266	Abnormal cardiac septum morphology	E2F7	FLI1	FALSE	TRUE	TRUE	FALSE	0.594308	tf1.or.tf2
ICD10:G10	DISEASES	4.84605	4.72003	11.3551	-0.6798	NANOG_TCF3	-1.30047	ICD10:G10	NANOG	TCF3	TRUE	FALSE	TRUE	FALSE	0.59418	tf1.or.tf2
HP:0009815	HPO	4.22724	3.91734	11.412	-2.03589	PDX1_FLI1	0.888014	Aplasia/hypoplasia of the extremities	PDX1	FLI1	FALSE	TRUE	TRUE	FALSE	0.59412	tf1.or.tf2
ICD10:Q02	DISEASES	4.9516	6.04417	9.03176	-2.03398	NEUROD1_MEIS2	-0.835891	ICD10:Q02	NEUROD1	MEIS2	TRUE	FALSE	TRUE	FALSE	0.594094	tf1.or.tf2
HP:0001508	HPO	5.94416	5.84431	10.9315	1.34809	ZEB2_TCF3	-1.87625	Failure to thrive	ZEB2	TCF3	FALSE	TRUE	TRUE	FALSE	0.593789	tf1.or.tf2
HP:0002683	HPO	4.83324	2.60186	11.5846	-1.75855	MITF_FLI1	2.11041	Abnormality of the calvaria	MITF	FLI1	TRUE	TRUE	TRUE	TRUE	0.593784	tf1.or.tf2
HP:0012647	HPO	5.66362	5.67423	9.94322	-0.249542	MITF_RFX5	0.829517	Abnormal inflammatory response	MITF	RFX5	FALSE	TRUE	TRUE	FALSE	0.593771	tf1.or.tf2
DOID:4905	DISEASES	3.37523	8.53202	8.3325	-1.40602	ZEB1_SOX2	0.10886	Pancreatic carcinoma	ZEB1	SOX2	TRUE	TRUE	TRUE	TRUE	0.593564	tf1.or.tf2
GO:0003700	GO	6.03576	5.64334	10.3965	1.98375	TWIST1_MEIS2	-1.20358	DNA-binding transcription factor activity	TWIST1	MEIS2	FALSE	TRUE	TRUE	FALSE	0.593501	tf1.or.tf2
DOID:0050743	DISEASES	10.088	9.15976	8.22188	5.00949	MXI1_SPIB	-1.57719	Mature T-cell and NK-cell lymphoma	MXI1	SPIB	TRUE	FALSE	TRUE	FALSE	0.593425	tf1.or.tf2
DOID:0050861	DISEASES	4.75831	7.53751	9.21061	-0.21925	MXI1_CUX1	-0.951767	Colorectal adenocarcinoma	MXI1	CUX1	TRUE	FALSE	TRUE	FALSE	0.593413	tf1.or.tf2
HP:0002648	HPO	4.32153	4.08807	11.201	-1.97173	TCF12_TFAP4	-1.80572	Abnormality of calvarial morphology	TCF12	TFAP4	TRUE	FALSE	TRUE	FALSE	0.593367	tf1.or.tf2
HP:0004322	HPO	3.51484	4.6084	11.9885	-2.01591	HIF1A_FLI1	9.69021	Short stature	HIF1A	FLI1	FALSE	TRUE	TRUE	FALSE	0.593078	tf1.or.tf2
HP:0008050	HPO	4.42892	5.38153	11.3182	-0.828648	MYCN_ERG	4.41641	Abnormality of the palpebral fissures	MYCN	ERG	TRUE	FALSE	TRUE	FALSE	0.59305	tf1.or.tf2
HP:0008050	HPO	4.31563	6.20123	10.0599	-1.81677	POU2F2_FLI1	1.2611	Abnormality of the palpebral fissures	POU2F2	FLI1	FALSE	TRUE	TRUE	FALSE	0.593024	tf1.or.tf2
HP:0030669	HPO	4.60598	3.0462	10.991	-2.41915	FOXP1_CUX1	0.91293	Abnormal ocular adnexa morphology	FOXP1	CUX1	TRUE	FALSE	TRUE	FALSE	0.593015	tf1.or.tf2
HP:0011994	HPO	6.53916	4.29785	9.5835	-0.147837	MEIS2_ETV4	-0.708926	Abnormal atrial septum morphology	MEIS2	ETV4	TRUE	FALSE	TRUE	FALSE	0.593002	tf1.or.tf2
HP:0000343	HPO	5.79593	2.02061	10.393	-1.89226	MITF_FLI1	2.40166	Long philtrum	MITF	FLI1	FALSE	TRUE	TRUE	FALSE	0.592887	tf1.or.tf2
ICD10:Q53	DISEASES	4.21645	6.83868	9.98898	-0.470518	POU4F2_MAX	2.27534	ICD10:Q53	POU4F2	MAX	FALSE	TRUE	TRUE	FALSE	0.592849	tf1.or.tf2
DOID:11502	DISEASES	5.99857	5.61471	8.79411	-1.84569	TWIST1_FLI1	-0.606299	Mitral valve insufficiency	TWIST1	FLI1	TRUE	FALSE	TRUE	FALSE	0.592476	tf1.or.tf2
DOID:5517	DISEASES	6.19084	3.22791	11.6437	-0.769367	NANOG_FLI1	-1.96252	Stomach carcinoma	NANOG	FLI1	TRUE	FALSE	TRUE	FALSE	0.592273	tf1.or.tf2
HP:0002648	HPO	4.69324	3.39445	11.463	-1.512	MYCN_TFAP4	-1.81238	Abnormality of calvarial morphology	MYCN	TFAP4	TRUE	FALSE	TRUE	FALSE	0.592096	tf1.or.tf2
HP:0007364	HPO	6.3897	5.69555	11.2831	2.39292	MNT_MEIS2	-1.59761	Aplasia/Hypoplasia of the cerebrum	MNT	MEIS2	FALSE	TRUE	TRUE	FALSE	0.592022	tf1.or.tf2
ICD10:Q11	DISEASES	3.82761	6.98894	9.14228	-1.65973	POU4F2_TEAD4	2.92598	ICD10:Q11	POU4F2	TEAD4	TRUE	FALSE	TRUE	FALSE	0.591621	tf1.or.tf2
HP:0001631	HPO	6.81682	4.97512	8.72402	-0.119099	MEIS2_ETV4	-0.791216	Atrial septal defect	MEIS2	ETV4	TRUE	FALSE	TRUE	FALSE	0.591185	tf1.or.tf2
GO:0000139	GO	6.33474	6.67744	8.1644	-0.818238	MNT_CUX1	-1.25734	Golgi membrane	MNT	CUX1	FALSE	TRUE	TRUE	FALSE	0.590918	tf1.or.tf2
ICD10:C84	DISEASES	5.7803	6.81928	9.333	0.129997	MXI1_ETV1	-1.54537	ICD10:C84	MXI1	ETV1	TRUE	FALSE	TRUE	FALSE	0.590675	tf1.or.tf2
GO:0001078	GO	7.26023	4.13348	7.72106	0.180215	MYOD1_TCF3	-1.0191	proximal promoter DNA-binding transcription repressor activity, RNA polymerase II-specific	MYOD1	TCF3	FALSE	TRUE	TRUE	FALSE	0.590588	tf1.or.tf2
HP:0000356	HPO	4.34194	5.70633	10.0758	-1.96716	MEIS2_FLI1	5.48307	Abnormality of the outer ear	MEIS2	FLI1	TRUE	TRUE	TRUE	TRUE	0.590571	tf1.or.tf2
DOID:3459	DISEASES	2.10196	8.04741	11.1411	0.677144	ERG_SOX2	0.10886	Breast carcinoma	ERG	SOX2	FALSE	TRUE	TRUE	FALSE	0.590474	tf1.or.tf2
HP:0004322	HPO	3.78215	3.73062	11.6765	-2.38775	TCF12_FLI1	10.1041	Short stature	TCF12	FLI1	FALSE	TRUE	TRUE	FALSE	0.590452	tf1.or.tf2
DOID:10629	DISEASES	4.90614	6.63342	8.61592	-1.73592	POU4F2_TEAD4	2.75408	Microphthalmia	POU4F2	TEAD4	TRUE	FALSE	TRUE	FALSE	0.590151	tf1.or.tf2
HP:0001332	HPO	5.70172	5.7172	9.5329	-0.427174	TWIST1_ERG	2.87541	Dystonia	TWIST1	ERG	TRUE	FALSE	TRUE	FALSE	0.589967	tf1.or.tf2
HP:0100790	HPO	5.10546	2.34464	11.0733	-1.85707	HIF1A_FLI1	1.3767	Hernia	HIF1A	FLI1	FALSE	TRUE	TRUE	FALSE	0.589491	tf1.or.tf2
HP:0025033	HPO	4.70235	4.42192	10.0564	-2.20388	MITF_CUX1	-0.842651	Abnormality of digestive system morphology	MITF	CUX1	TRUE	FALSE	TRUE	FALSE	0.589192	tf1.or.tf2
HP:0005105	HPO	3.0574	6.05143	11.8636	-1.73692	MYCN_FLI1	1.28145	Abnormal nasal morphology	MYCN	FLI1	TRUE	TRUE	TRUE	TRUE	0.589184	tf1.or.tf2
ICD10:Q9	DISEASES	1.41422	6.68652	10.136	-2.68875	GABPA_TFAP4	-1.33175	ICD10:Q9	GABPA	TFAP4	TRUE	FALSE	TRUE	FALSE	0.588692	tf1.or.tf2
GO:0000978	GO	6.7197	1.34148	9.94207	0.521953	ASCL1_ERG	1.59088	RNA polymerase II proximal promoter sequence-specific DNA binding	ASCL1	ERG	TRUE	TRUE	TRUE	TRUE	0.588624	tf1.or.tf2
DOID:10286	DISEASES	2.22984	6.00848	11.0594	-1.57284	FOXA2_FLI1	-0.977591	Prostate carcinoma	FOXA2	FLI1	TRUE	FALSE	TRUE	FALSE	0.588559	tf1.or.tf2
HP:0008373	HPO	6.02273	6.28273	8.82126	-0.253491	POU2F2_SOX2	0.150266	Puberty and gonadal disorders	POU2F2	SOX2	FALSE	TRUE	TRUE	FALSE	0.588306	tf1.or.tf2
ICD10:G24	DISEASES	5.11119	6.31162	9.59299	-0.585091	TWIST1_ERG	8.74449	ICD10:G24	TWIST1	ERG	TRUE	FALSE	TRUE	FALSE	0.588245	tf1.or.tf2
ICD10:C692	DISEASES	5.52888	5.80181	11.2364	1.31806	FLI1_FOXO1	-0.95086	ICD10:C692	FLI1	FOXO1	FALSE	TRUE	TRUE	FALSE	0.587765	tf1.or.tf2
HP:0001098	HPO	4.35757	4.97505	11.3195	-0.94982	TWIST1_ERG	11.0056	Abnormal fundus morphology	TWIST1	ERG	TRUE	FALSE	TRUE	FALSE	0.58761	tf1.or.tf2
HP:0012210	HPO	4.34291	5.557	11.5675	-0.31669	PDX1_FLI1	-1.66552	Abnormal renal morphology	PDX1	FLI1	FALSE	TRUE	TRUE	FALSE	0.587325	tf1.or.tf2
ICD10:C69	DISEASES	5.96927	5.5218	9.84014	-0.379106	ZEB1_FLI1	2.66229	ICD10:C69	ZEB1	FLI1	TRUE	FALSE	TRUE	FALSE	0.587117	tf1.or.tf2
HP:0002088	HPO	4.7982	3.57545	11.5857	-0.872647	FOXP1_FLI1	0.683966	Abnormal lung morphology	FOXP1	FLI1	TRUE	TRUE	TRUE	TRUE	0.587101	tf1.or.tf2
HP:0100790	HPO	6.85027	6.42207	7.59757	-0.145692	ELF3_MEIS2	-0.555466	Hernia	ELF3	MEIS2	FALSE	TRUE	TRUE	FALSE	0.587052	tf1.or.tf2
GO:0005730	GO	6.62104	7.72776	11.8474	11.5364	FOXK2_ETV4	-1.03378	nucleolus	FOXK2	ETV4	FALSE	TRUE	TRUE	FALSE	0.586972	tf1.or.tf2
DOID:3717	DISEASES	6.11756	6.06644	9.19224	-0.441728	ZEB2_TFAP4	-1.02615	Gastric adenocarcinoma	ZEB2	TFAP4	TRUE	FALSE	TRUE	FALSE	0.586891	tf1.or.tf2
HP:0008050	HPO	4.16408	4.21088	11.0334	-2.00543	PBX3_FLI1	1.37324	Abnormality of the palpebral fissures	PBX3	FLI1	FALSE	TRUE	TRUE	FALSE	0.586679	tf1.or.tf2
HP:0011991	HPO	6.08655	5.63712	10.2506	1.03252	PDX1_TCF3	-0.545887	Abnormal neutrophil count	PDX1	TCF3	FALSE	TRUE	TRUE	FALSE	0.586636	tf1.or.tf2
DOID:3308	DISEASES	4.6872	5.85881	9.96399	-0.921278	FOXA1_ELK1	-1.44334	Embryonal carcinoma	FOXA1	ELK1	TRUE	FALSE	TRUE	FALSE	0.586622	tf1.or.tf2
HP:0001595	HPO	4.13874	4.64472	11.081	-1.70858	MITF_TEAD4	-0.177833	Abnormality of the hair	MITF	TEAD4	TRUE	FALSE	TRUE	FALSE	0.5866	tf1.or.tf2
GO:0005730	GO	6.77116	6.82023	11.755	11.1855	ETV4_RFX5	10.869	nucleolus	ETV4	RFX5	TRUE	FALSE	TRUE	FALSE	0.586594	tf1.or.tf2
HP:0012252	HPO	5.33601	2.97202	11.2145	-0.808991	MYOD1_FLI1	-1.47677	Abnormal respiratory system morphology	MYOD1	FLI1	TRUE	TRUE	TRUE	TRUE	0.586514	tf1.or.tf2
HP:0000407	HPO	4.59533	3.97021	10.4782	-2.08635	MITF_E2F1	0.150266	Sensorineural hearing impairment	MITF	E2F1	TRUE	FALSE	TRUE	FALSE	0.586512	tf1.or.tf2
DOID:4896	DISEASES	5.50731	4.38612	10.093	-1.72614	FOXM1_FLI1	-0.456616	Bile duct adenocarcinoma	FOXM1	FLI1	TRUE	FALSE	TRUE	FALSE	0.58632	tf1.or.tf2
DOID:8398	DISEASES	6.70698	3.6359	10.5476	-0.964525	HIF1A_CUX1	-0.668084	Osteoarthritis	HIF1A	CUX1	TRUE	FALSE	TRUE	FALSE	0.586272	tf1.or.tf2
HP:0012732	HPO	4.26692	6.19132	10.5346	-1.06883	FOXP1_FLI1	0.00882028	Anorectal anomaly	FOXP1	FLI1	FALSE	TRUE	TRUE	FALSE	0.586043	tf1.or.tf2
GO:0000978	GO	5.53644	6.91171	9.75709	0.0593302	TCF12_FLI1	1.73873	RNA polymerase II proximal promoter sequence-specific DNA binding	TCF12	FLI1	TRUE	TRUE	TRUE	TRUE	0.585979	tf1.or.tf2
ICD10:D58	DISEASES	6.15498	5.07544	9.74019	-0.80145	TAL1_ETV4	3.42126	ICD10:D58	TAL1	ETV4	TRUE	FALSE	TRUE	FALSE	0.585902	tf1.or.tf2
DOID:4045	DISEASES	7.91055	6.98892	9.33531	2.40978	MITF_MAX	7.05823	Muscle cancer	MITF	MAX	TRUE	FALSE	TRUE	FALSE	0.585875	tf1.or.tf2
HP:0003330	HPO	4.95347	5.57521	9.53412	-1.47518	MITF_CUX1	-0.485447	Abnormal bone structure	MITF	CUX1	TRUE	FALSE	TRUE	FALSE	0.585815	tf1.or.tf2
DOID:8541	DISEASES	5.93677	5.07086	9.93651	-0.740303	PDX1_TCF3	2.18195	Sezary's disease	PDX1	TCF3	FALSE	TRUE	TRUE	FALSE	0.58581	tf1.or.tf2
DOID:5520	DISEASES	1.75926	8.20334	10.7113	0.238331	ELF3_FOXO1	0.076297	Head and neck squamous cell carcinoma	ELF3	FOXO1	TRUE	FALSE	TRUE	FALSE	0.585726	tf1.or.tf2
HP:0009815	HPO	7.59934	5.34272	6.03444	-1.30037	E2F7_FLI1	0.150266	Aplasia/hypoplasia of the extremities	E2F7	FLI1	FALSE	TRUE	TRUE	FALSE	0.585556	tf1.or.tf2
ICD10:Q02	DISEASES	4.77794	6.32513	9.61449	-0.700456	FOXP2_ETV1	-1.88021	ICD10:Q02	FOXP2	ETV1	TRUE	FALSE	TRUE	FALSE	0.585536	tf1.or.tf2
DOID:5517	DISEASES	2.5311	8.31006	11.3032	1.80259	NANOG_MAX	-1.13349	Stomach carcinoma	NANOG	MAX	TRUE	FALSE	TRUE	FALSE	0.585453	tf1.or.tf2
ICD10:C90	DISEASES	5.20533	6.01426	10.5037	0.485332	POU2F2_TFAP4	-0.964224	ICD10:C90	POU2F2	TFAP4	TRUE	FALSE	TRUE	FALSE	0.58483	tf1.or.tf2
HP:0002205	HPO	6.98146	5.80639	10.5301	2.90042	MITF_FLI1	9.34303	Recurrent respiratory infections	MITF	FLI1	FALSE	TRUE	TRUE	FALSE	0.584759	tf1.or.tf2
HP:0004322	HPO	5.01292	4.3966	10.203	-1.378	ASCL1_FLI1	9.72557	Short stature	ASCL1	FLI1	FALSE	TRUE	TRUE	FALSE	0.584639	tf1.or.tf2
HP:0001274	HPO	5.77853	6.88792	8.33926	-0.570243	PDX1_FLI1	-1.52245	Agenesis of corpus callosum	PDX1	FLI1	FALSE	TRUE	TRUE	FALSE	0.584348	tf1.or.tf2
ICD10:G10	DISEASES	3.43815	5.69636	10.9902	-0.767185	FOXP1_ETV1	-1.25854	ICD10:G10	FOXP1	ETV1	TRUE	FALSE	TRUE	FALSE	0.584316	tf1.or.tf2
GO:0000790	GO	5.29625	7.4	10.0657	0.33694	GABPA_TFAP4	8.1136	nuclear chromatin	GABPA	TFAP4	TRUE	FALSE	TRUE	FALSE	0.584292	tf1.or.tf2
HP:0001371	HPO	6.2644	5.20002	11.0822	2.01966	PDX1_FOXO1	1.27129	Flexion contracture	PDX1	FOXO1	TRUE	FALSE	TRUE	FALSE	0.58429	tf1.or.tf2
ICD10:C72	DISEASES	3.25798	5.92178	10.1688	-1.71143	FLI1_FOXO1	0.420155	ICD10:C72	FLI1	FOXO1	FALSE	TRUE	TRUE	FALSE	0.584225	tf1.or.tf2
HP:0002648	HPO	4.70632	4.56635	10.8764	-0.989893	MITF_TEAD4	-0.619853	Abnormality of calvarial morphology	MITF	TEAD4	TRUE	FALSE	TRUE	FALSE	0.584033	tf1.or.tf2
HP:0000174	HPO	3.97439	6.31706	10.4111	-1.47345	SOX9_FLI1	2.16629	Abnormal palate morphology	SOX9	FLI1	TRUE	TRUE	TRUE	TRUE	0.583972	tf1.or.tf2
HP:0008050	HPO	2.84746	7.37737	11.1804	-1.69077	MXI1_FLI1	5.25561	Abnormality of the palpebral fissures	MXI1	FLI1	FALSE	TRUE	TRUE	FALSE	0.583951	tf1.or.tf2
HP:0200006	HPO	5.39772	4.78404	10.6491	-0.0273171	FOXK2_FLI1	1.89152	Slanting of the palpebral fissure	FOXK2	FLI1	FALSE	TRUE	TRUE	FALSE	0.583946	tf1.or.tf2
HP:0011356	HPO	6.37675	2.82031	8.38364	-2.22091	TWIST1_FLI1	2.53147	Regional abnormality of skin	TWIST1	FLI1	TRUE	FALSE	TRUE	FALSE	0.583906	tf1.or.tf2
GO:0005730	GO	6.2559	-0.0375519	11.746	1.96814	ETV6_E2F1	0.103464	nucleolus	ETV6	E2F1	TRUE	FALSE	TRUE	FALSE	0.583834	tf1.or.tf2
GO:0003713	GO	4.86672	5.62333	10.8405	-1.58421	NCOA3_FLI1	-0.379296	transcription coactivator activity	NCOA3	FLI1	TRUE	FALSE	TRUE	FALSE	0.583725	tf1.or.tf2
HP:0007364	HPO	4.71529	4.91875	11.6346	0.0795477	ZEB1_FLI1	-1.29466	Aplasia/Hypoplasia of the cerebrum	ZEB1	FLI1	FALSE	TRUE	TRUE	FALSE	0.583688	tf1.or.tf2
GO:0005730	GO	6.90991	7.40781	10.3228	9.20893	ZEB2_SREBF2	-0.709827	nucleolus	ZEB2	SREBF2	TRUE	FALSE	TRUE	FALSE	0.583589	tf1.or.tf2
GO:0000122	GO	5.52998	5.3206	10.016	-0.617885	CDX2_ETV1	-0.180418	negative regulation of transcription by RNA polymerase II	CDX2	ETV1	TRUE	FALSE	TRUE	FALSE	0.583485	tf1.or.tf2
DOID:3347	DISEASES	4.67766	4.0063	11.196	-1.32919	NANOG_RFX5	0.10886	Osteosarcoma	NANOG	RFX5	TRUE	FALSE	TRUE	FALSE	0.583372	tf1.or.tf2
HP:0000422	HPO	4.60106	3.10869	10.9123	-2.0181	MYCN_CUX1	-0.7443	Abnormality of the nasal bridge	MYCN	CUX1	TRUE	FALSE	TRUE	FALSE	0.583169	tf1.or.tf2
HP:0000481	HPO	5.2454	1.91071	11.5201	-1.1533	PDX1_FLI1	-0.253168	Abnormal cornea morphology	PDX1	FLI1	FALSE	TRUE	TRUE	FALSE	0.583123	tf1.or.tf2
DOID:8618	DISEASES	5.73252	5.77477	11.1812	1.61718	NANOG_TFAP4	-1.48044	Oral cavity cancer	NANOG	TFAP4	TRUE	FALSE	TRUE	FALSE	0.583119	tf1.or.tf2
GO:0005794	GO	4.90957	3.87985	11.6422	-0.97909	PDX1_CUX1	-1.93831	Golgi apparatus	PDX1	CUX1	FALSE	TRUE	TRUE	FALSE	0.582783	tf1.or.tf2
HP:0001560	HPO	4.27398	5.64898	10.5055	-1.29028	MYCN_FLI1	7.44424	Abnormality of the amniotic fluid	MYCN	FLI1	TRUE	FALSE	TRUE	FALSE	0.582761	tf1.or.tf2
HP:0009122	HPO	4.28912	4.12751	11.0126	-1.7066	POU2F2_FLI1	3.73274	Aplasia/hypoplasia affecting bones of the axial skeleton	POU2F2	FLI1	FALSE	TRUE	TRUE	FALSE	0.582679	tf1.or.tf2
HP:0001273	HPO	6.31501	5.53582	8.71644	-0.140283	PKNOX1_SOX2	0.150266	Abnormal corpus callosum morphology	PKNOX1	SOX2	FALSE	TRUE	TRUE	FALSE	0.582613	tf1.or.tf2
ICD10:I3	DISEASES	6.71457	6.31216	7.74848	-1.28166	TWIST1_CUX1	0.061765	ICD10:I3	TWIST1	CUX1	TRUE	FALSE	TRUE	FALSE	0.582585	tf1.or.tf2
HP:0001595	HPO	4.38501	4.12688	11	-1.5663	ZEB1_FLI1	0.926802	Abnormality of the hair	ZEB1	FLI1	FALSE	TRUE	TRUE	FALSE	0.582523	tf1.or.tf2
HP:0011013	HPO	4.9191	4.05154	11.4147	-0.346418	PDX1_ERG	0.295011	Abnormality of carbohydrate metabolism/homeostasis	PDX1	ERG	TRUE	FALSE	TRUE	FALSE	0.582405	tf1.or.tf2
HP:0007367	HPO	4.74303	3.9913	10.9105	-1.19485	SREBF2_FLI1	10.5498	Atrophy/Degeneration affecting the central nervous system	SREBF2	FLI1	FALSE	TRUE	TRUE	FALSE	0.582397	tf1.or.tf2
GO:0003700	GO	5.09506	5.64083	10.4224	-1.31388	POU4F2_TFAP4	1.06804	DNA-binding transcription factor activity	POU4F2	TFAP4	FALSE	TRUE	TRUE	FALSE	0.582379	tf1.or.tf2
HP:0000164	HPO	5.76983	1.01922	10.3395	-2.15018	TWIST1_FLI1	1.12032	Abnormality of the dentition	TWIST1	FLI1	TRUE	FALSE	TRUE	FALSE	0.582251	tf1.or.tf2
HP:0000549	HPO	4.21968	3.75148	11.1477	-1.89002	FLI1_FOXO1	0.263574	Abnormal conjugate eye movement	FLI1	FOXO1	TRUE	FALSE	TRUE	FALSE	0.582193	tf1.or.tf2
ICD10:Q2	DISEASES	3.8894	3.59344	10.4442	-3.38994	PBX3_FLI1	0.140134	ICD10:Q2	PBX3	FLI1	TRUE	FALSE	TRUE	FALSE	0.582086	tf1.or.tf2
DOID:11476	DISEASES	2.57895	7.21368	10.1274	-0.760801	PDX1_FOXO1	-0.0738809	Osteoporosis	PDX1	FOXO1	FALSE	TRUE	TRUE	FALSE	0.582049	tf1.or.tf2
DOID:3247	DISEASES	5.17184	7.11651	9.16198	0.150555	FOS_CEBPD	-0.744325	Rhabdomyosarcoma	FOS	CEBPD	TRUE	FALSE	TRUE	FALSE	0.581867	tf1.or.tf2
HP:0100886	HPO	3.90522	6.21421	10.3483	-1.61582	MITF_CUX1	-0.724096	Abnormality of globe location	MITF	CUX1	TRUE	FALSE	TRUE	FALSE	0.58184	tf1.or.tf2
HP:0000309	HPO	4.41595	3.73157	11.2645	-1.46058	MITF_E2F1	0.150266	Abnormality of the midface	MITF	E2F1	TRUE	FALSE	TRUE	FALSE	0.581838	tf1.or.tf2
HP:0001629	HPO	4.22532	5.3226	10.6233	-1.40129	TWIST1_FLI1	5.76987	Ventricular septal defect	TWIST1	FLI1	FALSE	TRUE	TRUE	FALSE	0.581687	tf1.or.tf2
GO:0016604	GO	8.01432	0.588883	11.5924	11.3448	FOXA1_FLI1	11.1249	nuclear body	FOXA1	FLI1	FALSE	TRUE	TRUE	FALSE	0.581558	tf1.or.tf2
HP:0012547	HPO	3.55479	4.89678	11.7809	-1.46069	FOXP1_FLI1	0.754305	Abnormal involuntary eye movements	FOXP1	FLI1	TRUE	FALSE	TRUE	FALSE	0.58155	tf1.or.tf2
DOID:4606	DISEASES	4.91613	4.39656	10.5198	-1.45062	FOXM1_FLI1	-0.41225	Bile duct cancer	FOXM1	FLI1	TRUE	FALSE	TRUE	FALSE	0.581546	tf1.or.tf2
HP:0004322	HPO	4.13864	5.62172	10.3386	-1.63225	ZEB2_TFAP4	-0.806193	Short stature	ZEB2	TFAP4	TRUE	FALSE	TRUE	FALSE	0.581406	tf1.or.tf2
HP:0005105	HPO	3.8177	4.51449	11.03	-2.10189	USF1_FLI1	1.45176	Abnormal nasal morphology	USF1	FLI1	FALSE	TRUE	TRUE	FALSE	0.581399	tf1.or.tf2
HP:0008050	HPO	7.14791	7.59124	6.55215	0.209402	NEUROD1_FLI1	4.43585	Abnormality of the palpebral fissures	NEUROD1	FLI1	FALSE	TRUE	TRUE	FALSE	0.581384	tf1.or.tf2
HP:0001713	HPO	4.30406	5.59065	10.9833	-0.705181	TWIST1_FLI1	5.26736	Abnormal cardiac ventricle morphology	TWIST1	FLI1	FALSE	TRUE	TRUE	FALSE	0.581332	tf1.or.tf2
ICD10:H42	DISEASES	2.18341	7.07889	10.4103	-0.858218	PDX1_FOXO1	0.946348	ICD10:H42	PDX1	FOXO1	FALSE	TRUE	TRUE	FALSE	0.581241	tf1.or.tf2
HP:0002500	HPO	4.94581	5.14068	11.1856	0.213969	ATF7_FLI1	8.24469	Abnormality of the cerebral white matter	ATF7	FLI1	FALSE	TRUE	TRUE	FALSE	0.581119	tf1.or.tf2
HP:0009122	HPO	3.65042	4.63034	11.8147	-1.42966	FOXA1_FLI1	-2.29199	Aplasia/hypoplasia affecting bones of the axial skeleton	FOXA1	FLI1	FALSE	TRUE	TRUE	FALSE	0.581094	tf1.or.tf2
ICD10:Q878	DISEASES	5.4551	8.99153	7.33294	0.253624	SREBF2_TEAD4	0.808511	ICD10:Q878	SREBF2	TEAD4	TRUE	FALSE	TRUE	FALSE	0.581048	tf1.or.tf2
HP:0000549	HPO	4.90908	5.16346	10.4379	-0.62383	TFAP4_FLI1	2.72972	Abnormal conjugate eye movement	TFAP4	FLI1	FALSE	TRUE	TRUE	FALSE	0.581032	tf1.or.tf2
ICD10:O723	DISEASES	5.2869	5.58116	10.7749	0.587569	FOXP1_FLI1	3.65665	ICD10:O723	FOXP1	FLI1	FALSE	TRUE	TRUE	FALSE	0.581029	tf1.or.tf2
HP:0008872	HPO	4.62	6.24303	11.4096	0.672985	MYCN_FLI1	3.22117	Feeding difficulties in infancy	MYCN	FLI1	FALSE	TRUE	TRUE	FALSE	0.581018	tf1.or.tf2
HP:0001595	HPO	3.97274	2.52213	11.6214	-2.4932	TCF12_FLI1	2.85799	Abnormality of the hair	TCF12	FLI1	TRUE	TRUE	TRUE	TRUE	0.580762	tf1.or.tf2
ICD10:C844	DISEASES	9.43038	9.23863	7.05326	3.64694	MXI1_SPIB	-1.75828	ICD10:C844	MXI1	SPIB	TRUE	FALSE	TRUE	FALSE	0.580717	tf1.or.tf2
HP:0002205	HPO	5.05728	6.10463	10.076	-0.157704	MYCN_FLI1	9.06002	Recurrent respiratory infections	MYCN	FLI1	FALSE	TRUE	TRUE	FALSE	0.580679	tf1.or.tf2
DOID:8618	DISEASES	4.75436	5.41766	10.9059	0.134494	NANOG_ETV1	6.18986	Oral cavity cancer	NANOG	ETV1	TRUE	FALSE	TRUE	FALSE	0.58041	tf1.or.tf2
GO:0005730	GO	6.70088	6.74454	11.864	11.8057	FOXP2_ETV4	-1.08281	nucleolus	FOXP2	ETV4	FALSE	TRUE	TRUE	FALSE	0.580317	tf1.or.tf2
HP:0002648	HPO	4.28162	3.16209	10.9417	-2.3092	MYOD1_FLI1	4.28298	Abnormality of calvarial morphology	MYOD1	FLI1	FALSE	TRUE	TRUE	FALSE	0.580263	tf1.or.tf2
GO:0005730	GO	7.0394	6.87905	10.9925	11.4476	UBTF_FLI1	0.103464	nucleolus	UBTF	FLI1	TRUE	FALSE	TRUE	FALSE	0.58018	tf1.or.tf2
GO:0008284	GO	6.28321	6.01057	7.7386	-1.50494	PDX1_SOX6	0.103464	positive regulation of cell proliferation	PDX1	SOX6	TRUE	FALSE	TRUE	FALSE	0.580141	tf1.or.tf2
HP:0025033	HPO	3.92867	3.23279	11.5042	-2.19526	NCOA3_FLI1	-0.76887	Abnormality of digestive system morphology	NCOA3	FLI1	FALSE	TRUE	TRUE	FALSE	0.580098	tf1.or.tf2
HP:0000492	HPO	5.88231	2.8831	10.6982	-0.286489	SOX9_FLI1	2.30361	Abnormal eyelid morphology	SOX9	FLI1	TRUE	TRUE	TRUE	TRUE	0.580079	tf1.or.tf2
HP:0011792	HPO	7.82205	0.728923	8.12466	-1.45497	CEBPB_CREB1	-0.328482	Neoplasm by histology	CEBPB	CREB1	FALSE	TRUE	TRUE	FALSE	0.579945	tf1.or.tf2
HP:0000486	HPO	4.64319	2.5587	11.1614	-1.88847	FLI1_FOXO1	0.437912	Strabismus	FLI1	FOXO1	TRUE	FALSE	TRUE	FALSE	0.579782	tf1.or.tf2
HP:0004329	HPO	4.38801	4.39388	11.3055	-0.934231	TWIST1_ERG	11.2637	Abnormal morphology of the posterior segment of the globe	TWIST1	ERG	TRUE	FALSE	TRUE	FALSE	0.579736	tf1.or.tf2
HP:0010674	HPO	3.68032	7.37949	10.4609	-0.981878	ELF3_MEIS2	-1.29229	Abnormality of the curvature of the vertebral column	ELF3	MEIS2	FALSE	TRUE	TRUE	FALSE	0.579581	tf1.or.tf2
HP:0005105	HPO	6.44976	7.74084	6.56775	-0.662375	MEIS1_FLI1	0.354718	Abnormal nasal morphology	MEIS1	FLI1	FALSE	TRUE	TRUE	FALSE	0.579509	tf1.or.tf2
HP:0100886	HPO	3.95497	3.33633	11.421	-2.14405	TCF12_ETV1	1.82242	Abnormality of globe location	TCF12	ETV1	TRUE	FALSE	TRUE	FALSE	0.579378	tf1.or.tf2
HP:0007364	HPO	7.75433	6.25439	7.44271	1.3202	USF2_MEIS2	-1.6851	Aplasia/Hypoplasia of the cerebrum	USF2	MEIS2	FALSE	TRUE	TRUE	FALSE	0.579334	tf1.or.tf2
GO:0005730	GO	7.09988	6.09014	11.1536	11.4767	ETV4_ARID2	10.8515	nucleolus	ETV4	ARID2	TRUE	FALSE	TRUE	FALSE	0.579256	tf1.or.tf2
DOID:0060116	DISEASES	2.7722	5.94901	11.7876	0.212164	MITF_E2F1	0.10886	Sensory system cancer	MITF	E2F1	TRUE	TRUE	TRUE	TRUE	0.579222	tf1.or.tf2
HP:0000347	HPO	2.90702	6.49404	11.5053	-1.60537	MITF_FLI1	4.99424	Micrognathia	MITF	FLI1	TRUE	FALSE	TRUE	FALSE	0.579166	tf1.or.tf2
DOID:4897	DISEASES	4.46826	4.62927	10.3648	-1.6484	FOXM1_FLI1	-0.276793	Bile duct carcinoma	FOXM1	FLI1	TRUE	FALSE	TRUE	FALSE	0.579022	tf1.or.tf2
HP:0011314	HPO	4.65377	3.27867	11.2614	-1.2634	MITF_FLI1	0.912672	Abnormality of long bone morphology	MITF	FLI1	FALSE	TRUE	TRUE	FALSE	0.579011	tf1.or.tf2
GO:0003700	GO	6.37059	4.47945	8.49591	-0.539946	NCOA1_ELK1	1.26553	DNA-binding transcription factor activity	NCOA1	ELK1	FALSE	TRUE	TRUE	FALSE	0.578923	tf1.or.tf2
DOID:2994	DISEASES	2.07068	9.22427	8.51143	-0.802821	CDX2_SOX2	0.10886	Germ cell cancer	CDX2	SOX2	TRUE	TRUE	TRUE	TRUE	0.578882	tf1.or.tf2
HP:0025033	HPO	3.61857	5.1994	10.793	-2.09819	TWIST1_FLI1	-0.724302	Abnormality of digestive system morphology	TWIST1	FLI1	FALSE	TRUE	TRUE	FALSE	0.578793	tf1.or.tf2
DOID:0060119	DISEASES	4.15029	6.37044	9.87175	-0.538315	TWIST1_CUX1	-1.57408	Pharynx cancer	TWIST1	CUX1	TRUE	FALSE	TRUE	FALSE	0.57878	tf1.or.tf2
HP:0030791	HPO	4.52021	4.62681	10.7534	-1.12468	SOX9_FLI1	0.150266	Abnormal jaw morphology	SOX9	FLI1	TRUE	FALSE	TRUE	FALSE	0.578712	tf1.or.tf2
HP:0012647	HPO	2.6768	7.95009	11.6746	-0.806752	FOXP1_FLI1	10.1052	Abnormal inflammatory response	FOXP1	FLI1	TRUE	TRUE	TRUE	TRUE	0.578575	tf1.or.tf2
HP:0011297	HPO	3.36582	4.19895	11.4877	-2.37335	TCF12_CUX1	-1.53994	Abnormality of digit	TCF12	CUX1	TRUE	FALSE	TRUE	FALSE	0.57841	tf1.or.tf2
GO:0006366	GO	5.23679	4.52255	11.0527	0.360829	CDX2_FLI1	1.01618	transcription by RNA polymerase II	CDX2	FLI1	TRUE	FALSE	TRUE	FALSE	0.578387	tf1.or.tf2
DOID:2151	DISEASES	5.16393	4.36845	10.2413	-1.45636	FOXP1_ETV1	-1.93866	Malignant ovarian surface epithelial-stromal neoplasm	FOXP1	ETV1	TRUE	FALSE	TRUE	FALSE	0.578048	tf1.or.tf2
GO:0045893	GO	5.17828	4.74101	10.3472	-1.46152	PBX2_ELF1	0.127743	positive regulation of transcription, DNA-templated	PBX2	ELF1	FALSE	TRUE	TRUE	FALSE	0.578024	tf1.or.tf2
ICD10:C833	DISEASES	2.92387	7.23713	10.4278	0.152749	MYC_CUX1	-1.58071	ICD10:C833	MYC	CUX1	TRUE	FALSE	TRUE	FALSE	0.57784	tf1.or.tf2
ICD10:Q112	DISEASES	3.091	7.1593	8.87319	-1.7811	POU4F2_TEAD4	3.02705	ICD10:Q112	POU4F2	TEAD4	TRUE	FALSE	TRUE	FALSE	0.577806	tf1.or.tf2
HP:0007370	HPO	5.9564	7.26326	8.17581	0.0798406	ZEB2_ELK1	-1.22277	Aplasia/Hypoplasia of the corpus callosum	ZEB2	ELK1	TRUE	FALSE	TRUE	FALSE	0.57759	tf1.or.tf2
HP:0005105	HPO	4.11172	4.27614	10.6421	-2.03599	MEIS2_FLI1	-0.160891	Abnormal nasal morphology	MEIS2	FLI1	FALSE	TRUE	TRUE	FALSE	0.57736	tf1.or.tf2
HP:0025033	HPO	3.19443	7.86091	9.61997	-2.20852	USF1_FLI1	-0.714508	Abnormality of digestive system morphology	USF1	FLI1	FALSE	TRUE	TRUE	FALSE	0.577238	tf1.or.tf2
DOID:4090	DISEASES	5.73242	6.076	7.78083	-2.10593	MAX_RFX5	-0.339555	Agnosia	MAX	RFX5	TRUE	FALSE	TRUE	FALSE	0.577199	tf1.or.tf2
HP:0004322	HPO	4.48451	1.92276	11.9781	-1.55034	ARNT_FLI1	9.21114	Short stature	ARNT	FLI1	FALSE	TRUE	TRUE	FALSE	0.577161	tf1.or.tf2
HP:0011968	HPO	4.60554	4.02408	11.5739	-0.428289	NCOA3_FLI1	4.59498	Feeding difficulties	NCOA3	FLI1	FALSE	TRUE	TRUE	FALSE	0.577004	tf1.or.tf2
HP:0001172	HPO	5.2194	4.09559	9.56796	-1.57917	TWIST1_FLI1	2.46831	Abnormality of the thumb	TWIST1	FLI1	TRUE	FALSE	TRUE	FALSE	0.576831	tf1.or.tf2
HP:0000316	HPO	3.93107	4.55515	10.6671	-2.07624	TCF12_ETV4	9.10413	Hypertelorism	TCF12	ETV4	TRUE	FALSE	TRUE	FALSE	0.576716	tf1.or.tf2
DOID:2871	DISEASES	1.61255	9.12101	7.97017	-1.90702	ETS1_CUX1	-1.49221	Endometrial carcinoma	ETS1	CUX1	TRUE	FALSE	TRUE	FALSE	0.576682	tf1.or.tf2
HP:0000316	HPO	5.88512	2.8029	9.08836	-1.89949	TCF12_ERG	7.66277	Hypertelorism	TCF12	ERG	TRUE	FALSE	TRUE	FALSE	0.576624	tf1.or.tf2
HP:0011297	HPO	4.50813	4.69744	10.381	-1.40048	SOX9_FLI1	2.06167	Abnormality of digit	SOX9	FLI1	TRUE	TRUE	TRUE	TRUE	0.57662	tf1.or.tf2
HP:0002648	HPO	4.6295	2.65329	10.7612	-2.13055	TWIST1_ERG	4.87008	Abnormality of calvarial morphology	TWIST1	ERG	TRUE	FALSE	TRUE	FALSE	0.576583	tf1.or.tf2
DOID:0080005	DISEASES	1.71163	7.05715	10.7518	-0.630981	PDX1_FOXO1	-0.0951377	Bone remodeling disease	PDX1	FOXO1	FALSE	TRUE	TRUE	FALSE	0.576571	tf1.or.tf2
HP:0002648	HPO	4.44153	3.09706	11.4595	-1.37014	MITF_FLI1	4.86853	Abnormality of calvarial morphology	MITF	FLI1	TRUE	TRUE	TRUE	TRUE	0.57628	tf1.or.tf2
HP:0009122	HPO	4.55263	4.49241	11.5854	-0.147915	POU4F2_FLI1	1.75923	Aplasia/hypoplasia affecting bones of the axial skeleton	POU4F2	FLI1	FALSE	TRUE	TRUE	FALSE	0.576002	tf1.or.tf2
HP:0004325	HPO	5.81949	5.99846	10.6089	1.72985	ASCL1_ERG	2.08028	Decreased body weight	ASCL1	ERG	TRUE	FALSE	TRUE	FALSE	0.575931	tf1.or.tf2
HP:0011025	HPO	4.27944	2.53751	11.3802	-2.04469	PDX1_FLI1	0.45272	Abnormality of cardiovascular system physiology	PDX1	FLI1	TRUE	TRUE	TRUE	TRUE	0.575807	tf1.or.tf2
HP:0007364	HPO	5.42491	4.94478	10.6071	0.455151	MYC_MEIS2	-1.86209	Aplasia/Hypoplasia of the cerebrum	MYC	MEIS2	FALSE	TRUE	TRUE	FALSE	0.575592	tf1.or.tf2
HP:0001098	HPO	5.04478	4.32435	11.8046	0.75929	MAX_CUX1	-1.10582	Abnormal fundus morphology	MAX	CUX1	TRUE	FALSE	TRUE	FALSE	0.57542	tf1.or.tf2
DOID:4607	DISEASES	4.5978	3.66736	10.5973	-2.16874	NANOG_FLI1	0.191274	Biliary tract cancer	NANOG	FLI1	TRUE	FALSE	TRUE	FALSE	0.575319	tf1.or.tf2
DOID:1115	DISEASES	5.45214	4.92889	11.2964	0.925976	MITF_ERG	2.54273	Sarcoma	MITF	ERG	TRUE	FALSE	TRUE	FALSE	0.575229	tf1.or.tf2
HP:0002577	HPO	5.03658	5.08768	11.0638	0.458433	NANOG_FLI1	1.54853	Abnormality of the stomach	NANOG	FLI1	FALSE	TRUE	TRUE	FALSE	0.575203	tf1.or.tf2
HP:0002118	HPO	6.22316	0.636291	10.7815	-0.908015	MYOD1_ERG	4.64678	Abnormality of the cerebral ventricles	MYOD1	ERG	TRUE	FALSE	TRUE	FALSE	0.5752	tf1.or.tf2
HP:0001732	HPO	5.1884	5.72689	10.6772	0.69475	MITF_TEAD4	1.61027	Abnormality of the pancreas	MITF	TEAD4	TRUE	FALSE	TRUE	FALSE	0.575141	tf1.or.tf2
HP:0002648	HPO	4.8865	4.72531	9.85411	-1.28778	ASCL1_FLI1	4.19662	Abnormality of calvarial morphology	ASCL1	FLI1	FALSE	TRUE	TRUE	FALSE	0.574905	tf1.or.tf2
HP:0012210	HPO	5.89416	5.97706	8.04974	-0.860384	ASCL1_FLI1	2.29127	Abnormal renal morphology	ASCL1	FLI1	FALSE	TRUE	TRUE	FALSE	0.574874	tf1.or.tf2
HP:0001595	HPO	4.45655	2.66402	11.5536	-1.45763	POU4F2_FLI1	1.24956	Abnormality of the hair	POU4F2	FLI1	FALSE	TRUE	TRUE	FALSE	0.574757	tf1.or.tf2
HP:0011014	HPO	2.46435	7.89896	11.1459	-1.55248	PDX1_TCF3	-1.84112	Abnormal glucose homeostasis	PDX1	TCF3	TRUE	FALSE	TRUE	FALSE	0.574644	tf1.or.tf2
DOID:10907	DISEASES	5.03104	5.02805	11.2822	0.684749	MYCN_MEIS2	-0.785318	Microcephaly	MYCN	MEIS2	TRUE	FALSE	TRUE	FALSE	0.574638	tf1.or.tf2
ICD10:Q02	DISEASES	4.07714	3.76791	11.6674	-1.09144	ERG_FOXK2	-1.83527	ICD10:Q02	ERG	FOXK2	FALSE	TRUE	TRUE	FALSE	0.574423	tf1.or.tf2
HP:0009122	HPO	3.90471	4.62555	11.2572	-1.33413	TWIST1_FLI1	4.27626	Aplasia/hypoplasia affecting bones of the axial skeleton	TWIST1	FLI1	FALSE	TRUE	TRUE	FALSE	0.574403	tf1.or.tf2
HP:0000464	HPO	8.12426	7.80713	1.69017	-3.03639	NEUROD1_FLI1	1.11148	Abnormality of the neck	NEUROD1	FLI1	FALSE	TRUE	TRUE	FALSE	0.574365	tf1.or.tf2
HP:0000107	HPO	4.02488	7.18326	10.9857	0.222788	PDX1_FLI1	-1.767	Renal cyst	PDX1	FLI1	FALSE	TRUE	TRUE	FALSE	0.574281	tf1.or.tf2
HP:0200006	HPO	3.27209	6.82083	11.6049	-0.49655	PDX1_FLI1	1.66957	Slanting of the palpebral fissure	PDX1	FLI1	FALSE	TRUE	TRUE	FALSE	0.574112	tf1.or.tf2
DOID:3082	DISEASES	6.27751	3.23528	11.2452	-0.313674	PDX1_FLI1	1.07791	Interstitial lung disease	PDX1	FLI1	FALSE	TRUE	TRUE	FALSE	0.573963	tf1.or.tf2
HP:0001760	HPO	4.29929	2.70172	11.6368	-1.54327	MITF_FLI1	-1.84	Abnormality of the foot	MITF	FLI1	FALSE	TRUE	TRUE	FALSE	0.573832	tf1.or.tf2
GO:0000790	GO	5.86077	6.40282	9.01113	0.785274	MEIS2_E2F1	0.881763	nuclear chromatin	MEIS2	E2F1	FALSE	TRUE	TRUE	FALSE	0.573741	tf1.or.tf2
ICD10:C0	DISEASES	2.51582	5.86855	10.9045	-0.959989	XBP1_CEBPD	-0.362847	ICD10:C0	XBP1	CEBPD	TRUE	FALSE	TRUE	FALSE	0.573511	tf1.or.tf2
HP:0005918	HPO	4.81841	5.59048	9.15686	-1.51291	TEAD4_GATA4	0.150266	Abnormality of phalanx of finger	TEAD4	GATA4	FALSE	TRUE	TRUE	FALSE	0.573479	tf1.or.tf2
HP:0000159	HPO	3.0335	4.49822	11.7827	-2.1479	MYCN_FLI1	2.06757	Abnormal lip morphology	MYCN	FLI1	TRUE	TRUE	TRUE	TRUE	0.57346	tf1.or.tf2
GO:0003713	GO	6.29969	7.00987	7.72631	0.388006	POU2F2_MAX	-1.1051	transcription coactivator activity	POU2F2	MAX	FALSE	TRUE	TRUE	FALSE	0.573377	tf1.or.tf2
HP:0005105	HPO	3.74046	3.97217	11.2079	-2.00564	ATF3_FLI1	6.92602	Abnormal nasal morphology	ATF3	FLI1	FALSE	TRUE	TRUE	FALSE	0.573158	tf1.or.tf2
DOID:627	DISEASES	7.07729	5.84924	9.00477	0.568719	PDX1_SOX6	0.10886	Severe combined immunodeficiency	PDX1	SOX6	TRUE	FALSE	TRUE	FALSE	0.573006	tf1.or.tf2
HP:0001627	HPO	3.68949	5.27264	10.9212	-1.537	MAF_FLI1	2.50572	Abnormal heart morphology	MAF	FLI1	TRUE	TRUE	TRUE	TRUE	0.572918	tf1.or.tf2
HP:0000159	HPO	3.90105	4.01083	11.8417	-1.03461	PDX1_FLI1	2.40639	Abnormal lip morphology	PDX1	FLI1	TRUE	TRUE	TRUE	TRUE	0.57269	tf1.or.tf2
DOID:2994	DISEASES	5.01034	4.74235	10.2645	-0.867835	MYOD1_TFAP4	-1.98049	Germ cell cancer	MYOD1	TFAP4	TRUE	FALSE	TRUE	FALSE	0.572595	tf1.or.tf2
GO:0006366	GO	6.46747	4.87278	10.0451	5.09048	MYCN_MEIS2	-0.384358	transcription by RNA polymerase II	MYCN	MEIS2	FALSE	TRUE	TRUE	FALSE	0.572343	tf1.or.tf2
HP:0011025	HPO	5.22976	2.75266	10.6599	-1.0468	TWIST1_FLI1	-1.05369	Abnormality of cardiovascular system physiology	TWIST1	FLI1	FALSE	TRUE	TRUE	FALSE	0.572039	tf1.or.tf2
HP:0011297	HPO	4.35121	4.59877	9.89593	-2.01563	TWIST1_TCF3	-1.75896	Abnormality of digit	TWIST1	TCF3	TRUE	FALSE	TRUE	FALSE	0.572033	tf1.or.tf2
HP:0000377	HPO	3.39855	5.05919	11.2578	-1.72039	FOXA2_FLI1	-1.3169	Abnormality of the pinna	FOXA2	FLI1	FALSE	TRUE	TRUE	FALSE	0.572016	tf1.or.tf2
DOID:3083	DISEASES	2.11103	5.94225	10.7542	-1.34519	FOXA2_CUX1	0.0705532	Chronic obstructive pulmonary disease	FOXA2	CUX1	TRUE	FALSE	TRUE	FALSE	0.571969	tf1.or.tf2
DOID:0060015	DISEASES	5.51714	6.89323	10.1361	1.92631	NANOG_TCF3	1.00693	interleukin-7 receptor alpha deficiency	NANOG	TCF3	FALSE	TRUE	TRUE	FALSE	0.571746	tf1.or.tf2
DOID:0060074	DISEASES	3.79366	6.83493	9.26451	-0.75227	HIF1A_CUX1	0.345642	Ductal carcinoma in situ	HIF1A	CUX1	TRUE	FALSE	TRUE	FALSE	0.571725	tf1.or.tf2
GO:0005730	GO	6.41619	6.95139	11.724	11.28	UBTF_ELK1	0.103464	nucleolus	UBTF	ELK1	TRUE	FALSE	TRUE	FALSE	0.571721	tf1.or.tf2
DOID:3083	DISEASES	1.71079	5.1017	11.1945	-2.08479	FOXA2_FLI1	-1.81716	Chronic obstructive pulmonary disease	FOXA2	FLI1	TRUE	FALSE	TRUE	FALSE	0.571711	tf1.or.tf2
HP:0200006	HPO	4.83608	2.24534	11.3412	-1.23325	FOXM1_FLI1	1.76841	Slanting of the palpebral fissure	FOXM1	FLI1	FALSE	TRUE	TRUE	FALSE	0.571662	tf1.or.tf2
HP:0000486	HPO	4.31902	4.58828	10.2148	-1.71338	BATF_FLI1	6.99863	Strabismus	BATF	FLI1	FALSE	TRUE	TRUE	FALSE	0.571656	tf1.or.tf2
HP:0002683	HPO	4.47746	3.64312	11.0048	-1.23629	MITF_TEAD4	-0.53713	Abnormality of the calvaria	MITF	TEAD4	TRUE	FALSE	TRUE	FALSE	0.571633	tf1.or.tf2
GO:0000122	GO	5.84627	1.87317	9.92778	-1.26432	NCOA2_TCF3	-1.96369	negative regulation of transcription by RNA polymerase II	NCOA2	TCF3	TRUE	TRUE	TRUE	TRUE	0.571471	tf1.or.tf2
HP:0011793	HPO	6.43874	4.69626	9.46047	0.810575	ASCL1_CUX1	3.79667	Neoplasm by anatomical site	ASCL1	CUX1	TRUE	FALSE	TRUE	FALSE	0.571452	tf1.or.tf2
HP:0001595	HPO	4.19156	3.0627	10.8715	-2.17582	MITF_CUX1	-1.6926	Abnormality of the hair	MITF	CUX1	TRUE	FALSE	TRUE	FALSE	0.571237	tf1.or.tf2
HP:0001713	HPO	4.99195	3.172	11.2779	-0.43586	FOXP1_FLI1	1.41379	Abnormal cardiac ventricle morphology	FOXP1	FLI1	FALSE	TRUE	TRUE	FALSE	0.571101	tf1.or.tf2
HP:0025033	HPO	4.996	5.59	9.24813	-1.03062	MNT_MEIS2	-0.875264	Abnormality of digestive system morphology	MNT	MEIS2	FALSE	TRUE	TRUE	FALSE	0.571005	tf1.or.tf2
HP:0002648	HPO	3.11175	5.77601	11.1508	-1.76326	MYC_FLI1	4.44654	Abnormality of calvarial morphology	MYC	FLI1	FALSE	TRUE	TRUE	FALSE	0.570978	tf1.or.tf2
HP:0002500	HPO	5.72716	7.084	8.18118	-0.0743757	ZEB2_ELK1	-1.69098	Abnormality of the cerebral white matter	ZEB2	ELK1	TRUE	FALSE	TRUE	FALSE	0.570824	tf1.or.tf2
HP:0000240	HPO	3.90137	4.02354	11.87	-0.906665	FLI1_FOXO1	0.892214	Abnormality of skull size	FLI1	FOXO1	TRUE	FALSE	TRUE	FALSE	0.570733	tf1.or.tf2
HP:0007364	HPO	4.23164	4.81846	11.9523	0.203779	MITF_FLI1	6.67473	Aplasia/Hypoplasia of the cerebrum	MITF	FLI1	FALSE	TRUE	TRUE	FALSE	0.570722	tf1.or.tf2
DOID:0060254	DISEASES	5.19232	5.69816	9.06191	-1.0578	TWIST1_FLI1	1.28629	Robinow syndrome	TWIST1	FLI1	TRUE	FALSE	TRUE	FALSE	0.570692	tf1.or.tf2
DOID:1319	DISEASES	4.14945	4.82659	10.1907	-1.51925	MXI1_FLI1	0.725392	Brain cancer	MXI1	FLI1	TRUE	FALSE	TRUE	FALSE	0.570644	tf1.or.tf2
HP:0005918	HPO	5.23347	2.24209	9.91867	-2.09474	ZHX1_FLI1	2.32518	Abnormality of phalanx of finger	ZHX1	FLI1	FALSE	TRUE	TRUE	FALSE	0.570484	tf1.or.tf2
HP:0010461	HPO	2.86953	7.76091	10.1042	-1.94597	TWIST1_RFX5	-1.78082	Abnormality of the male genitalia	TWIST1	RFX5	TRUE	FALSE	TRUE	FALSE	0.570479	tf1.or.tf2
ICD10:G10	DISEASES	3.68288	4.66161	10.9948	-1.07313	ERG_FOXP1	-1.35569	ICD10:G10	ERG	FOXP1	FALSE	TRUE	TRUE	FALSE	0.570405	tf1.or.tf2
GO:0016567	GO	7.29493	6.41213	8.96902	8.3381	PAX6_TCF3	-0.850412	protein ubiquitination	PAX6	TCF3	TRUE	FALSE	TRUE	FALSE	0.570224	tf1.or.tf2
DOID:11476	DISEASES	6.64995	6.99963	5.80281	-2.43737	NANOG_FOXO1	-0.76455	Osteoporosis	NANOG	FOXO1	FALSE	TRUE	TRUE	FALSE	0.570075	tf1.or.tf2
HP:0007364	HPO	4.93398	6.13935	9.3854	-0.561226	MYOD1_MEIS2	-1.84228	Aplasia/Hypoplasia of the cerebrum	MYOD1	MEIS2	FALSE	TRUE	TRUE	FALSE	0.569648	tf1.or.tf2
ICD10:G12	DISEASES	4.67905	3.78972	10.2224	-2.16178	MYOD1_FLI1	2.40002	ICD10:G12	MYOD1	FLI1	TRUE	FALSE	TRUE	FALSE	0.569561	tf1.or.tf2
HP:0000159	HPO	4.12273	5.05444	11.5106	-0.228519	FLI1_SOX2	0.150266	Abnormal lip morphology	FLI1	SOX2	TRUE	FALSE	TRUE	FALSE	0.56952	tf1.or.tf2
HP:0030791	HPO	4.90561	5.45592	9.25676	-1.17507	SOX9_ETV4	0.150266	Abnormal jaw morphology	SOX9	ETV4	TRUE	FALSE	TRUE	FALSE	0.569422	tf1.or.tf2
DOID:0060085	DISEASES	4.24741	6.32411	10.1784	0.336189	NCOA1_MAX	-2.10038	Organ system benign neoplasm	NCOA1	MAX	FALSE	TRUE	TRUE	FALSE	0.569369	tf1.or.tf2
HP:0012649	HPO	6.2018	2.88299	9.78529	-0.284918	MITF_RFX5	0.47712	Increased inflammatory response	MITF	RFX5	FALSE	TRUE	TRUE	FALSE	0.569348	tf1.or.tf2
DOID:715	DISEASES	5.20922	7.05844	7.74887	-1.08996	TAL1_CUX1	-1.35189	T-cell leukemia	TAL1	CUX1	TRUE	FALSE	TRUE	FALSE	0.569278	tf1.or.tf2
HP:0004325	HPO	4.90188	4.58459	10.9757	0.114767	ZEB2_TCF3	-1.70828	Decreased body weight	ZEB2	TCF3	FALSE	TRUE	TRUE	FALSE	0.56897	tf1.or.tf2
HP:0004322	HPO	3.50376	6.26107	10.5251	-1.42372	TWIST1_ETV1	10.1185	Short stature	TWIST1	ETV1	TRUE	FALSE	TRUE	FALSE	0.56892	tf1.or.tf2
GO:0000122	GO	5.41027	3.34356	10.5124	-0.172039	PBX2_CUX1	-2.46512	negative regulation of transcription by RNA polymerase II	PBX2	CUX1	FALSE	TRUE	TRUE	FALSE	0.56891	tf1.or.tf2
HP:0004322	HPO	3.80016	2.67932	11.7519	-1.97277	NCOA3_FLI1	9.21017	Short stature	NCOA3	FLI1	FALSE	TRUE	TRUE	FALSE	0.568822	tf1.or.tf2
GO:0006366	GO	5.37487	4.60081	10.0564	-0.226102	CDX2_TCF3	-0.413376	transcription by RNA polymerase II	CDX2	TCF3	TRUE	FALSE	TRUE	FALSE	0.568822	tf1.or.tf2
ICD10:I2	DISEASES	3.89296	4.111	11.0179	-1.41132	NANOG_FLI1	7.06773	ICD10:I2	NANOG	FLI1	TRUE	FALSE	TRUE	FALSE	0.568641	tf1.or.tf2
GO:0003714	GO	6.58508	4.7933	8.05005	0.997205	POU4F2_FOXO1	-2.01083	transcription corepressor activity	POU4F2	FOXO1	TRUE	FALSE	TRUE	FALSE	0.568527	tf1.or.tf2
HP:0009726	HPO	6.04396	8.57278	5.48041	-1.406	MITF_MAX	-0.600208	Renal neoplasm	MITF	MAX	FALSE	TRUE	TRUE	FALSE	0.568443	tf1.or.tf2
HP:0000463	HPO	3.65213	5.36603	11.2897	-0.934453	PDX1_FLI1	2.98517	Anteverted nares	PDX1	FLI1	TRUE	TRUE	TRUE	TRUE	0.568406	tf1.or.tf2
HP:0005927	HPO	4.95084	5.92305	8.44978	-1.62022	PDX1_MEIS2	-1.4791	Aplasia/hypoplasia involving bones of the hand	PDX1	MEIS2	FALSE	TRUE	TRUE	FALSE	0.568398	tf1.or.tf2
GO:0019899	GO	6.21601	6.69761	10.8618	8.23209	CREB1_CREB3L1	0.448789	enzyme binding	CREB1	CREB3L1	TRUE	FALSE	TRUE	FALSE	0.568378	tf1.or.tf2
HP:0001392	HPO	5.1221	5.68782	9.61121	-0.265152	ETV6_TCF3	1.37533	Abnormality of the liver	ETV6	TCF3	FALSE	TRUE	TRUE	FALSE	0.568361	tf1.or.tf2
HP:0011362	HPO	4.73384	3.39361	10.1626	-1.75313	MITF_TEAD4	-0.511212	Abnormal hair quantity	MITF	TEAD4	TRUE	FALSE	TRUE	FALSE	0.568265	tf1.or.tf2
HP:0000032	HPO	3.51628	6.92495	9.667	-1.86253	TWIST1_RFX5	-1.92193	Abnormality of male external genitalia	TWIST1	RFX5	TRUE	FALSE	TRUE	FALSE	0.568256	tf1.or.tf2
HP:0005288	HPO	4.03923	4.2673	11.3141	-1.01614	PDX1_FLI1	3.33188	Abnormality of the nares	PDX1	FLI1	TRUE	TRUE	TRUE	TRUE	0.568177	tf1.or.tf2
DOID:3459	DISEASES	5.06085	3.21107	10.8337	-1.63863	FOS_CEBPD	-1.50344	Breast carcinoma	FOS	CEBPD	TRUE	FALSE	TRUE	FALSE	0.56798	tf1.or.tf2
HP:0002683	HPO	3.49563	3.34979	11.6839	-2.03726	TCF12_ETV1	6.27435	Abnormality of the calvaria	TCF12	ETV1	TRUE	FALSE	TRUE	FALSE	0.567919	tf1.or.tf2
HP:0030669	HPO	2.35417	7.48507	10.3993	-2.47852	NEUROD1_FLI1	4.31144	Abnormal ocular adnexa morphology	NEUROD1	FLI1	FALSE	TRUE	TRUE	FALSE	0.567812	tf1.or.tf2
HP:0001595	HPO	3.4725	3.21521	11.5036	-2.34705	MITF_FLI1	1.53556	Abnormality of the hair	MITF	FLI1	TRUE	TRUE	TRUE	TRUE	0.567789	tf1.or.tf2
HP:0001627	HPO	4.5537	5.86325	9.93451	-0.649483	FOXP1_MEIS2	-1.7431	Abnormal heart morphology	FOXP1	MEIS2	FALSE	TRUE	TRUE	FALSE	0.567744	tf1.or.tf2
HP:0001522	HPO	5.15209	6.5024	9.73861	0.476802	MYCN_FLI1	-0.488344	Death in infancy	MYCN	FLI1	FALSE	TRUE	TRUE	FALSE	0.567663	tf1.or.tf2
HP:0010461	HPO	3.36177	3.56172	11.6789	-2.09681	FOXP1_FLI1	-1.76591	Abnormality of the male genitalia	FOXP1	FLI1	FALSE	TRUE	TRUE	FALSE	0.567613	tf1.or.tf2
GO:0005730	GO	4.74746	3.35911	11.722	-0.250574	ETV6_TFAP4	2.62972	nucleolus	ETV6	TFAP4	TRUE	FALSE	TRUE	FALSE	0.567535	tf1.or.tf2
HP:0010978	HPO	4.09053	5.1806	11.6285	0.0216908	NCOA3_FLI1	3.79163	Abnormality of immune system physiology	NCOA3	FLI1	FALSE	TRUE	TRUE	FALSE	0.567498	tf1.or.tf2
DOID:2998	DISEASES	4.99844	4.13619	9.61883	-2.15942	NANOG_FLI1	-1.28125	Testicular cancer	NANOG	FLI1	TRUE	FALSE	TRUE	FALSE	0.56749	tf1.or.tf2
DOID:5041	DISEASES	1.88633	7.57994	9.54763	-0.983616	ZEB1_RFX5	0.10886	Esophageal cancer	ZEB1	RFX5	TRUE	FALSE	TRUE	FALSE	0.567466	tf1.or.tf2
DOID:26	DISEASES	4.68166	4.47234	11.2728	0.0782248	PDX1_ERG	0.589901	Pancreas disease	PDX1	ERG	TRUE	FALSE	TRUE	FALSE	0.567338	tf1.or.tf2
DOID:0110861	DISEASES	5.08698	7.258	8.47025	0.0525231	FOXP1_CUX1	4.45577	Autosomal recessive polycystic kidney disease	FOXP1	CUX1	FALSE	TRUE	TRUE	FALSE	0.567291	tf1.or.tf2
HP:0000429	HPO	4.34522	2.89217	10.8342	-1.91041	MITF_E2F1	0.150266	Abnormality of the nasal alae	MITF	E2F1	TRUE	FALSE	TRUE	FALSE	0.567269	tf1.or.tf2
HP:0001273	HPO	5.0575	3.43866	11.1152	-0.153645	ATF7_FLI1	7.5475	Abnormal corpus callosum morphology	ATF7	FLI1	FALSE	TRUE	TRUE	FALSE	0.567069	tf1.or.tf2
HP:0002500	HPO	4.37736	7.70368	9.08634	-0.602226	ZEB2_TCF3	-1.31339	Abnormality of the cerebral white matter	ZEB2	TCF3	TRUE	FALSE	TRUE	FALSE	0.56702	tf1.or.tf2
HP:0000240	HPO	5.26462	6.08035	8.79016	-0.605847	MYOD1_MEIS2	-1.15701	Abnormality of skull size	MYOD1	MEIS2	FALSE	TRUE	TRUE	FALSE	0.566927	tf1.or.tf2
ICD10:C04	DISEASES	2.64083	5.90763	10.8071	-0.613847	TCF12_ETV1	-0.795824	ICD10:C04	TCF12	ETV1	TRUE	FALSE	TRUE	FALSE	0.566869	tf1.or.tf2
HP:0001877	HPO	5.36199	5.29397	10.3688	0.726302	FOXP1_ELK1	10.9701	Abnormal erythrocyte morphology	FOXP1	ELK1	TRUE	FALSE	TRUE	FALSE	0.566866	tf1.or.tf2
DOID:9352	DISEASES	1.55239	7.80376	9.9782	-0.432441	ERG_FOXA2	-1.61103	Type 2 diabetes mellitus	ERG	FOXA2	FALSE	TRUE	TRUE	FALSE	0.566799	tf1.or.tf2
HP:0002664	HPO	5.64751	5.9055	8.15827	-0.796709	MITF_MEIS2	-1.08202	Neoplasm	MITF	MEIS2	TRUE	FALSE	TRUE	FALSE	0.566677	tf1.or.tf2
GO:0000122	GO	4.7503	4.29131	11.7265	0.831963	FOXM1_FLI1	-1.09828	negative regulation of transcription by RNA polymerase II	FOXM1	FLI1	TRUE	FALSE	TRUE	FALSE	0.566606	tf1.or.tf2
HP:0011297	HPO	3.25286	5.87971	10.3402	-2.14878	MEIS2_FLI1	5.43561	Abnormality of digit	MEIS2	FLI1	TRUE	TRUE	TRUE	TRUE	0.566605	tf1.or.tf2
GO:0030425	GO	7.19319	3.58679	6.51706	-0.821324	ETV6_MAX	0.411865	dendrite	ETV6	MAX	FALSE	TRUE	TRUE	FALSE	0.566576	tf1.or.tf2
ICD10:Q893	DISEASES	4.53557	6.64972	7.86617	-1.86561	SPI1_RFX5	1.92426	ICD10:Q893	SPI1	RFX5	FALSE	TRUE	TRUE	FALSE	0.566559	tf1.or.tf2
HP:0011793	HPO	3.79838	6.00797	11.105	-0.407228	ERG_SOX9	0.150266	Neoplasm by anatomical site	ERG	SOX9	FALSE	TRUE	TRUE	FALSE	0.566543	tf1.or.tf2
HP:0025015	HPO	5.11921	3.55324	10.4867	-0.627826	MYOD1_FLI1	1.40422	Abnormal vascular morphology	MYOD1	FLI1	FALSE	TRUE	TRUE	FALSE	0.566418	tf1.or.tf2
HP:0002205	HPO	4.31478	5.34433	11.0402	-0.104859	ERG_RFX5	8.6179	Recurrent respiratory infections	ERG	RFX5	FALSE	TRUE	TRUE	FALSE	0.56633	tf1.or.tf2
HP:0030084	HPO	5.6608	4.78492	8.13799	-1.50788	MEIS2_FLI1	0.480576	Clinodactyly	MEIS2	FLI1	FALSE	TRUE	TRUE	FALSE	0.566315	tf1.or.tf2
ICD10:C692	DISEASES	4.14159	4.64084	10.7793	-0.778879	FOXP1_ELK1	-1.51061	ICD10:C692	FOXP1	ELK1	FALSE	TRUE	TRUE	FALSE	0.566298	tf1.or.tf2
HP:0000309	HPO	3.93495	4.28255	10.9168	-1.50584	MITF_FLI1	1.30054	Abnormality of the midface	MITF	FLI1	TRUE	FALSE	TRUE	FALSE	0.566287	tf1.or.tf2
ICD10:Q112	DISEASES	3.76304	4.83709	10.098	-1.74978	POU4F2_MAX	-0.0338577	ICD10:Q112	POU4F2	MAX	TRUE	FALSE	TRUE	FALSE	0.566214	tf1.or.tf2
HP:0000486	HPO	3.64149	3.45352	10.7199	-2.69472	NEUROD1_FLI1	2.97706	Strabismus	NEUROD1	FLI1	FALSE	TRUE	TRUE	FALSE	0.56608	tf1.or.tf2
HP:0002088	HPO	5.52846	3.49437	10.884	0.407615	MITF_ETV1	-1.6145	Abnormal lung morphology	MITF	ETV1	TRUE	FALSE	TRUE	FALSE	0.565964	tf1.or.tf2
DOID:0060443	DISEASES	4.29421	5.41572	9.46377	-1.41896	ERG_NFE2L2	-0.334922	Corneal endothelial dystrophy	ERG	NFE2L2	FALSE	TRUE	TRUE	FALSE	0.565891	tf1.or.tf2
HP:0010935	HPO	3.65783	4.4323	11.0435	-1.67816	MITF_TEAD4	1.1029	Abnormality of the upper urinary tract	MITF	TEAD4	TRUE	FALSE	TRUE	FALSE	0.565841	tf1.or.tf2
HP:0000277	HPO	5.19298	6.08073	8.46519	-1.00827	SOX9_ETV4	0.150266	Abnormality of the mandible	SOX9	ETV4	TRUE	FALSE	TRUE	FALSE	0.565712	tf1.or.tf2
HP:0002683	HPO	4.58562	3.51825	10.204	-1.73567	MITF_TFAP4	-1.82354	Abnormality of the calvaria	MITF	TFAP4	TRUE	FALSE	TRUE	FALSE	0.56562	tf1.or.tf2
DOID:8947	DISEASES	5.80869	8.30727	6.63125	-0.384395	FOXO1_TEAD4	1.36896	Diabetic retinopathy	FOXO1	TEAD4	TRUE	FALSE	TRUE	FALSE	0.565553	tf1.or.tf2
GO:0046982	GO	6.27223	4.84829	7.22082	-2.26409	SOX9_FLI1	0.103464	protein heterodimerization activity	SOX9	FLI1	TRUE	FALSE	TRUE	FALSE	0.565527	tf1.or.tf2
GO:0008284	GO	4.7022	5.59603	10.1525	-1.95664	FOXM1_FLI1	7.31086	positive regulation of cell proliferation	FOXM1	FLI1	TRUE	FALSE	TRUE	FALSE	0.565507	tf1.or.tf2
HP:0012649	HPO	3.04509	7.63104	10.3414	-1.27657	FOXP1_CUX1	-0.648009	Increased inflammatory response	FOXP1	CUX1	TRUE	FALSE	TRUE	FALSE	0.5654	tf1.or.tf2
HP:0000077	HPO	6.9442	0.43738	8.57774	-1.83872	MEIS2_FLI1	-0.0714542	Abnormality of the kidney	MEIS2	FLI1	FALSE	TRUE	TRUE	FALSE	0.565274	tf1.or.tf2
ICD10:N8	DISEASES	4.19146	4.00528	10.4291	-1.86315	NANOG_FLI1	-0.498012	ICD10:N8	NANOG	FLI1	TRUE	FALSE	TRUE	FALSE	0.565184	tf1.or.tf2
HP:0030669	HPO	3.97073	3.64654	10.7802	-1.95563	MAF_ELK1	8.79892	Abnormal ocular adnexa morphology	MAF	ELK1	TRUE	FALSE	TRUE	FALSE	0.565101	tf1.or.tf2
HP:0003110	HPO	7.38814	7.02022	8.52488	3.06056	ETV6_MAX	10.344	Abnormality of urine homeostasis	ETV6	MAX	FALSE	TRUE	TRUE	FALSE	0.565088	tf1.or.tf2
HP:0012252	HPO	3.15393	4.81392	11.6948	-1.47228	FOXP1_FLI1	0.473117	Abnormal respiratory system morphology	FOXP1	FLI1	TRUE	TRUE	TRUE	TRUE	0.565079	tf1.or.tf2
GO:0031625	GO	5.66315	6.16826	8.94925	0.470961	ETV4_FOXO1	-2.01426	ubiquitin protein ligase binding	ETV4	FOXO1	FALSE	TRUE	TRUE	FALSE	0.564938	tf1.or.tf2
HP:0025033	HPO	4.23441	2.93587	10.929	-1.84461	MYOD1_FLI1	-0.772952	Abnormality of digestive system morphology	MYOD1	FLI1	TRUE	TRUE	TRUE	TRUE	0.564929	tf1.or.tf2
HP:0001760	HPO	3.53248	5.35925	11.3018	-0.951568	FLI1_SOX2	0.150266	Abnormality of the foot	FLI1	SOX2	TRUE	FALSE	TRUE	FALSE	0.56492	tf1.or.tf2
HP:0011849	HPO	4.089	3.38159	11.2449	-1.43448	MITF_ERG	1.0769	Abnormal bone ossification	MITF	ERG	TRUE	FALSE	TRUE	FALSE	0.564791	tf1.or.tf2
HP:0011297	HPO	3.54104	2.73845	11.8235	-2.06534	TCF12_ETV1	5.39323	Abnormality of digit	TCF12	ETV1	TRUE	FALSE	TRUE	FALSE	0.564628	tf1.or.tf2
GO:0016604	GO	7.06385	4.73296	10.4997	10.0492	POU2F2_FLI1	-0.873557	nuclear body	POU2F2	FLI1	FALSE	TRUE	TRUE	FALSE	0.564625	tf1.or.tf2
HP:0000534	HPO	4.97621	5.98329	8.39246	-1.43172	MITF_ETV1	5.69173	Abnormal eyebrow morphology	MITF	ETV1	TRUE	FALSE	TRUE	FALSE	0.564605	tf1.or.tf2
GO:0000122	GO	5.51711	2.60825	11.1455	1.75774	CDX2_TFAP4	-1.11342	negative regulation of transcription by RNA polymerase II	CDX2	TFAP4	TRUE	FALSE	TRUE	FALSE	0.56459	tf1.or.tf2
GO:0005789	GO	5.36846	0.691465	11.1903	-0.810661	ATF7_CREB3L1	0.495318	endoplasmic reticulum membrane	ATF7	CREB3L1	FALSE	TRUE	TRUE	FALSE	0.564541	tf1.or.tf2
DOID:3308	DISEASES	4.07171	3.00764	11.3834	-1.84879	NANOG_FLI1	-0.100769	Embryonal carcinoma	NANOG	FLI1	TRUE	FALSE	TRUE	FALSE	0.564228	tf1.or.tf2
DOID:2871	DISEASES	3.66353	6.3982	9.15098	-1.15203	MYCN_CUX1	-1.16064	Endometrial carcinoma	MYCN	CUX1	TRUE	FALSE	TRUE	FALSE	0.564147	tf1.or.tf2
HP:0001595	HPO	3.66335	2.99949	11.4459	-2.08497	CDX2_FLI1	1.75391	Abnormality of the hair	CDX2	FLI1	FALSE	TRUE	TRUE	FALSE	0.564015	tf1.or.tf2
HP:0025015	HPO	5.9966	3.23742	9.62044	-0.301386	FOXK2_FLI1	1.65459	Abnormal vascular morphology	FOXK2	FLI1	FALSE	TRUE	TRUE	FALSE	0.563939	tf1.or.tf2
HP:0002119	HPO	3.75984	7.05031	11.2943	0.533645	FOXP1_FLI1	-1.81787	Ventriculomegaly	FOXP1	FLI1	FALSE	TRUE	TRUE	FALSE	0.56385	tf1.or.tf2
HP:0004322	HPO	2.62255	5.36027	11.4371	-2.15353	USF1_FLI1	9.70767	Short stature	USF1	FLI1	FALSE	TRUE	TRUE	FALSE	0.563846	tf1.or.tf2
ICD10:Q9	DISEASES	4.48411	2.68568	11.1458	-2.14619	NANOG_FLI1	1.70908	ICD10:Q9	NANOG	FLI1	TRUE	FALSE	TRUE	FALSE	0.563812	tf1.or.tf2
HP:0000240	HPO	4.10615	5.15445	10.9593	-0.519781	ASCL1_FLI1	-1.75645	Abnormality of skull size	ASCL1	FLI1	FALSE	TRUE	TRUE	FALSE	0.563794	tf1.or.tf2
DOID:1115	DISEASES	1.12558	7.2808	10.7448	-0.278198	MYCN_RFX5	-0.161327	Sarcoma	MYCN	RFX5	TRUE	FALSE	TRUE	FALSE	0.563746	tf1.or.tf2
DOID:1227	DISEASES	4.98982	5.88237	8.92722	-0.860739	SPI1_CUX1	1.02684	Neutropenia	SPI1	CUX1	TRUE	FALSE	TRUE	FALSE	0.56371	tf1.or.tf2
ICD10:D819	DISEASES	4.70448	5.42653	10.3448	0.189224	PDX1_RFX5	0.10886	ICD10:D819	PDX1	RFX5	TRUE	TRUE	TRUE	TRUE	0.563556	tf1.or.tf2
HP:0000765	HPO	4.44611	4.9017	10.906	-0.204462	ELF3_MAX	0.941132	Abnormality of the thorax	ELF3	MAX	FALSE	TRUE	TRUE	FALSE	0.563471	tf1.or.tf2
GO:0046982	GO	5.33683	4.12584	9.73702	-1.03829	POU4F2_TCF3	0.385948	protein heterodimerization activity	POU4F2	TCF3	FALSE	TRUE	TRUE	FALSE	0.56331	tf1.or.tf2
HP:0100886	HPO	3.75373	4.94596	11.3115	-0.795504	TAL1_FLI1	0.338183	Abnormality of globe location	TAL1	FLI1	FALSE	TRUE	TRUE	FALSE	0.563283	tf1.or.tf2
ICD10:E72	DISEASES	4.01367	4.97512	10.2026	-1.09745	SREBF2_ERG	10.8543	ICD10:E72	SREBF2	ERG	TRUE	FALSE	TRUE	FALSE	0.563236	tf1.or.tf2
HP:0002500	HPO	6.4051	3.61447	8.83076	-0.240686	PKNOX1_SOX2	0.150266	Abnormality of the cerebral white matter	PKNOX1	SOX2	FALSE	TRUE	TRUE	FALSE	0.56317	tf1.or.tf2
HP:0000316	HPO	2.84178	6.62881	10.8657	-1.57078	MXI1_FLI1	0.178926	Hypertelorism	MXI1	FLI1	FALSE	TRUE	TRUE	FALSE	0.563054	tf1.or.tf2
DOID:10286	DISEASES	2.08478	5.69317	10.3792	-1.70457	HIF1A_CUX1	-0.469157	Prostate carcinoma	HIF1A	CUX1	TRUE	FALSE	TRUE	FALSE	0.562944	tf1.or.tf2
HP:0000316	HPO	3.82218	4.95954	10.2533	-1.79186	MYC_FLI1	4.53623	Hypertelorism	MYC	FLI1	FALSE	TRUE	TRUE	FALSE	0.562788	tf1.or.tf2
HP:0002012	HPO	5.20693	2.9392	11.1767	0.0127871	TFAP4_FLI1	11.1733	Abnormality of the abdominal organs	TFAP4	FLI1	FALSE	TRUE	TRUE	FALSE	0.56276	tf1.or.tf2
HP:0011218	HPO	3.95399	4.03818	10.8376	-1.55792	FOXP1_FLI1	-0.00550224	Abnormal shape of the frontal region	FOXP1	FLI1	FALSE	TRUE	TRUE	FALSE	0.562712	tf1.or.tf2
HP:0004328	HPO	4.23114	2.49169	11.2456	-1.69761	MITF_FLI1	1.83309	Abnormal anterior segment morphology	MITF	FLI1	TRUE	TRUE	TRUE	TRUE	0.562696	tf1.or.tf2
GO:0046982	GO	5.12414	5.94496	9.50363	-0.765685	POU4F2_TFAP4	-0.407752	protein heterodimerization activity	POU4F2	TFAP4	FALSE	TRUE	TRUE	FALSE	0.562526	tf1.or.tf2
GO:0008284	GO	4.80195	4.0957	10.9758	-0.50449	PDX1_ELF1	-0.883341	positive regulation of cell proliferation	PDX1	ELF1	TRUE	FALSE	TRUE	FALSE	0.562422	tf1.or.tf2
DOID:26	DISEASES	3.28148	7.09647	8.81205	-1.02916	PDX1_ETV1	0.511575	Pancreas disease	PDX1	ETV1	TRUE	FALSE	TRUE	FALSE	0.56238	tf1.or.tf2
HP:0001872	HPO	5.21154	3.32728	10.2633	-0.685769	FOXP1_FLI1	10.6109	Abnormal thrombocyte morphology	FOXP1	FLI1	FALSE	TRUE	TRUE	FALSE	0.562309	tf1.or.tf2
HP:0000534	HPO	3.83653	4.25851	10.6879	-1.73715	PBX3_FLI1	0.592683	Abnormal eyebrow morphology	PBX3	FLI1	FALSE	TRUE	TRUE	FALSE	0.562303	tf1.or.tf2
ICD10:G249	DISEASES	5.08598	5.2668	9.52097	-0.654882	TWIST1_ERG	8.99223	ICD10:G249	TWIST1	ERG	TRUE	FALSE	TRUE	FALSE	0.562216	tf1.or.tf2
ICD10:D819	DISEASES	6.35054	6.27881	8.72973	0.595783	PDX1_SOX6	0.10886	ICD10:D819	PDX1	SOX6	TRUE	FALSE	TRUE	FALSE	0.562209	tf1.or.tf2
HP:0010864	HPO	3.69551	4.96609	10.9558	-1.20363	PDX1_FLI1	2.29904	Intellectual disability, severe	PDX1	FLI1	TRUE	FALSE	TRUE	FALSE	0.562202	tf1.or.tf2
DOID:3247	DISEASES	5.23637	5.01173	9.84944	-0.396068	NANOG_FOXO1	-0.510376	Rhabdomyosarcoma	NANOG	FOXO1	TRUE	TRUE	TRUE	TRUE	0.562185	tf1.or.tf2
HP:0000240	HPO	7.35358	6.00077	7.69722	1.59322	USF2_MEIS2	-1.40139	Abnormality of skull size	USF2	MEIS2	FALSE	TRUE	TRUE	FALSE	0.562165	tf1.or.tf2
GO:0000122	GO	7.18385	5.89403	10.1906	11.3491	PBX3_TCF3	-1.01615	negative regulation of transcription by RNA polymerase II	PBX3	TCF3	FALSE	TRUE	TRUE	FALSE	0.562109	tf1.or.tf2
HP:0000481	HPO	7.31724	6.83063	5.84927	0.101693	PAX6_ELF1	-1.02641	Abnormal cornea morphology	PAX6	ELF1	TRUE	FALSE	TRUE	FALSE	0.562071	tf1.or.tf2
HP:0009122	HPO	3.61536	3.05284	11.3592	-2.12805	NCOA3_FLI1	4.04658	Aplasia/hypoplasia affecting bones of the axial skeleton	NCOA3	FLI1	FALSE	TRUE	TRUE	FALSE	0.562054	tf1.or.tf2
HP:0012718	HPO	3.77016	4.79869	10.7122	-1.45148	MEIS2_FLI1	5.49381	Morphological abnormality of the gastrointestinal tract	MEIS2	FLI1	TRUE	TRUE	TRUE	TRUE	0.562052	tf1.or.tf2
GO:0016604	GO	6.58157	6.89365	10.9814	11.358	TCF12_FLI1	0.665428	nuclear body	TCF12	FLI1	FALSE	TRUE	TRUE	FALSE	0.561954	tf1.or.tf2
HP:0045060	HPO	6.36639	6.25986	6.06059	-1.49454	E2F7_FLI1	0.150266	Aplasia/hypoplasia involving bones of the extremities	E2F7	FLI1	FALSE	TRUE	TRUE	FALSE	0.561931	tf1.or.tf2
ICD10:C81	DISEASES	5.9101	5.43088	9.76113	0.577666	FLI1_FOXO1	-0.619154	ICD10:C81	FLI1	FOXO1	FALSE	TRUE	TRUE	FALSE	0.561784	tf1.or.tf2
GO:0000122	GO	5.80204	5.51105	8.96227	0.930943	CDX2_MEIS2	-2.2851	negative regulation of transcription by RNA polymerase II	CDX2	MEIS2	TRUE	TRUE	TRUE	TRUE	0.561711	tf1.or.tf2
HP:0001595	HPO	3.93514	2.11152	11.6804	-1.88245	TCF12_ETV1	3.78862	Abnormality of the hair	TCF12	ETV1	TRUE	FALSE	TRUE	FALSE	0.561582	tf1.or.tf2
DOID:0050866	DISEASES	1.56855	8.12848	11.5481	2.2203	NANOG_ELF1	0.759522	Oral squamous cell carcinoma	NANOG	ELF1	TRUE	FALSE	TRUE	FALSE	0.561465	tf1.or.tf2
HP:0025033	HPO	4.25884	3.01043	11.0202	-1.50114	MYCN_RFX5	-0.689644	Abnormality of digestive system morphology	MYCN	RFX5	TRUE	TRUE	TRUE	TRUE	0.56139	tf1.or.tf2
HP:0000525	HPO	5.1646	4.50372	8.47212	-1.87058	NEUROD1_FLI1	2.56175	Abnormality iris morphology	NEUROD1	FLI1	FALSE	TRUE	TRUE	FALSE	0.561382	tf1.or.tf2
HP:0002242	HPO	2.77489	5.49125	11.3958	-1.76353	FOXP1_FLI1	-1.56396	Abnormal intestine morphology	FOXP1	FLI1	FALSE	TRUE	TRUE	FALSE	0.56129	tf1.or.tf2
HP:0001595	HPO	2.48726	5.20341	11.5114	-2.26056	MNT_FLI1	3.95492	Abnormality of the hair	MNT	FLI1	FALSE	TRUE	TRUE	FALSE	0.561133	tf1.or.tf2
HP:0009810	HPO	4.26287	4.84768	9.60541	-1.80403	TWIST1_ERG	0.0253776	Abnormality of upper limb joint	TWIST1	ERG	TRUE	FALSE	TRUE	FALSE	0.56107	tf1.or.tf2
HP:0002719	HPO	4.99471	5.60449	10.8562	1.15135	CDX2_TCF3	-1.71996	Recurrent infections	CDX2	TCF3	FALSE	TRUE	TRUE	FALSE	0.560995	tf1.or.tf2
DOID:627	DISEASES	5.33371	4.8171	10.4069	0.241359	PDX1_RFX5	0.10886	Severe combined immunodeficiency	PDX1	RFX5	TRUE	TRUE	TRUE	TRUE	0.560855	tf1.or.tf2
HP:0100790	HPO	3.60162	5.28653	11.2428	-0.770368	ELF3_FLI1	-0.216485	Hernia	ELF3	FLI1	FALSE	TRUE	TRUE	FALSE	0.560821	tf1.or.tf2
HP:0000481	HPO	3.90908	5.94831	9.95744	-1.24035	ZEB1_RFX5	0.150266	Abnormal cornea morphology	ZEB1	RFX5	TRUE	FALSE	TRUE	FALSE	0.560708	tf1.or.tf2
HP:0001595	HPO	4.67201	5.80705	8.00495	-2.24809	MITF_ETV4	1.11451	Abnormality of the hair	MITF	ETV4	TRUE	FALSE	TRUE	FALSE	0.560639	tf1.or.tf2
HP:0000240	HPO	4.30123	5.2122	11.3257	0.351974	MITF_ETV1	-1.65951	Abnormality of skull size	MITF	ETV1	TRUE	FALSE	TRUE	FALSE	0.560635	tf1.or.tf2
HP:0009122	HPO	2.59347	5.50428	11.5896	-1.79535	FOXM1_FLI1	-1.72775	Aplasia/hypoplasia affecting bones of the axial skeleton	FOXM1	FLI1	FALSE	TRUE	TRUE	FALSE	0.560611	tf1.or.tf2
HP:0009115	HPO	4.72299	4.6995	9.84842	-0.896621	ETV1_SOX2	0.150266	Aplasia/hypoplasia involving the skeleton	ETV1	SOX2	FALSE	TRUE	TRUE	FALSE	0.560241	tf1.or.tf2
ICD10:C84	DISEASES	9.85989	9.03982	8.12158	6.14223	MXI1_SPIB	-1.78119	ICD10:C84	MXI1	SPIB	TRUE	FALSE	TRUE	FALSE	0.560148	tf1.or.tf2
GO:0045892	GO	5.94023	5.38421	8.80639	1.29607	FOXP2_TEAD4	-0.723752	negative regulation of transcription, DNA-templated	FOXP2	TEAD4	TRUE	FALSE	TRUE	FALSE	0.560115	tf1.or.tf2
ICD10:C221	DISEASES	4.75134	4.29608	9.63583	-1.81574	FOXM1_FLI1	-0.43565	ICD10:C221	FOXM1	FLI1	TRUE	FALSE	TRUE	FALSE	0.560095	tf1.or.tf2
HP:0009122	HPO	4.2796	4.46874	10.3726	-1.15546	MEIS2_FLI1	0.488589	Aplasia/hypoplasia affecting bones of the axial skeleton	MEIS2	FLI1	FALSE	TRUE	TRUE	FALSE	0.560021	tf1.or.tf2
HP:0001511	HPO	5.70661	7.11425	9.52594	1.84242	E2F7_FLI1	0.150266	Intrauterine growth retardation	E2F7	FLI1	FALSE	TRUE	TRUE	FALSE	0.560017	tf1.or.tf2
DOID:3082	DISEASES	4.02767	5.06071	9.29116	-2.00021	TCF7L2_FLI1	0.10886	Interstitial lung disease	TCF7L2	FLI1	FALSE	TRUE	TRUE	FALSE	0.560006	tf1.or.tf2
HP:0000429	HPO	3.51311	4.00041	11.4302	-1.49873	PDX1_FLI1	3.661	Abnormality of the nasal alae	PDX1	FLI1	TRUE	TRUE	TRUE	TRUE	0.559927	tf1.or.tf2
HP:0410042	HPO	4.88889	7.54435	9.17049	0.490298	ETV6_TCF3	1.31089	Abnormal liver morphology	ETV6	TCF3	FALSE	TRUE	TRUE	FALSE	0.559926	tf1.or.tf2
ICD10:Q893	DISEASES	3.25813	7.03661	8.91793	-0.862744	ELF1_RFX5	2.7187	ICD10:Q893	ELF1	RFX5	FALSE	TRUE	TRUE	FALSE	0.559856	tf1.or.tf2
HP:0010978	HPO	5.75266	1.84038	9.85093	-1.14904	USF1_FLI1	8.88888	Abnormality of immune system physiology	USF1	FLI1	FALSE	TRUE	TRUE	FALSE	0.559839	tf1.or.tf2
HP:0004322	HPO	3.81356	2.32978	11.4099	-2.13586	MYC_FLI1	7.71923	Short stature	MYC	FLI1	FALSE	TRUE	TRUE	FALSE	0.559786	tf1.or.tf2
HP:0000240	HPO	4.81176	2.1547	11.8379	-0.259201	TAL1_FLI1	1.13016	Abnormality of skull size	TAL1	FLI1	FALSE	TRUE	TRUE	FALSE	0.559773	tf1.or.tf2
HP:0011138	HPO	3.74142	2.85962	10.9816	-2.35098	MYOD1_FLI1	4.76524	Abnormality of skin adnexa morphology	MYOD1	FLI1	FALSE	TRUE	TRUE	FALSE	0.559551	tf1.or.tf2
ICD10:C71	DISEASES	3.43306	4.72413	10.3472	-1.52624	MXI1_FLI1	3.47299	ICD10:C71	MXI1	FLI1	TRUE	FALSE	TRUE	FALSE	0.559469	tf1.or.tf2
HP:0000549	HPO	2.38628	6.30209	11.8382	-1.27818	FOXP1_FLI1	-0.899139	Abnormal conjugate eye movement	FOXP1	FLI1	TRUE	TRUE	TRUE	TRUE	0.559463	tf1.or.tf2
ICD10:Q02	DISEASES	1.75836	6.92392	10.3085	-0.493168	ZEB2_RFX5	0.10886	ICD10:Q02	ZEB2	RFX5	TRUE	FALSE	TRUE	FALSE	0.559425	tf1.or.tf2
HP:0000277	HPO	2.6768	5.28604	11.7	-1.63646	MYCN_FLI1	5.18558	Abnormality of the mandible	MYCN	FLI1	TRUE	FALSE	TRUE	FALSE	0.559408	tf1.or.tf2
HP:0000290	HPO	5.09785	3.26138	10.2339	-0.803254	MYCN_MEIS2	-0.818815	Abnormality of the forehead	MYCN	MEIS2	FALSE	TRUE	TRUE	FALSE	0.559407	tf1.or.tf2
HP:0011025	HPO	4.10013	3.46937	11.5896	-0.747216	PDX1_MAX	0.271347	Abnormality of cardiovascular system physiology	PDX1	MAX	TRUE	TRUE	TRUE	TRUE	0.559384	tf1.or.tf2
HP:0001595	HPO	4.25443	3.05605	10.4447	-2.00056	MITF_TFAP4	-1.53797	Abnormality of the hair	MITF	TFAP4	TRUE	FALSE	TRUE	FALSE	0.559314	tf1.or.tf2
HP:0001098	HPO	3.62388	4.31846	11.469	-1.04204	TWIST1_FLI1	11.3611	Abnormal fundus morphology	TWIST1	FLI1	TRUE	FALSE	TRUE	FALSE	0.55906	tf1.or.tf2
HP:0004322	HPO	2.63947	6.76147	10.1001	-2.43287	NEUROD1_FLI1	9.58365	Short stature	NEUROD1	FLI1	FALSE	TRUE	TRUE	FALSE	0.559032	tf1.or.tf2
HP:0012444	HPO	4.66763	5.59621	11.0213	0.910096	MYOD1_FLI1	10.0672	Brain atrophy	MYOD1	FLI1	FALSE	TRUE	TRUE	FALSE	0.55902	tf1.or.tf2
HP:0002683	HPO	4.32656	3.79941	9.87337	-2.00537	TEAD4_MAF	-0.263979	Abnormality of the calvaria	TEAD4	MAF	FALSE	TRUE	TRUE	FALSE	0.558999	tf1.or.tf2
HP:0001595	HPO	2.42418	4.69777	11.6554	-2.42971	MYCN_FLI1	3.71311	Abnormality of the hair	MYCN	FLI1	FALSE	TRUE	TRUE	FALSE	0.558893	tf1.or.tf2
DOID:2462	DISEASES	8.87896	8.76611	4.00447	-0.237556	PDX1_FOXO1	-0.276918	Retinal vascular disease	PDX1	FOXO1	FALSE	TRUE	TRUE	FALSE	0.558892	tf1.or.tf2
GO:0006366	GO	4.61241	7.44456	10.7187	1.71222	POU2F2_TEAD4	0.145575	transcription by RNA polymerase II	POU2F2	TEAD4	TRUE	FALSE	TRUE	FALSE	0.558843	tf1.or.tf2
DOID:9952	DISEASES	2.22118	5.53995	10.1436	-1.86651	MYCN_CUX1	-1.15538	Acute lymphocytic leukemia	MYCN	CUX1	TRUE	FALSE	TRUE	FALSE	0.558783	tf1.or.tf2
HP:0005105	HPO	3.85273	3.38074	11.402	-1.35778	MYCN_ERG	1.43749	Abnormal nasal morphology	MYCN	ERG	TRUE	FALSE	TRUE	FALSE	0.558782	tf1.or.tf2
HP:0002205	HPO	4.24564	3.44288	11.0251	-1.11647	FOXP1_FLI1	8.64153	Recurrent respiratory infections	FOXP1	FLI1	TRUE	TRUE	TRUE	TRUE	0.558745	tf1.or.tf2
ICD10:Q90	DISEASES	4.05421	5.42723	10.2085	-0.317099	TAL1_ETV1	-1.29806	ICD10:Q90	TAL1	ETV1	TRUE	FALSE	TRUE	FALSE	0.55868	tf1.or.tf2
HP:0004322	HPO	3.89893	2.71276	11.2689	-1.85371	POU2F2_FLI1	0.895447	Short stature	POU2F2	FLI1	FALSE	TRUE	TRUE	FALSE	0.558593	tf1.or.tf2
DOID:5517	DISEASES	4.50778	3.58739	11.577	-0.28327	NANOG_ELF1	-0.409782	Stomach carcinoma	NANOG	ELF1	TRUE	FALSE	TRUE	FALSE	0.55853	tf1.or.tf2
DOID:8398	DISEASES	1.01251	8.32318	9.18049	-0.925598	CEBPB_NFE2L2	0.424272	Osteoarthritis	CEBPB	NFE2L2	TRUE	FALSE	TRUE	FALSE	0.558423	tf1.or.tf2
DOID:0050427	DISEASES	7.74946	7.27811	10.7541	5.74395	ETV4_E2F1	0.10886	Xeroderma pigmentosum	ETV4	E2F1	FALSE	TRUE	TRUE	FALSE	0.558212	tf1.or.tf2
HP:0002650	HPO	3.62744	3.17257	11.1838	-2.03918	TWIST1_FLI1	-0.06404	Scoliosis	TWIST1	FLI1	TRUE	TRUE	TRUE	TRUE	0.558058	tf1.or.tf2
HP:0007369	HPO	5.34147	4.69362	10.6679	1.0284	FOSL2_FLI1	5.28943	Atrophy/Degeneration affecting the cerebrum	FOSL2	FLI1	FALSE	TRUE	TRUE	FALSE	0.557963	tf1.or.tf2
HP:0000032	HPO	3.69845	2.2423	11.6787	-1.99184	PDX1_FLI1	0.169305	Abnormality of male external genitalia	PDX1	FLI1	FALSE	TRUE	TRUE	FALSE	0.5578	tf1.or.tf2
HP:0011968	HPO	4.40068	3.79098	11.3566	-0.255196	MNT_FLI1	6.16818	Feeding difficulties	MNT	FLI1	FALSE	TRUE	TRUE	FALSE	0.557792	tf1.or.tf2
DOID:0060116	DISEASES	3.45798	4.6679	11.62	0.150396	JUN_FLI1	10.4121	Sensory system cancer	JUN	FLI1	TRUE	FALSE	TRUE	FALSE	0.557579	tf1.or.tf2
DOID:0060119	DISEASES	3.33962	6.58375	8.68379	-1.50062	ZEB1_CUX1	-1.8244	Pharynx cancer	ZEB1	CUX1	TRUE	FALSE	TRUE	FALSE	0.557478	tf1.or.tf2
HP:0002650	HPO	5.33026	3.13303	9.96387	-0.726506	ASCL1_FLI1	0.680172	Scoliosis	ASCL1	FLI1	FALSE	TRUE	TRUE	FALSE	0.557359	tf1.or.tf2
HP:0000769	HPO	4.06461	5.54429	10.0835	-0.975603	TWIST1_RFX5	-0.153695	Abnormality of the breast	TWIST1	RFX5	TRUE	FALSE	TRUE	FALSE	0.557316	tf1.or.tf2
HP:0010978	HPO	3.49001	4.34309	11.2895	-1.3418	FOXP1_CUX1	-1.60588	Abnormality of immune system physiology	FOXP1	CUX1	TRUE	FALSE	TRUE	FALSE	0.557249	tf1.or.tf2
HP:0011793	HPO	5.07929	4.86092	10.6566	0.755636	MAX_ETV4	1.32721	Neoplasm by anatomical site	MAX	ETV4	TRUE	FALSE	TRUE	FALSE	0.557228	tf1.or.tf2
HP:0000549	HPO	3.07334	4.20807	11.6088	-1.72294	TCF12_ETV1	2.43162	Abnormal conjugate eye movement	TCF12	ETV1	TRUE	FALSE	TRUE	FALSE	0.557161	tf1.or.tf2
DOID:0060119	DISEASES	4.94179	4.47052	11.4977	1.08282	NANOG_TFAP4	-1.46668	Pharynx cancer	NANOG	TFAP4	TRUE	FALSE	TRUE	FALSE	0.556982	tf1.or.tf2
HP:0040069	HPO	2.36659	5.99509	10.8553	-2.44728	TCF12_FLI1	6.74372	Abnormality of lower limb bone	TCF12	FLI1	FALSE	TRUE	TRUE	FALSE	0.556978	tf1.or.tf2
DOID:0060119	DISEASES	4.72382	5.21745	9.3016	-1.05773	JUN_CREB3L1	0.543358	Pharynx cancer	JUN	CREB3L1	TRUE	FALSE	TRUE	FALSE	0.556969	tf1.or.tf2
HP:0011025	HPO	3.89745	3.51823	11.1419	-1.39478	MITF_FLI1	-0.973449	Abnormality of cardiovascular system physiology	MITF	FLI1	FALSE	TRUE	TRUE	FALSE	0.556926	tf1.or.tf2
DOID:12858	DISEASES	3.21618	3.37085	11.7307	-1.37585	NANOG_FLI1	0.117501	Huntington's disease	NANOG	FLI1	TRUE	FALSE	TRUE	FALSE	0.556818	tf1.or.tf2
GO:0005789	GO	5.24116	3.86502	10.1177	-0.0180327	SREBF2_SMARCC1	0.103464	endoplasmic reticulum membrane	SREBF2	SMARCC1	TRUE	FALSE	TRUE	FALSE	0.556744	tf1.or.tf2
ICD10:C0	DISEASES	5.32825	3.75004	11.1406	0.145155	NANOG_ETV1	5.67881	ICD10:C0	NANOG	ETV1	TRUE	FALSE	TRUE	FALSE	0.556682	tf1.or.tf2
HP:0000549	HPO	3.41342	3.21458	11.658	-1.76761	TCF12_ETV4	3.13006	Abnormal conjugate eye movement	TCF12	ETV4	TRUE	FALSE	TRUE	FALSE	0.556612	tf1.or.tf2
HP:0002059	HPO	4.79923	4.39532	10.7762	0.180807	MYOD1_FLI1	9.64524	Cerebral atrophy	MYOD1	FLI1	FALSE	TRUE	TRUE	FALSE	0.556593	tf1.or.tf2
ICD10:Q02	DISEASES	4.1454	4.46122	10.5799	-0.776058	SREBF2_ERG	3.38772	ICD10:Q02	SREBF2	ERG	TRUE	FALSE	TRUE	FALSE	0.556592	tf1.or.tf2
HP:0005105	HPO	4.95004	2.9378	10.5947	-0.723081	PDX1_ETV1	2.25516	Abnormal nasal morphology	PDX1	ETV1	TRUE	FALSE	TRUE	FALSE	0.556514	tf1.or.tf2
HP:0005105	HPO	3.39298	3.83063	11.254	-1.82008	FOXP1_CUX1	0.343263	Abnormal nasal morphology	FOXP1	CUX1	TRUE	FALSE	TRUE	FALSE	0.556345	tf1.or.tf2
DOID:2152	DISEASES	5.54567	6.47554	8.6403	0.293055	NANOG_SOX6	0.10886	Ovary epithelial cancer	NANOG	SOX6	TRUE	FALSE	TRUE	FALSE	0.556235	tf1.or.tf2
ICD10:Q02	DISEASES	5.03799	4.18508	11.2492	0.55496	MYCN_MEIS2	-0.91147	ICD10:Q02	MYCN	MEIS2	TRUE	FALSE	TRUE	FALSE	0.556229	tf1.or.tf2
DOID:8567	DISEASES	4.70837	4.21285	10.8085	-0.261397	MYOD1_ERG	-1.84611	Hodgkin's lymphoma	MYOD1	ERG	TRUE	FALSE	TRUE	FALSE	0.556183	tf1.or.tf2
DOID:3939	DISEASES	5.90172	6.79456	8.6318	0.962436	ERG_FOXO1	-0.0459816	Lipomatous cancer	ERG	FOXO1	FALSE	TRUE	TRUE	FALSE	0.556158	tf1.or.tf2
GO:0007275	GO	5.15618	5.37738	9.11339	-1.38724	MITF_ERG	4.63177	multicellular organism development	MITF	ERG	FALSE	TRUE	TRUE	FALSE	0.556076	tf1.or.tf2
HP:0005105	HPO	4.0272	2.27568	11.4153	-1.66853	MITF_FLI1	1.88054	Abnormal nasal morphology	MITF	FLI1	TRUE	TRUE	TRUE	TRUE	0.556044	tf1.or.tf2
HP:0000818	HPO	4.30088	3.47689	10.4088	-1.5447	PDX1_ETV1	0.0912925	Abnormality of the endocrine system	PDX1	ETV1	TRUE	FALSE	TRUE	FALSE	0.555984	tf1.or.tf2
HP:0002648	HPO	4.33756	2.32776	11.7859	-0.75416	FLI1_RFX5	1.61099	Abnormality of calvarial morphology	FLI1	RFX5	TRUE	FALSE	TRUE	FALSE	0.55587	tf1.or.tf2
HP:0009122	HPO	3.59421	3.43211	11.3665	-1.62064	MNT_FLI1	4.65049	Aplasia/hypoplasia affecting bones of the axial skeleton	MNT	FLI1	FALSE	TRUE	TRUE	FALSE	0.555712	tf1.or.tf2
HP:0002088	HPO	4.10008	4.15474	11.3671	-0.374145	NANOG_RFX5	0.150266	Abnormal lung morphology	NANOG	RFX5	FALSE	TRUE	TRUE	FALSE	0.555681	tf1.or.tf2
DOID:4029	DISEASES	5.91557	3.4034	10.7283	-0.223275	CDX2_ERG	-2.03545	Gastritis	CDX2	ERG	TRUE	FALSE	TRUE	FALSE	0.555648	tf1.or.tf2
DOID:771	DISEASES	4.10317	4.82398	10.2376	-0.780099	BHLHE40_ELK1	4.92461	Retinal cell cancer	BHLHE40	ELK1	FALSE	TRUE	TRUE	FALSE	0.555474	tf1.or.tf2
DOID:0060119	DISEASES	5.14676	4.87414	9.20936	-1.1303	FOXM1_ETV1	-0.553288	Pharynx cancer	FOXM1	ETV1	TRUE	FALSE	TRUE	FALSE	0.555411	tf1.or.tf2
HP:0002242	HPO	3.84403	4.7757	11.0944	-0.642664	NANOG_TCF3	-0.928634	Abnormal intestine morphology	NANOG	TCF3	FALSE	TRUE	TRUE	FALSE	0.555375	tf1.or.tf2
HP:0000765	HPO	2.84824	5.58523	11.7139	-0.978723	FOXP1_FLI1	1.6392	Abnormality of the thorax	FOXP1	FLI1	FALSE	TRUE	TRUE	FALSE	0.555287	tf1.or.tf2
HP:0000811	HPO	2.56351	7.84263	10.0091	-1.77212	TWIST1_RFX5	-1.68644	Abnormal external genitalia	TWIST1	RFX5	TRUE	FALSE	TRUE	FALSE	0.555174	tf1.or.tf2
GO:0031625	GO	8.0276	1.31343	10.1721	11.774	CEBPB_JUN	-0.359539	ubiquitin protein ligase binding	CEBPB	JUN	FALSE	TRUE	TRUE	FALSE	0.555027	tf1.or.tf2
HP:0000159	HPO	3.90022	2.90065	11.752	-1.04777	NANOG_FLI1	-2.22114	Abnormal lip morphology	NANOG	FLI1	FALSE	TRUE	TRUE	FALSE	0.55493	tf1.or.tf2
ICD10:Q9	DISEASES	3.60012	3.92768	10.1879	-2.28568	NANOG_TCF3	-0.696749	ICD10:Q9	NANOG	TCF3	TRUE	FALSE	TRUE	FALSE	0.554897	tf1.or.tf2
HP:0005918	HPO	4.0765	3.11971	10.0669	-2.43697	MYOD1_FLI1	2.26704	Abnormality of phalanx of finger	MYOD1	FLI1	TRUE	TRUE	TRUE	TRUE	0.554887	tf1.or.tf2
HP:0000369	HPO	4.2141	3.70573	9.38591	-2.57378	MYOD1_FLI1	2.72293	Low-set ears	MYOD1	FLI1	FALSE	TRUE	TRUE	FALSE	0.554861	tf1.or.tf2
HP:0010974	HPO	5.57342	4.61194	10.4352	1.22255	PDX1_TCF3	-0.899866	Abnormality of myeloid leukocytes	PDX1	TCF3	FALSE	TRUE	TRUE	FALSE	0.554851	tf1.or.tf2
HP:0031093	HPO	3.66409	6.6759	8.91526	-1.99468	TWIST1_ERG	6.56278	Abnormal breast morphology	TWIST1	ERG	TRUE	FALSE	TRUE	FALSE	0.554823	tf1.or.tf2
HP:0000159	HPO	3.41937	3.00254	11.446	-2.04063	MITF_FLI1	1.57494	Abnormal lip morphology	MITF	FLI1	FALSE	TRUE	TRUE	FALSE	0.55479	tf1.or.tf2
ICD10:C91	DISEASES	4.09788	3.84963	10.4598	-1.5871	NANOG_TCF3	-0.147537	ICD10:C91	NANOG	TCF3	FALSE	TRUE	TRUE	FALSE	0.554723	tf1.or.tf2
HP:0000482	HPO	4.82156	4.85783	8.48654	-1.83703	PDX1_FLI1	0.600908	Microcornea	PDX1	FLI1	FALSE	TRUE	TRUE	FALSE	0.554401	tf1.or.tf2
HP:0000429	HPO	5.45384	3.4683	9.03206	-1.18151	TEAD1_FLI1	8.72407	Abnormality of the nasal alae	TEAD1	FLI1	FALSE	TRUE	TRUE	FALSE	0.554354	tf1.or.tf2
HP:0011793	HPO	3.57887	4.95081	10.4239	-1.60759	MYCN_MEIS2	-1.31931	Neoplasm by anatomical site	MYCN	MEIS2	TRUE	FALSE	TRUE	FALSE	0.554353	tf1.or.tf2
HP:0000553	HPO	4.3411	7.46092	7.51292	-1.92471	MITF_CUX1	-0.635439	Abnormality of the uvea	MITF	CUX1	TRUE	FALSE	TRUE	FALSE	0.554302	tf1.or.tf2
DOID:1934	DISEASES	2.29949	3.9591	10.4576	-2.99878	TCF12_FLI1	0.11581	Dysostosis	TCF12	FLI1	TRUE	FALSE	TRUE	FALSE	0.554172	tf1.or.tf2
DOID:4896	DISEASES	5.14664	5.09688	9.69251	-0.195616	HIF1A_MEIS2	-1.20909	Bile duct adenocarcinoma	HIF1A	MEIS2	TRUE	FALSE	TRUE	FALSE	0.554158	tf1.or.tf2
GO:0000122	GO	4.28673	5.5039	11.35	0.285641	CDX2_TCF3	0.776015	negative regulation of transcription by RNA polymerase II	CDX2	TCF3	TRUE	TRUE	TRUE	TRUE	0.554125	tf1.or.tf2
HP:0010935	HPO	3.11438	4.5477	11.095	-1.85217	MITF_TCF3	-1.82425	Abnormality of the upper urinary tract	MITF	TCF3	TRUE	FALSE	TRUE	FALSE	0.554109	tf1.or.tf2
ICD10:C69	DISEASES	5.16172	5.26782	11.3203	2.10202	MAX_ELK1	4.977	ICD10:C69	MAX	ELK1	FALSE	TRUE	TRUE	FALSE	0.554095	tf1.or.tf2
HP:0001522	HPO	4.50335	5.12056	9.42617	-1.1354	TCF12_FLI1	-0.532511	Death in infancy	TCF12	FLI1	FALSE	TRUE	TRUE	FALSE	0.554094	tf1.or.tf2
HP:0005105	HPO	3.57073	3.18302	11.2181	-1.90283	TAL1_FLI1	1.46531	Abnormal nasal morphology	TAL1	FLI1	FALSE	TRUE	TRUE	FALSE	0.554066	tf1.or.tf2
GO:0006366	GO	5.06508	5.16861	10.5932	1.95889	CDX2_ETV4	1.42476	transcription by RNA polymerase II	CDX2	ETV4	TRUE	FALSE	TRUE	FALSE	0.553977	tf1.or.tf2
HP:0004325	HPO	3.31216	3.35738	11.8371	-1.51511	FOXP1_FLI1	-1.82041	Decreased body weight	FOXP1	FLI1	TRUE	FALSE	TRUE	FALSE	0.55387	tf1.or.tf2
HP:0045060	HPO	4.83601	3.69503	9.57758	-1.37673	MYCN_TFAP4	-1.92282	Aplasia/hypoplasia involving bones of the extremities	MYCN	TFAP4	TRUE	FALSE	TRUE	FALSE	0.553868	tf1.or.tf2
DOID:11971	DISEASES	5.15004	6.45965	8.05411	-0.705544	SIX2_MAX	-0.248313	Synostosis	SIX2	MAX	TRUE	FALSE	TRUE	FALSE	0.553834	tf1.or.tf2
GO:0007568	GO	6.13786	7.05106	6.55185	-0.985075	FOS_CEBPD	-0.150769	aging	FOS	CEBPD	TRUE	FALSE	TRUE	FALSE	0.553788	tf1.or.tf2
ICD10:D35	DISEASES	3.15379	6.54076	8.87359	-1.29138	CREB1_CEBPD	1.96463	ICD10:D35	CREB1	CEBPD	FALSE	TRUE	TRUE	FALSE	0.553746	tf1.or.tf2
ICD10:G5	DISEASES	2.9494	4.13078	10.8923	-1.659	POU4F2_ERG	-2.49077	ICD10:G5	POU4F2	ERG	TRUE	FALSE	TRUE	FALSE	0.553725	tf1.or.tf2
DOID:8398	DISEASES	1.23502	5.24204	11.1807	-1.48437	HIF1A_TCF3	0.10886	Osteoarthritis	HIF1A	TCF3	TRUE	FALSE	TRUE	FALSE	0.553447	tf1.or.tf2
DOID:0060116	DISEASES	4.2321	4.56247	11.3714	0.57962	NCOA3_E2F1	0.10886	Sensory system cancer	NCOA3	E2F1	FALSE	TRUE	TRUE	FALSE	0.553426	tf1.or.tf2
HP:0006494	HPO	5.99305	5.38546	6.32622	-1.9587	POU4F2_FLI1	1.41521	Aplasia/Hypoplasia involving bones of the feet	POU4F2	FLI1	FALSE	TRUE	TRUE	FALSE	0.553262	tf1.or.tf2
GO:0016607	GO	5.22637	5.58788	10.475	2.9852	E2F7_CUX1	10.6251	nuclear speck	E2F7	CUX1	TRUE	FALSE	TRUE	FALSE	0.553233	tf1.or.tf2
HP:0002683	HPO	3.6981	2.13902	11.7573	-1.76821	MYCN_FLI1	4.52904	Abnormality of the calvaria	MYCN	FLI1	TRUE	TRUE	TRUE	TRUE	0.553207	tf1.or.tf2
HP:0000549	HPO	4.05401	3.60511	10.4697	-1.64943	BATF_FLI1	7.69267	Abnormal conjugate eye movement	BATF	FLI1	FALSE	TRUE	TRUE	FALSE	0.553191	tf1.or.tf2
HP:0011297	HPO	3.03249	3.29002	11.5844	-2.22205	FOXM1_FLI1	0.995721	Abnormality of digit	FOXM1	FLI1	FALSE	TRUE	TRUE	FALSE	0.553064	tf1.or.tf2
DOID:4897	DISEASES	3.36175	3.27566	11.3788	-1.62883	HIF1A_FLI1	-0.869701	Bile duct carcinoma	HIF1A	FLI1	TRUE	FALSE	TRUE	FALSE	0.553003	tf1.or.tf2
HP:0002118	HPO	4.23668	4.25899	11.7291	0.414429	MYCN_FLI1	4.09603	Abnormality of the cerebral ventricles	MYCN	FLI1	FALSE	TRUE	TRUE	FALSE	0.552927	tf1.or.tf2
DOID:3306	DISEASES	5.96326	6.1388	8.24621	-0.0777753	POU4F2_TEAD4	-0.677636	Mixed germ cell cancer	POU4F2	TEAD4	TRUE	FALSE	TRUE	FALSE	0.552875	tf1.or.tf2
DOID:2891	DISEASES	6.97371	4.33919	9.0396	-0.257388	FOXM1_FLI1	-0.20321	Thyroid adenoma	FOXM1	FLI1	FALSE	TRUE	TRUE	FALSE	0.552866	tf1.or.tf2
HP:0001760	HPO	5.95199	2.09649	8.3217	-1.99812	MYCN_MEIS2	-1.70892	Abnormality of the foot	MYCN	MEIS2	TRUE	TRUE	TRUE	TRUE	0.552832	tf1.or.tf2
DOID:3459	DISEASES	6.42547	6.48618	9.47962	2.30871	HIF1A_SPIB	0.0553778	Breast carcinoma	HIF1A	SPIB	TRUE	FALSE	TRUE	FALSE	0.55276	tf1.or.tf2
ICD10:M340	DISEASES	7.75704	9.54469	2.48635	-1.96571	FLI1_FOXO1	-1.3075	ICD10:M340	FLI1	FOXO1	TRUE	FALSE	TRUE	FALSE	0.552716	tf1.or.tf2
HP:0002244	HPO	7.13799	7.54835	4.53381	-0.689158	MYCN_MEIS2	-0.783648	Abnormality of the small intestine	MYCN	MEIS2	TRUE	FALSE	TRUE	FALSE	0.552605	tf1.or.tf2
ICD10:D580	DISEASES	2.93973	6.22386	9.04691	-1.56576	BHLHE40_CUX1	-0.62026	ICD10:D580	BHLHE40	CUX1	FALSE	TRUE	TRUE	FALSE	0.552595	tf1.or.tf2
HP:0001679	HPO	6.94779	5.75849	6.17556	-0.382955	MEIS2_FLI1	1.1289	Abnormal aortic morphology	MEIS2	FLI1	TRUE	TRUE	TRUE	TRUE	0.552586	tf1.or.tf2
HP:0004328	HPO	5.10737	2.24008	9.57415	-1.84455	FOXK2_FLI1	-1.79211	Abnormal anterior segment morphology	FOXK2	FLI1	FALSE	TRUE	TRUE	FALSE	0.552481	tf1.or.tf2
HP:0025033	HPO	3.74826	4.17909	10.7576	-1.40596	MEIS2_FLI1	4.76374	Abnormality of digestive system morphology	MEIS2	FLI1	TRUE	TRUE	TRUE	TRUE	0.55247	tf1.or.tf2
HP:0002012	HPO	3.64181	5.34077	11.7143	0.208069	MNT_FLI1	11.1327	Abnormality of the abdominal organs	MNT	FLI1	FALSE	TRUE	TRUE	FALSE	0.55246	tf1.or.tf2
HP:0011138	HPO	3.32981	2.13104	11.4928	-2.58743	MNT_FLI1	4.93804	Abnormality of skin adnexa morphology	MNT	FLI1	FALSE	TRUE	TRUE	FALSE	0.55245	tf1.or.tf2
GO:0001077	GO	3.7663	7.91701	11.2055	-0.0507505	FOXA1_FLI1	0.125928	proximal promoter DNA-binding transcription activator activity, RNA polymerase II-specific	FOXA1	FLI1	TRUE	TRUE	TRUE	TRUE	0.552404	tf1.or.tf2
HP:0012444	HPO	3.79548	3.96332	11.3079	-0.867251	MAF_FLI1	2.76285	Brain atrophy	MAF	FLI1	TRUE	TRUE	TRUE	TRUE	0.55209	tf1.or.tf2
DOID:10907	DISEASES	3.74438	4.77262	10.421	-0.750252	SREBF2_ERG	4.58176	Microcephaly	SREBF2	ERG	TRUE	FALSE	TRUE	FALSE	0.551979	tf1.or.tf2
DOID:3717	DISEASES	5.04668	4.37162	10.2537	-0.294779	CDX2_TCF3	-0.911699	Gastric adenocarcinoma	CDX2	TCF3	TRUE	FALSE	TRUE	FALSE	0.551954	tf1.or.tf2
ICD10:Q85	DISEASES	4.7566	5.24612	8.51013	-1.77203	HIF1A_ELK1	1.61322	ICD10:Q85	HIF1A	ELK1	TRUE	FALSE	TRUE	FALSE	0.551954	tf1.or.tf2
HP:0004329	HPO	4.10388	3.83035	11.2934	-0.489388	PDX1_ETV1	1.20402	Abnormal morphology of the posterior segment of the globe	PDX1	ETV1	TRUE	FALSE	TRUE	FALSE	0.551949	tf1.or.tf2
HP:0001911	HPO	4.6784	6.03065	10.4317	0.896436	PDX1_TCF3	-0.463907	Abnormal granulocyte morphology	PDX1	TCF3	FALSE	TRUE	TRUE	FALSE	0.551934	tf1.or.tf2
GO:0000122	GO	7.01589	1.38319	11.9727	11.7099	ARNT_E2F1	0.103464	negative regulation of transcription by RNA polymerase II	ARNT	E2F1	FALSE	TRUE	TRUE	FALSE	0.551878	tf1.or.tf2
DOID:4079	DISEASES	4.05716	5.22071	9.05647	-1.70395	TWIST1_TFAP4	-1.42368	Heart valve disease	TWIST1	TFAP4	TRUE	FALSE	TRUE	FALSE	0.551851	tf1.or.tf2
HP:0100886	HPO	3.35851	6.48529	10.0381	-1.25068	MYC_TCF3	-1.60761	Abnormality of globe location	MYC	TCF3	FALSE	TRUE	TRUE	FALSE	0.551833	tf1.or.tf2
HP:0004328	HPO	4.57664	2.43941	11.2001	-0.758346	TAL1_FLI1	2.77032	Abnormal anterior segment morphology	TAL1	FLI1	FALSE	TRUE	TRUE	FALSE	0.551791	tf1.or.tf2
HP:0002650	HPO	5.77695	1.67587	9.56959	-1.15357	MYOD1_MAX	-1.98277	Scoliosis	MYOD1	MAX	TRUE	FALSE	TRUE	FALSE	0.55172	tf1.or.tf2
HP:0004325	HPO	4.62539	5.42849	10.1001	0.0805922	ETV6_TCF3	1.73081	Decreased body weight	ETV6	TCF3	FALSE	TRUE	TRUE	FALSE	0.551696	tf1.or.tf2
HP:0005918	HPO	4.40165	2.15295	11.0587	-1.358	TAL1_FLI1	2.72296	Abnormality of phalanx of finger	TAL1	FLI1	FALSE	TRUE	TRUE	FALSE	0.551662	tf1.or.tf2
HP:0200006	HPO	3.49158	5.13524	11.3261	-0.522788	MYCN_ERG	5.85538	Slanting of the palpebral fissure	MYCN	ERG	TRUE	FALSE	TRUE	FALSE	0.551387	tf1.or.tf2
HP:0007370	HPO	4.37388	3.4882	9.74288	-1.92804	MYOD1_FLI1	6.64838	Aplasia/Hypoplasia of the corpus callosum	MYOD1	FLI1	FALSE	TRUE	TRUE	FALSE	0.551317	tf1.or.tf2
HP:0000407	HPO	3.52027	3.26213	10.8736	-2.17327	MITF_FLI1	3.11827	Sensorineural hearing impairment	MITF	FLI1	TRUE	FALSE	TRUE	FALSE	0.551301	tf1.or.tf2
GO:0008134	GO	5.21188	6.17167	11.3629	5.99949	FOXA1_ELK1	-0.918463	transcription factor binding	FOXA1	ELK1	TRUE	FALSE	TRUE	FALSE	0.551255	tf1.or.tf2
HP:0001627	HPO	3.89225	3.90121	11.5598	-0.444974	MAF_CREB3L1	-0.779998	Abnormal heart morphology	MAF	CREB3L1	TRUE	FALSE	TRUE	FALSE	0.551104	tf1.or.tf2
GO:0003700	GO	10.0504	1.7877	0.725029	-1.09947	E2F6_MAX	0.103464	DNA-binding transcription factor activity	E2F6	MAX	FALSE	TRUE	TRUE	FALSE	0.551086	tf1.or.tf2
HP:0000765	HPO	4.59364	2.48257	9.8521	-2.11356	MYOD1_FLI1	0.786571	Abnormality of the thorax	MYOD1	FLI1	FALSE	TRUE	TRUE	FALSE	0.551047	tf1.or.tf2
HP:0011849	HPO	3.38787	4.32552	10.9097	-1.62981	MITF_TCF3	-1.60889	Abnormal bone ossification	MITF	TCF3	TRUE	FALSE	TRUE	FALSE	0.550884	tf1.or.tf2
HP:0009122	HPO	2.97371	3.78741	11.4181	-2.05935	MITF_FLI1	5.11591	Aplasia/hypoplasia affecting bones of the axial skeleton	MITF	FLI1	TRUE	TRUE	TRUE	TRUE	0.550652	tf1.or.tf2
GO:0005783	GO	4.25371	5.31987	10.9387	-0.687239	SREBF2_MTA3	-0.917594	endoplasmic reticulum	SREBF2	MTA3	TRUE	FALSE	TRUE	FALSE	0.550616	tf1.or.tf2
HP:0002088	HPO	3.71357	3.77034	10.9968	-1.38435	POU2F2_RFX5	0.150266	Abnormal lung morphology	POU2F2	RFX5	FALSE	TRUE	TRUE	FALSE	0.55061	tf1.or.tf2
HP:0007364	HPO	3.96889	4.00186	11.2201	-0.596698	BATF_FLI1	3.88578	Aplasia/Hypoplasia of the cerebrum	BATF	FLI1	FALSE	TRUE	TRUE	FALSE	0.550457	tf1.or.tf2
ICD10:Q90	DISEASES	4.57815	4.69543	8.7962	-2.12379	PKNOX1_ELF1	2.54669	ICD10:Q90	PKNOX1	ELF1	TRUE	FALSE	TRUE	FALSE	0.550449	tf1.or.tf2
HP:0001273	HPO	4.20424	3.22695	10.0303	-2.00826	MYOD1_FLI1	6.96805	Abnormal corpus callosum morphology	MYOD1	FLI1	FALSE	TRUE	TRUE	FALSE	0.55039	tf1.or.tf2
DOID:2871	DISEASES	3.27469	4.92559	11.2076	0.1161	FOXP1_FLI1	-0.588149	Endometrial carcinoma	FOXP1	FLI1	TRUE	FALSE	TRUE	FALSE	0.550069	tf1.or.tf2
GO:0003700	GO	5.3664	3.16902	9.40534	-1.09067	MYOD1_RFX5	-0.589926	DNA-binding transcription factor activity	MYOD1	RFX5	FALSE	TRUE	TRUE	FALSE	0.550041	tf1.or.tf2
ICD10:D580	DISEASES	6.25176	4.48871	8.88436	-0.77687	TAL1_ELK1	2.91534	ICD10:D580	TAL1	ELK1	TRUE	FALSE	TRUE	FALSE	0.550041	tf1.or.tf2
GO:0001077	GO	4.8989	3.47871	10.9512	0.804359	FOXA1_ETV1	0.151307	proximal promoter DNA-binding transcription activator activity, RNA polymerase II-specific	FOXA1	ETV1	TRUE	TRUE	TRUE	TRUE	0.549995	tf1.or.tf2
HP:0008050	HPO	4.94453	-0.382787	11.5248	-1.58506	FOXA2_FLI1	3.34479	Abnormality of the palpebral fissures	FOXA2	FLI1	FALSE	TRUE	TRUE	FALSE	0.54978	tf1.or.tf2
ICD10:O7	DISEASES	2.70202	6.68679	8.73467	-1.50334	MNT_FLI1	0.107937	ICD10:O7	MNT	FLI1	FALSE	TRUE	TRUE	FALSE	0.549737	tf1.or.tf2
DOID:5241	DISEASES	3.83254	4.36343	9.5758	-2.11311	HIF1A_FLI1	3.55392	Hemangioblastoma	HIF1A	FLI1	TRUE	FALSE	TRUE	FALSE	0.549561	tf1.or.tf2
ICD10:J44	DISEASES	6.03563	3.21983	9.21747	-1.9769	MYOD1_FLI1	-1.39685	ICD10:J44	MYOD1	FLI1	TRUE	FALSE	TRUE	FALSE	0.549559	tf1.or.tf2
HP:0001713	HPO	4.55577	3.77876	10.3921	-0.685556	ZEB1_FLI1	-0.375278	Abnormal cardiac ventricle morphology	ZEB1	FLI1	FALSE	TRUE	TRUE	FALSE	0.549531	tf1.or.tf2
HP:0001098	HPO	5.16806	6.30336	9.59532	1.04313	TEAD1_MAX	0.173279	Abnormal fundus morphology	TEAD1	MAX	TRUE	TRUE	TRUE	TRUE	0.549401	tf1.or.tf2
HP:0001780	HPO	3.738	3.76464	11.2987	-0.972424	PDX1_FLI1	1.2165	Abnormality of toe	PDX1	FLI1	FALSE	TRUE	TRUE	FALSE	0.549387	tf1.or.tf2
HP:0012547	HPO	2.63668	4.69661	11.7921	-1.52943	FOXP1_E2F1	11.7424	Abnormal involuntary eye movements	FOXP1	E2F1	TRUE	FALSE	TRUE	FALSE	0.549374	tf1.or.tf2
GO:0000122	GO	5.72834	2.26399	9.48855	0.110038	NEUROD1_E2F1	0.103464	negative regulation of transcription by RNA polymerase II	NEUROD1	E2F1	FALSE	TRUE	TRUE	FALSE	0.549355	tf1.or.tf2
HP:0004322	HPO	3.24637	2.55671	11.6767	-2.10173	PBX3_FLI1	1.02005	Short stature	PBX3	FLI1	FALSE	TRUE	TRUE	FALSE	0.549315	tf1.or.tf2
HP:0005105	HPO	3.48815	4.45897	10.7628	-1.47534	PKNOX1_FLI1	-0.156327	Abnormal nasal morphology	PKNOX1	FLI1	FALSE	TRUE	TRUE	FALSE	0.549299	tf1.or.tf2
GO:0006355	GO	4.334	5.75701	10.6488	-0.402724	MITF_ETV4	-0.450224	regulation of transcription, DNA-templated	MITF	ETV4	TRUE	FALSE	TRUE	FALSE	0.549171	tf1.or.tf2
HP:0012547	HPO	3.3398	4.98346	10.752	-1.36628	MITF_ETV4	4.52905	Abnormal involuntary eye movements	MITF	ETV4	TRUE	FALSE	TRUE	FALSE	0.549113	tf1.or.tf2
HP:0000517	HPO	4.72685	4.57827	9.29268	-1.06269	MYOD1_FLI1	2.25214	Abnormality of the lens	MYOD1	FLI1	FALSE	TRUE	TRUE	FALSE	0.549111	tf1.or.tf2
DOID:628	DISEASES	6.51405	6.05601	7.76282	-0.134894	PDX1_SOX6	0.10886	Combined T cell and B cell immunodeficiency	PDX1	SOX6	TRUE	FALSE	TRUE	FALSE	0.54909	tf1.or.tf2
DOID:8947	DISEASES	1.32629	7.47817	8.69765	-1.79396	CEBPB_NFE2L2	-0.16761	Diabetic retinopathy	CEBPB	NFE2L2	FALSE	TRUE	TRUE	FALSE	0.548905	tf1.or.tf2
HP:0045060	HPO	2.06389	7.97025	10.2308	-1.93414	TAL1_FLI1	-0.118036	Aplasia/hypoplasia involving bones of the extremities	TAL1	FLI1	FALSE	TRUE	TRUE	FALSE	0.548852	tf1.or.tf2
ICD10:Q9	DISEASES	3.97848	6.16254	7.44532	-2.60485	PKNOX1_ELF1	2.05175	ICD10:Q9	PKNOX1	ELF1	TRUE	FALSE	TRUE	FALSE	0.548773	tf1.or.tf2
DOID:0050865	DISEASES	4.70071	5.31916	10.6057	1.09965	HIF1A_ETV1	0.790243	Tongue squamous cell carcinoma	HIF1A	ETV1	TRUE	FALSE	TRUE	FALSE	0.548734	tf1.or.tf2
ICD10:C15	DISEASES	2.93249	6.12211	10.363	0.184767	ELF1_SOX2	0.10886	ICD10:C15	ELF1	SOX2	FALSE	TRUE	TRUE	FALSE	0.548611	tf1.or.tf2
ICD10:C844	DISEASES	4.16488	6.57434	9.05589	0.104287	MXI1_ETV1	-1.59196	ICD10:C844	MXI1	ETV1	TRUE	FALSE	TRUE	FALSE	0.548555	tf1.or.tf2
HP:0004322	HPO	3.31094	2.95112	11.7055	-1.6776	TWIST1_FLI1	9.49606	Short stature	TWIST1	FLI1	TRUE	TRUE	TRUE	TRUE	0.548454	tf1.or.tf2
HP:0005918	HPO	3.21344	5.20864	10.5962	-1.54767	FLI1_FOXO1	0.576094	Abnormality of phalanx of finger	FLI1	FOXO1	TRUE	FALSE	TRUE	FALSE	0.548373	tf1.or.tf2
HP:0009122	HPO	3.14697	3.32095	11.5735	-1.82586	PBX3_FLI1	1.63703	Aplasia/hypoplasia affecting bones of the axial skeleton	PBX3	FLI1	FALSE	TRUE	TRUE	FALSE	0.548346	tf1.or.tf2
HP:0010978	HPO	4.50921	3.96644	11.0447	0.118627	NCOA3_RFX5	-0.178615	Abnormality of immune system physiology	NCOA3	RFX5	FALSE	TRUE	TRUE	FALSE	0.548298	tf1.or.tf2
HP:0004325	HPO	4.87878	2.63129	11.6432	0.461847	TWIST1_RFX5	-0.160292	Decreased body weight	TWIST1	RFX5	FALSE	TRUE	TRUE	FALSE	0.548276	tf1.or.tf2
HP:0000549	HPO	5.64704	7.29876	6.81251	-0.50362	TGIF2_FLI1	-0.526419	Abnormal conjugate eye movement	TGIF2	FLI1	FALSE	TRUE	TRUE	FALSE	0.54825	tf1.or.tf2
HP:0005288	HPO	3.10383	3.55035	11.6476	-1.65916	MYCN_E2F1	0.150266	Abnormality of the nares	MYCN	E2F1	TRUE	FALSE	TRUE	FALSE	0.548235	tf1.or.tf2
ICD10:C0	DISEASES	2.62021	8.28073	8.40913	-0.0813634	ZEB1_SOX2	0.10886	ICD10:C0	ZEB1	SOX2	TRUE	TRUE	TRUE	TRUE	0.548181	tf1.or.tf2
HP:0011793	HPO	4.3271	6.91978	9.13808	-0.281705	MAX_TEAD4	0.732917	Neoplasm by anatomical site	MAX	TEAD4	TRUE	FALSE	TRUE	FALSE	0.548171	tf1.or.tf2
HP:0002648	HPO	2.64377	5.88344	11.4128	-1.09254	MYCN_ETV4	5.03825	Abnormality of calvarial morphology	MYCN	ETV4	TRUE	FALSE	TRUE	FALSE	0.547975	tf1.or.tf2
ICD10:Q90	DISEASES	4.85045	3.06629	9.93911	-2.18276	GABPA_CUX1	7.39973	ICD10:Q90	GABPA	CUX1	TRUE	FALSE	TRUE	FALSE	0.547958	tf1.or.tf2
HP:0031466	HPO	3.67465	5.53971	9.60898	-1.66283	SREBF2_CHD2	0.150266	Impairment in personality functioning	SREBF2	CHD2	FALSE	TRUE	TRUE	FALSE	0.547942	tf1.or.tf2
ICD10:Q7	DISEASES	2.44142	4.58437	10.4054	-1.92292	MITF_TEAD4	-0.621614	ICD10:Q7	MITF	TEAD4	TRUE	FALSE	TRUE	FALSE	0.547852	tf1.or.tf2
HP:0003272	HPO	2.57725	5.43682	11.1067	-1.80477	FOXP1_FLI1	-1.12967	Abnormality of the hip bone	FOXP1	FLI1	FALSE	TRUE	TRUE	FALSE	0.547824	tf1.or.tf2
HP:0000486	HPO	6.1681	3.38841	8.12773	-0.810036	E2F7_FLI1	0.150266	Strabismus	E2F7	FLI1	FALSE	TRUE	TRUE	FALSE	0.547787	tf1.or.tf2
ICD10:Q02	DISEASES	2.77388	4.10441	11.3094	-1.02246	SREBF2_RCOR1	0.406244	ICD10:Q02	SREBF2	RCOR1	TRUE	FALSE	TRUE	FALSE	0.547704	tf1.or.tf2
ICD10:C837	DISEASES	5.89648	5.65738	8.39998	-0.248265	POU2F2_ETV4	-2.03252	ICD10:C837	POU2F2	ETV4	TRUE	FALSE	TRUE	FALSE	0.547695	tf1.or.tf2
ICD10:O72	DISEASES	2.22218	6.59091	9.01534	-1.57342	MNT_FLI1	-0.0832672	ICD10:O72	MNT	FLI1	FALSE	TRUE	TRUE	FALSE	0.547676	tf1.or.tf2
HP:0000520	HPO	4.40173	2.6326	10.1757	-1.81251	TCF12_E2F1	0.150266	Proptosis	TCF12	E2F1	TRUE	FALSE	TRUE	FALSE	0.547668	tf1.or.tf2
HP:0011443	HPO	3.77085	3.80252	11.7563	-0.319578	PDX1_ERG	0.246141	Abnormality of coordination	PDX1	ERG	TRUE	FALSE	TRUE	FALSE	0.547425	tf1.or.tf2
DOID:1432	DISEASES	3.66919	3.22078	11.1312	-1.47468	POU4F2_ERG	0.372953	Blindness	POU4F2	ERG	TRUE	FALSE	TRUE	FALSE	0.547348	tf1.or.tf2
DOID:4897	DISEASES	3.02345	4.94044	10.3957	-0.995955	HIF1A_TCF3	-1.11636	Bile duct carcinoma	HIF1A	TCF3	TRUE	FALSE	TRUE	FALSE	0.547346	tf1.or.tf2
HP:0025015	HPO	4.93936	6.40813	8.63544	-0.169652	FOXP1_MEIS2	-1.67267	Abnormal vascular morphology	FOXP1	MEIS2	FALSE	TRUE	TRUE	FALSE	0.547229	tf1.or.tf2
HP:0200007	HPO	6.01107	6.73832	5.90008	-1.2385	MYCN_ERG	1.68343	Abnormal size of the palpebral fissures	MYCN	ERG	TRUE	FALSE	TRUE	FALSE	0.547216	tf1.or.tf2
HP:0010866	HPO	3.33629	5.86299	10.7556	-0.708496	ELF3_FLI1	0.146041	Abdominal wall defect	ELF3	FLI1	FALSE	TRUE	TRUE	FALSE	0.547124	tf1.or.tf2
DOID:0060071	DISEASES	4.05841	5.50871	9.59387	-0.45897	HIF1A_CUX1	-0.44682	pre-malignant neoplasm	HIF1A	CUX1	TRUE	FALSE	TRUE	FALSE	0.547119	tf1.or.tf2
HP:0002577	HPO	4.35379	4.94385	10.4005	-0.120449	MITF_TCF3	-1.47972	Abnormality of the stomach	MITF	TCF3	TRUE	FALSE	TRUE	FALSE	0.547065	tf1.or.tf2
HP:0012547	HPO	3.00665	5.91241	11.2339	-0.667115	ELF1_FOXP1	-0.0592101	Abnormal involuntary eye movements	ELF1	FOXP1	FALSE	TRUE	TRUE	FALSE	0.547054	tf1.or.tf2
HP:0001627	HPO	3.61585	3.32417	11.7391	-0.86255	CREB1_FLI1	7.00798	Abnormal heart morphology	CREB1	FLI1	FALSE	TRUE	TRUE	FALSE	0.546906	tf1.or.tf2
HP:0011968	HPO	3.80714	4.4713	10.8952	-0.727664	PKNOX1_FLI1	-0.491853	Feeding difficulties	PKNOX1	FLI1	FALSE	TRUE	TRUE	FALSE	0.54688	tf1.or.tf2
ICD10:K50	DISEASES	5.38699	3.58845	9.42798	-1.71888	CDX2_FLI1	0.905538	ICD10:K50	CDX2	FLI1	TRUE	FALSE	TRUE	FALSE	0.546876	tf1.or.tf2
HP:0000407	HPO	3.74019	2.91516	10.5557	-2.20102	TWIST1_FLI1	3.34713	Sensorineural hearing impairment	TWIST1	FLI1	TRUE	FALSE	TRUE	FALSE	0.546853	tf1.or.tf2
HP:0005918	HPO	4.60568	4.19811	9.9211	-0.719654	ELF3_MEIS2	-1.20283	Abnormality of phalanx of finger	ELF3	MEIS2	FALSE	TRUE	TRUE	FALSE	0.546824	tf1.or.tf2
DOID:8567	DISEASES	3.95823	4.2284	10.6013	-0.713018	MYOD1_FLI1	-1.70689	Hodgkin's lymphoma	MYOD1	FLI1	TRUE	FALSE	TRUE	FALSE	0.546745	tf1.or.tf2
HP:0002648	HPO	2.68777	5.14933	11.809	-1.0201	PDX1_FLI1	-0.104677	Abnormality of calvarial morphology	PDX1	FLI1	FALSE	TRUE	TRUE	FALSE	0.546716	tf1.or.tf2
DOID:3083	DISEASES	2.08857	7.63315	8.48702	-1.11848	FOXP1_ETV1	-2.29485	Chronic obstructive pulmonary disease	FOXP1	ETV1	TRUE	FALSE	TRUE	FALSE	0.546686	tf1.or.tf2
HP:0000343	HPO	3.88912	3.24791	10.3628	-1.95508	PDX1_FLI1	3.01682	Long philtrum	PDX1	FLI1	TRUE	TRUE	TRUE	TRUE	0.546668	tf1.or.tf2
HP:0004329	HPO	3.82721	5.44527	10.1633	-0.829792	MYCN_MAX	-1.45559	Abnormal morphology of the posterior segment of the globe	MYCN	MAX	FALSE	TRUE	TRUE	FALSE	0.546452	tf1.or.tf2
GO:0000790	GO	4.83393	3.797	10.5009	0.0867925	GABPA_CREB3L1	1.83698	nuclear chromatin	GABPA	CREB3L1	TRUE	TRUE	TRUE	TRUE	0.546422	tf1.or.tf2
GO:0016604	GO	6.48693	6.71664	10.3267	10.9285	HIF1A_ERG	1.01343	nuclear body	HIF1A	ERG	TRUE	FALSE	TRUE	FALSE	0.546359	tf1.or.tf2
HP:0000177	HPO	2.74596	4.65853	10.9927	-2.10548	MITF_FLI1	2.07171	Abnormality of upper lip	MITF	FLI1	FALSE	TRUE	TRUE	FALSE	0.546334	tf1.or.tf2
HP:0030669	HPO	4.15414	3.80798	10.2124	-1.33029	MITF_ETV1	3.59155	Abnormal ocular adnexa morphology	MITF	ETV1	TRUE	FALSE	TRUE	FALSE	0.546309	tf1.or.tf2
HP:0100790	HPO	5.64229	6.18905	6.65022	-1.31565	ZEB1_FLI1	2.7121	Hernia	ZEB1	FLI1	TRUE	TRUE	TRUE	TRUE	0.546287	tf1.or.tf2
HP:0002683	HPO	2.76694	6.05992	10.8184	-1.34864	MITF_RFX5	-0.901616	Abnormality of the calvaria	MITF	RFX5	TRUE	FALSE	TRUE	FALSE	0.546268	tf1.or.tf2
HP:0001875	HPO	4.91633	5.66009	10.3468	1.19263	PDX1_TCF3	-0.514722	Neutropenia	PDX1	TCF3	FALSE	TRUE	TRUE	FALSE	0.546099	tf1.or.tf2
HP:0011218	HPO	4.35922	3.49695	11.3123	-0.0274726	PDX1_FLI1	-1.92955	Abnormal shape of the frontal region	PDX1	FLI1	FALSE	TRUE	TRUE	FALSE	0.546028	tf1.or.tf2
HP:0002500	HPO	4.06449	3.63181	10.816	-0.921505	SREBF2_FLI1	7.54258	Abnormality of the cerebral white matter	SREBF2	FLI1	FALSE	TRUE	TRUE	FALSE	0.545986	tf1.or.tf2
HP:0000159	HPO	4.37519	4.36195	9.0067	-1.90542	MEIS2_FLI1	1.2723	Abnormal lip morphology	MEIS2	FLI1	TRUE	TRUE	TRUE	TRUE	0.545926	tf1.or.tf2
HP:0005918	HPO	4.37008	4.35601	10.3299	-0.500652	MEIS2_FLI1	5.38138	Abnormality of phalanx of finger	MEIS2	FLI1	TRUE	TRUE	TRUE	TRUE	0.54592	tf1.or.tf2
ICD10:C837	DISEASES	2.55367	4.42558	10.9828	-1.17576	FOXP1_FLI1	0.989414	ICD10:C837	FOXP1	FLI1	TRUE	FALSE	TRUE	FALSE	0.545879	tf1.or.tf2
DOID:2994	DISEASES	5.57407	5.67302	10.6206	2.42054	ONECUT1_TEAD4	-0.0711638	Germ cell cancer	ONECUT1	TEAD4	FALSE	TRUE	TRUE	FALSE	0.545858	tf1.or.tf2
HP:0004329	HPO	4.23563	2.26587	11.435	-0.875481	TWIST1_FLI1	10.9246	Abnormal morphology of the posterior segment of the globe	TWIST1	FLI1	TRUE	FALSE	TRUE	FALSE	0.545847	tf1.or.tf2
HP:0030669	HPO	2.56492	4.49236	11.7097	-1.70099	MITF_FLI1	2.73563	Abnormal ocular adnexa morphology	MITF	FLI1	TRUE	TRUE	TRUE	TRUE	0.545832	tf1.or.tf2
HP:0000508	HPO	4.08178	4.34384	11.1588	-0.0567413	PDX1_FOXO1	0.538287	Ptosis	PDX1	FOXO1	TRUE	FALSE	TRUE	FALSE	0.545766	tf1.or.tf2
HP:0001155	HPO	2.87724	4.64588	11.6605	-1.16714	FLI1_SOX2	0.150266	Abnormality of the hand	FLI1	SOX2	TRUE	FALSE	TRUE	FALSE	0.545658	tf1.or.tf2
HP:0011354	HPO	4.78759	4.15226	11.0662	0.807771	MITF_FLI1	1.39516	Generalized abnormality of skin	MITF	FLI1	TRUE	FALSE	TRUE	FALSE	0.545655	tf1.or.tf2
ICD10:G12	DISEASES	3.61101	3.64606	11.902	0.0336727	ERG_NFE2L2	-0.453721	ICD10:G12	ERG	NFE2L2	FALSE	TRUE	TRUE	FALSE	0.545617	tf1.or.tf2
HP:0000159	HPO	3.67815	4.8135	9.90511	-1.68782	BHLHE40_FLI1	3.01366	Abnormal lip morphology	BHLHE40	FLI1	FALSE	TRUE	TRUE	FALSE	0.545195	tf1.or.tf2
HP:0000479	HPO	5.02533	5.77351	8.28201	-0.735921	MITF_ETV1	2.15906	Abnormal retinal morphology	MITF	ETV1	TRUE	FALSE	TRUE	FALSE	0.545193	tf1.or.tf2
HP:0011843	HPO	3.91674	5.58541	8.69777	-2.10889	MYCN_TCF3	-1.5982	Abnormality of skeletal physiology	MYCN	TCF3	FALSE	TRUE	TRUE	FALSE	0.545087	tf1.or.tf2
HP:0012210	HPO	3.6671	3.27567	10.5585	-1.99686	MITF_FLI1	1.64987	Abnormal renal morphology	MITF	FLI1	FALSE	TRUE	TRUE	FALSE	0.545077	tf1.or.tf2
DOID:0060119	DISEASES	3.42948	5.02292	11.567	1.06168	HIF1A_CUX1	-1.57607	Pharynx cancer	HIF1A	CUX1	TRUE	FALSE	TRUE	FALSE	0.545017	tf1.or.tf2
HP:0000077	HPO	2.66934	6.05663	11.8439	-0.346684	PDX1_FLI1	5.80522	Abnormality of the kidney	PDX1	FLI1	TRUE	TRUE	TRUE	TRUE	0.545016	tf1.or.tf2
HP:0001872	HPO	4.77844	5.24408	10.4108	0.830747	FLI1_FOXO1	1.43946	Abnormal thrombocyte morphology	FLI1	FOXO1	TRUE	FALSE	TRUE	FALSE	0.544967	tf1.or.tf2
HP:0000240	HPO	2.77669	5.32297	11.7891	-0.711947	E2F6_FLI1	0.150266	Abnormality of skull size	E2F6	FLI1	FALSE	TRUE	TRUE	FALSE	0.544921	tf1.or.tf2
DOID:10603	DISEASES	3.46245	5.55581	9.01492	-1.55939	PDX1_FLI1	-1.76125	Glucose intolerance	PDX1	FLI1	TRUE	FALSE	TRUE	FALSE	0.544916	tf1.or.tf2
HP:0009815	HPO	2.2328	5.27681	11.2533	-2.14435	FOXP1_FLI1	-1.2816	Aplasia/hypoplasia of the extremities	FOXP1	FLI1	FALSE	TRUE	TRUE	FALSE	0.544801	tf1.or.tf2
HP:0000750	HPO	5.33936	3.46196	8.16442	-1.85868	MEIS2_FLI1	-0.0338596	Delayed speech and language development	MEIS2	FLI1	TRUE	FALSE	TRUE	FALSE	0.544761	tf1.or.tf2
ICD10:Q24	DISEASES	2.61894	2.31498	11.774	-2.48386	HIF1A_RFX5	-0.970784	ICD10:Q24	HIF1A	RFX5	TRUE	FALSE	TRUE	FALSE	0.544748	tf1.or.tf2
HP:0002577	HPO	5.73994	4.69006	7.53061	-1.12468	ZHX1_FLI1	4.58129	Abnormality of the stomach	ZHX1	FLI1	FALSE	TRUE	TRUE	FALSE	0.544719	tf1.or.tf2
HP:0011297	HPO	1.78559	6.62375	11.5931	-1.58669	MYCN_ERG	6.26894	Abnormality of digit	MYCN	ERG	TRUE	FALSE	TRUE	FALSE	0.544641	tf1.or.tf2
HP:0001155	HPO	3.33957	5.08522	10.647	-1.21047	FOXK2_FLI1	1.84846	Abnormality of the hand	FOXK2	FLI1	FALSE	TRUE	TRUE	FALSE	0.5446	tf1.or.tf2
HP:0002118	HPO	4.71736	4.45534	9.43784	-0.798941	FOXP2_FLI1	-2.26477	Abnormality of the cerebral ventricles	FOXP2	FLI1	FALSE	TRUE	TRUE	FALSE	0.544599	tf1.or.tf2
DOID:758	DISEASES	2.80755	6.47953	9.197	-0.813987	ELF1_RFX5	5.78679	Situs inversus	ELF1	RFX5	FALSE	TRUE	TRUE	FALSE	0.544566	tf1.or.tf2
HP:0001671	HPO	3.92736	3.64267	11.5181	-0.307714	FOXP1_FLI1	8.45615	Abnormal cardiac septum morphology	FOXP1	FLI1	FALSE	TRUE	TRUE	FALSE	0.544521	tf1.or.tf2
HP:0007364	HPO	3.78228	3.28399	11.7375	-0.525716	TCF12_FLI1	7.21275	Aplasia/Hypoplasia of the cerebrum	TCF12	FLI1	FALSE	TRUE	TRUE	FALSE	0.544473	tf1.or.tf2
GO:0003713	GO	4.48068	4.88511	10.8935	0.652989	ELF3_ETV1	10.5982	transcription coactivator activity	ELF3	ETV1	TRUE	FALSE	TRUE	FALSE	0.544391	tf1.or.tf2
HP:0025033	HPO	2.41501	5.2533	11.5218	-1.57041	MXI1_FLI1	-0.763001	Abnormality of digestive system morphology	MXI1	FLI1	FALSE	TRUE	TRUE	FALSE	0.544304	tf1.or.tf2
HP:0000481	HPO	4.89761	1.58438	9.63426	-2.1577	TWIST1_FLI1	8.93203	Abnormal cornea morphology	TWIST1	FLI1	FALSE	TRUE	TRUE	FALSE	0.544261	tf1.or.tf2
DOID:2994	DISEASES	3.21073	3.73616	10.3853	-2.08694	JUN_FLI1	9.41536	Germ cell cancer	JUN	FLI1	TRUE	FALSE	TRUE	FALSE	0.544231	tf1.or.tf2
HP:0000316	HPO	2.9222	4.14082	11.1341	-1.92255	TCF12_ETV1	3.92953	Hypertelorism	TCF12	ETV1	TRUE	FALSE	TRUE	FALSE	0.544178	tf1.or.tf2
ICD10:Q3	DISEASES	5.24052	1.14965	10.8504	-2.70657	MYOD1_ERG	-0.200409	ICD10:Q3	MYOD1	ERG	TRUE	FALSE	TRUE	FALSE	0.544177	tf1.or.tf2
HP:0004322	HPO	3.65921	3.66142	11.5415	-0.66552	HIF1A_MEIS2	-0.816397	Short stature	HIF1A	MEIS2	FALSE	TRUE	TRUE	FALSE	0.544158	tf1.or.tf2
DOID:0060071	DISEASES	4.77069	5.97516	7.28918	-2.10952	FOXM1_FLI1	-2.1999	pre-malignant neoplasm	FOXM1	FLI1	TRUE	FALSE	TRUE	FALSE	0.544044	tf1.or.tf2
ICD10:I2	DISEASES	4.83249	4.38842	9.12086	-1.53538	NANOG_RFX5	0.10886	ICD10:I2	NANOG	RFX5	TRUE	FALSE	TRUE	FALSE	0.543986	tf1.or.tf2
HP:0002119	HPO	4.18589	4.44058	10.8781	-0.0514319	CREB1_FLI1	10.7049	Ventriculomegaly	CREB1	FLI1	FALSE	TRUE	TRUE	FALSE	0.543909	tf1.or.tf2
HP:0002019	HPO	4.70546	4.60061	9.75111	-0.352495	NANOG_FLI1	-0.525287	Constipation	NANOG	FLI1	FALSE	TRUE	TRUE	FALSE	0.543813	tf1.or.tf2
GO:0042803	GO	5.18205	4.10774	9.70859	0.456234	NEUROD1_TFAP4	-0.923331	protein homodimerization activity	NEUROD1	TFAP4	FALSE	TRUE	TRUE	FALSE	0.543802	tf1.or.tf2
HP:0002167	HPO	5.00846	4.1471	8.84365	-1.15145	ETS1_MAX	4.4602	Neurological speech impairment	ETS1	MAX	FALSE	TRUE	TRUE	FALSE	0.543782	tf1.or.tf2
HP:0002242	HPO	3.99118	5.35534	10.8929	0.266455	MXI1_FLI1	0.614569	Abnormal intestine morphology	MXI1	FLI1	FALSE	TRUE	TRUE	FALSE	0.543733	tf1.or.tf2
HP:0008050	HPO	4.39762	5.74019	8.85568	-1.03605	ASCL1_FLI1	5.41132	Abnormality of the palpebral fissures	ASCL1	FLI1	TRUE	TRUE	TRUE	TRUE	0.543622	tf1.or.tf2
HP:0000429	HPO	2.90804	3.08159	11.4771	-2.2379	MYCN_FLI1	0.770195	Abnormality of the nasal alae	MYCN	FLI1	TRUE	TRUE	TRUE	TRUE	0.543604	tf1.or.tf2
DOID:8398	DISEASES	5.30014	3.58679	10.1684	-0.691991	TWIST1_RFX5	-0.666697	Osteoarthritis	TWIST1	RFX5	TRUE	FALSE	TRUE	FALSE	0.543576	tf1.or.tf2
ICD10:C140	DISEASES	4.21178	7.39592	7.28635	-0.938734	ZEB1_TCF3	-1.53812	ICD10:C140	ZEB1	TCF3	TRUE	TRUE	TRUE	TRUE	0.543562	tf1.or.tf2
HP:0002648	HPO	3.51683	3.95642	10.5335	-1.74474	MITF_TFAP4	-1.94649	Abnormality of calvarial morphology	MITF	TFAP4	TRUE	FALSE	TRUE	FALSE	0.543558	tf1.or.tf2
HP:0030962	HPO	3.89422	5.02969	10.4523	-0.546475	MXI1_FLI1	2.66344	Abnormal morphology of the great vessels	MXI1	FLI1	FALSE	TRUE	TRUE	FALSE	0.543321	tf1.or.tf2
HP:0001627	HPO	3.72922	2.76148	11.3775	-1.27358	MYOD1_FLI1	2.47995	Abnormal heart morphology	MYOD1	FLI1	FALSE	TRUE	TRUE	FALSE	0.543191	tf1.or.tf2
HP:0009122	HPO	2.76799	3.70277	11.188	-2.3393	USF1_FLI1	5.09229	Aplasia/hypoplasia affecting bones of the axial skeleton	USF1	FLI1	FALSE	TRUE	TRUE	FALSE	0.543151	tf1.or.tf2
DOID:8567	DISEASES	3.79775	6.45513	9.5137	0.489922	FLI1_FOXO1	-0.68291	Hodgkin's lymphoma	FLI1	FOXO1	FALSE	TRUE	TRUE	FALSE	0.54315	tf1.or.tf2
HP:0005288	HPO	2.61681	5.48633	10.3424	-2.31953	MYCN_TCF3	-1.37445	Abnormality of the nares	MYCN	TCF3	TRUE	FALSE	TRUE	FALSE	0.543134	tf1.or.tf2
HP:0001508	HPO	4.79166	3.50347	10.9317	0.365342	NCOA1_TCF3	-1.82263	Failure to thrive	NCOA1	TCF3	FALSE	TRUE	TRUE	FALSE	0.543074	tf1.or.tf2
GO:0006366	GO	7.82166	0.774614	9.4999	9.94932	CEBPB_CREB1	-0.229082	transcription by RNA polymerase II	CEBPB	CREB1	TRUE	TRUE	TRUE	TRUE	0.542905	tf1.or.tf2
HP:0004325	HPO	4.68644	5.03258	10.6132	0.862755	ASCL1_FLI1	1.5442	Decreased body weight	ASCL1	FLI1	TRUE	FALSE	TRUE	FALSE	0.54288	tf1.or.tf2
HP:0025033	HPO	3.64855	3.76978	10.6146	-1.54528	MYOD1_ERG	0.972838	Abnormality of digestive system morphology	MYOD1	ERG	TRUE	FALSE	TRUE	FALSE	0.542854	tf1.or.tf2
DOID:3305	DISEASES	3.51727	3.98246	10.0834	-1.85824	NANOG_ELF1	-0.0286071	Teratocarcinoma	NANOG	ELF1	TRUE	FALSE	TRUE	FALSE	0.542845	tf1.or.tf2
DOID:768	DISEASES	5.44108	3.20629	10.352	-0.737761	BHLHE40_ELK1	5.47799	Retinoblastoma	BHLHE40	ELK1	FALSE	TRUE	TRUE	FALSE	0.542831	tf1.or.tf2
HP:0011792	HPO	4.69924	4.24357	9.11424	-1.22871	MITF_CUX1	-0.806331	Neoplasm by histology	MITF	CUX1	TRUE	FALSE	TRUE	FALSE	0.542778	tf1.or.tf2
DOID:8398	DISEASES	3.99004	3.66293	11.2195	-0.351774	HIF1A_ERG	2.05768	Osteoarthritis	HIF1A	ERG	TRUE	FALSE	TRUE	FALSE	0.542648	tf1.or.tf2
HP:0000549	HPO	4.41442	2.82935	9.65049	-1.99914	MEIS2_FLI1	-0.610876	Abnormal conjugate eye movement	MEIS2	FLI1	FALSE	TRUE	TRUE	FALSE	0.542575	tf1.or.tf2
HP:0010461	HPO	2.26425	4.62439	11.3293	-2.33691	CREB1_FLI1	0.545879	Abnormality of the male genitalia	CREB1	FLI1	FALSE	TRUE	TRUE	FALSE	0.542556	tf1.or.tf2
HP:0000765	HPO	3.51016	3.00226	11.2866	-1.52087	MITF_FLI1	1.1684	Abnormality of the thorax	MITF	FLI1	FALSE	TRUE	TRUE	FALSE	0.542522	tf1.or.tf2
DOID:2994	DISEASES	1.55802	4.65461	10.7794	-1.87793	HIF1A_TCF3	0.10886	Germ cell cancer	HIF1A	TCF3	FALSE	TRUE	TRUE	FALSE	0.542518	tf1.or.tf2
HP:0000925	HPO	3.89432	3.79189	10.7463	-0.997666	PDX1_MEIS2	-1.53594	Abnormality of the vertebral column	PDX1	MEIS2	FALSE	TRUE	TRUE	FALSE	0.542514	tf1.or.tf2
DOID:1681	DISEASES	3.6538	4.64762	9.68128	-1.47072	PBX3_ETV1	-1.77692	Heart septal defect	PBX3	ETV1	TRUE	FALSE	TRUE	FALSE	0.54247	tf1.or.tf2
HP:0009484	HPO	3.70114	3.68509	11.0952	-0.985323	PDX1_FLI1	-1.3874	Deviation of the hand or of fingers of the hand	PDX1	FLI1	TRUE	FALSE	TRUE	FALSE	0.542414	tf1.or.tf2
DOID:12971	DISEASES	5.41061	4.054	9.68074	-0.625755	TAL1_ETV4	3.49654	Hereditary spherocytosis	TAL1	ETV4	TRUE	FALSE	TRUE	FALSE	0.542375	tf1.or.tf2
HP:0004328	HPO	3.04309	3.94375	11.918	-0.944454	HIF1A_FLI1	8.87663	Abnormal anterior segment morphology	HIF1A	FLI1	FALSE	TRUE	TRUE	FALSE	0.542365	tf1.or.tf2
HP:0000549	HPO	2.67852	4.08915	11.3906	-1.97382	MXI1_FLI1	3.21585	Abnormal conjugate eye movement	MXI1	FLI1	FALSE	TRUE	TRUE	FALSE	0.54236	tf1.or.tf2
HP:0000488	HPO	5.8446	5.80724	8.12534	0.502623	MITF_FLI1	1.44279	Retinopathy	MITF	FLI1	TRUE	FALSE	TRUE	FALSE	0.542352	tf1.or.tf2
ICD10:E756	DISEASES	4.06119	6.53068	9.12006	0.340399	SREBF2_CUX1	-0.749061	ICD10:E756	SREBF2	CUX1	TRUE	FALSE	TRUE	FALSE	0.542326	tf1.or.tf2
HP:0200006	HPO	3.99308	3.59739	11.0498	-0.638634	FLI1_FOXO1	-0.791412	Slanting of the palpebral fissure	FLI1	FOXO1	TRUE	FALSE	TRUE	FALSE	0.542319	tf1.or.tf2
HP:0009122	HPO	3.10619	3.57366	11.4627	-1.56748	MAFF_FLI1	10.1875	Aplasia/hypoplasia affecting bones of the axial skeleton	MAFF	FLI1	FALSE	TRUE	TRUE	FALSE	0.5422	tf1.or.tf2
DOID:1307	DISEASES	4.72418	5.05278	8.28891	-1.84278	NCOA3_CUX1	-0.325215	Dementia	NCOA3	CUX1	FALSE	TRUE	TRUE	FALSE	0.542149	tf1.or.tf2
HP:0001155	HPO	2.92397	4.63708	10.5543	-2.12762	TWIST1_TCF3	-1.90843	Abnormality of the hand	TWIST1	TCF3	TRUE	FALSE	TRUE	FALSE	0.542144	tf1.or.tf2
GO:0005730	GO	6.04301	6.36402	11.1772	11.0132	UBTF_ETV1	0.103464	nucleolus	UBTF	ETV1	TRUE	FALSE	TRUE	FALSE	0.542098	tf1.or.tf2
DOID:4531	DISEASES	3.68468	4.04809	10.1986	-1.45369	TCF12_ETV1	4.35599	Mucoepidermoid carcinoma	TCF12	ETV1	TRUE	FALSE	TRUE	FALSE	0.542081	tf1.or.tf2
HP:0000377	HPO	3.9034	5.10129	9.2018	-1.76732	USF1_FLI1	1.3254	Abnormality of the pinna	USF1	FLI1	FALSE	TRUE	TRUE	FALSE	0.542047	tf1.or.tf2
HP:0002242	HPO	3.86449	3.10411	10.8185	-1.39006	MYCN_RFX5	-0.5851	Abnormal intestine morphology	MYCN	RFX5	TRUE	TRUE	TRUE	TRUE	0.542027	tf1.or.tf2
ICD10:Q1	DISEASES	3.98496	3.74744	10.1042	-1.65629	POU4F2_MAX	0.578078	ICD10:Q1	POU4F2	MAX	TRUE	FALSE	TRUE	FALSE	0.541995	tf1.or.tf2
HP:0001595	HPO	3.68471	2.66263	10.4324	-2.35954	TWIST1_ERG	2.99588	Abnormality of the hair	TWIST1	ERG	TRUE	FALSE	TRUE	FALSE	0.5419	tf1.or.tf2
DOID:8778	DISEASES	3.22467	3.63054	10.9086	-1.41425	NANOG_ELF1	-0.092851	Crohn's disease	NANOG	ELF1	FALSE	TRUE	TRUE	FALSE	0.541856	tf1.or.tf2
DOID:10603	DISEASES	7.88319	6.13355	6.31131	-0.372909	PDX1_FOXO1	0.179894	Glucose intolerance	PDX1	FOXO1	TRUE	TRUE	TRUE	TRUE	0.541829	tf1.or.tf2
DOID:3963	DISEASES	2.93981	5.72423	9.85571	-0.596344	TEAD4_CREB1	-0.51848	Thyroid carcinoma	TEAD4	CREB1	FALSE	TRUE	TRUE	FALSE	0.541824	tf1.or.tf2
DOID:0060119	DISEASES	5.79284	2.4964	11.3568	0.0867615	FOXA1_ELK1	-0.472752	Pharynx cancer	FOXA1	ELK1	TRUE	FALSE	TRUE	FALSE	0.541768	tf1.or.tf2
HP:0001903	HPO	6.3561	7.63512	8.3676	2.75787	ETV6_MAX	3.25857	Anemia	ETV6	MAX	TRUE	FALSE	TRUE	FALSE	0.541759	tf1.or.tf2
HP:0002088	HPO	4.1248	4.68186	10.7641	-0.0142898	NANOG_TCF3	-0.711615	Abnormal lung morphology	NANOG	TCF3	FALSE	TRUE	TRUE	FALSE	0.541756	tf1.or.tf2
HP:0000159	HPO	4.10152	2.19448	11.148	-1.24268	PDX1_ETV1	2.22711	Abnormal lip morphology	PDX1	ETV1	TRUE	FALSE	TRUE	FALSE	0.541567	tf1.or.tf2
HP:0004275	HPO	6.38725	6.77983	4.33225	-2.05788	TWIST1_RFX5	-0.29448	Duplication of hand bones	TWIST1	RFX5	TRUE	FALSE	TRUE	FALSE	0.54154	tf1.or.tf2
ICD10:Q2	DISEASES	2.68476	2.20456	11.4172	-2.85702	HIF1A_TFAP4	-1.31808	ICD10:Q2	HIF1A	TFAP4	TRUE	FALSE	TRUE	FALSE	0.541489	tf1.or.tf2
DOID:10286	DISEASES	3.37221	4.84735	10.7775	-0.0334966	PDX1_ERG	-0.672068	Prostate carcinoma	PDX1	ERG	FALSE	TRUE	TRUE	FALSE	0.54146	tf1.or.tf2
HP:0011389	HPO	3.14287	4.25892	10.4609	-2.10033	MITF_E2F1	0.150266	Functional abnormality of the inner ear	MITF	E2F1	TRUE	FALSE	TRUE	FALSE	0.54133	tf1.or.tf2
HP:0002167	HPO	3.48635	4.99199	11.5155	0.0311002	MAX_ETV4	4.57264	Neurological speech impairment	MAX	ETV4	TRUE	FALSE	TRUE	FALSE	0.541317	tf1.or.tf2
DOID:4896	DISEASES	2.01952	3.7669	11.28	-1.80197	HIF1A_FLI1	-0.988969	Bile duct adenocarcinoma	HIF1A	FLI1	TRUE	FALSE	TRUE	FALSE	0.541311	tf1.or.tf2
HP:0004322	HPO	3.6034	2.77999	11.664	-1.06293	TAL1_FLI1	9.86633	Short stature	TAL1	FLI1	FALSE	TRUE	TRUE	FALSE	0.541294	tf1.or.tf2
ICD10:C3	DISEASES	2.91597	4.44116	10.577	-1.14536	HIF1A_ETV1	2.23531	ICD10:C3	HIF1A	ETV1	TRUE	FALSE	TRUE	FALSE	0.541269	tf1.or.tf2
HP:0045060	HPO	4.71585	5.02321	7.23436	-2.64142	MYOD1_FLI1	-0.0993713	Aplasia/hypoplasia involving bones of the extremities	MYOD1	FLI1	FALSE	TRUE	TRUE	FALSE	0.541249	tf1.or.tf2
DOID:0050545	DISEASES	3.25813	5.57928	9.09167	-1.43325	ERG_RFX5	3.21934	Visceral heterotaxy	ERG	RFX5	FALSE	TRUE	TRUE	FALSE	0.541141	tf1.or.tf2
HP:0004322	HPO	4.762	3.33973	9.56771	-1.15685	MEIS2_ETV4	0.952222	Short stature	MEIS2	ETV4	TRUE	FALSE	TRUE	FALSE	0.541083	tf1.or.tf2
HP:0410042	HPO	6.18457	7.33268	7.15231	1.02841	TCF3_MEIS2	-1.06429	Abnormal liver morphology	TCF3	MEIS2	TRUE	FALSE	TRUE	FALSE	0.54108	tf1.or.tf2
DOID:1428	DISEASES	3.93359	5.31979	9.92207	-0.0792903	PDX1_RFX5	0.10886	Endocrine pancreas disease	PDX1	RFX5	TRUE	FALSE	TRUE	FALSE	0.541076	tf1.or.tf2
DOID:10286	DISEASES	3.67379	3.77135	11.1108	-0.559153	HIF1A_TFAP4	-1.3618	Prostate carcinoma	HIF1A	TFAP4	TRUE	FALSE	TRUE	FALSE	0.540923	tf1.or.tf2
HP:0002118	HPO	2.88982	6.08554	11.6709	0.00990275	FOXP1_FLI1	-2.04386	Abnormality of the cerebral ventricles	FOXP1	FLI1	FALSE	TRUE	TRUE	FALSE	0.540893	tf1.or.tf2
GO:0006366	GO	4.63893	5.01629	11.0859	2.50276	JUND_ETV1	9.40052	transcription by RNA polymerase II	JUND	ETV1	TRUE	TRUE	TRUE	TRUE	0.540817	tf1.or.tf2
DOID:4706	DISEASES	3.88934	2.51227	10.8986	-2.08932	NANOG_FLI1	-0.445343	Infratentorial cancer	NANOG	FLI1	TRUE	FALSE	TRUE	FALSE	0.540816	tf1.or.tf2
ICD10:Q9	DISEASES	1.66579	4.55804	10.3615	-2.34986	XBP1_CEBPD	-1.44948	ICD10:Q9	XBP1	CEBPD	FALSE	TRUE	TRUE	FALSE	0.540803	tf1.or.tf2
HP:0045060	HPO	3.05141	3.52068	10.9454	-2.1769	FOS_FLI1	9.24732	Aplasia/hypoplasia involving bones of the extremities	FOS	FLI1	FALSE	TRUE	TRUE	FALSE	0.540802	tf1.or.tf2
DOID:0060119	DISEASES	3.93042	4.63538	10.8827	0.37522	FOS_CEBPD	0.340968	Pharynx cancer	FOS	CEBPD	TRUE	FALSE	TRUE	FALSE	0.540748	tf1.or.tf2
HP:0008050	HPO	4.06818	3.98061	9.50917	-1.85346	CREM_FLI1	1.92043	Abnormality of the palpebral fissures	CREM	FLI1	FALSE	TRUE	TRUE	FALSE	0.540745	tf1.or.tf2
DOID:8584	DISEASES	5.19458	5.6772	8.5237	-0.34736	POU2F2_ETV4	-2.79449	Burkitt lymphoma	POU2F2	ETV4	TRUE	FALSE	TRUE	FALSE	0.540729	tf1.or.tf2
HP:0009122	HPO	3.00538	4.44161	10.54	-2.07952	MITF_CUX1	-0.857664	Aplasia/hypoplasia affecting bones of the axial skeleton	MITF	CUX1	TRUE	FALSE	TRUE	FALSE	0.540691	tf1.or.tf2
DOID:3347	DISEASES	3.57783	4.21064	10.6918	-0.662042	NANOG_TFAP4	0.995547	Osteosarcoma	NANOG	TFAP4	TRUE	FALSE	TRUE	FALSE	0.54069	tf1.or.tf2
HP:0009815	HPO	5.43291	3.12265	8.32003	-1.58298	PDX1_MEIS2	-1.80297	Aplasia/hypoplasia of the extremities	PDX1	MEIS2	FALSE	TRUE	TRUE	FALSE	0.540622	tf1.or.tf2
HP:0200006	HPO	3.74419	4.24737	10.5539	-1.05111	BHLHE40_FLI1	5.31858	Slanting of the palpebral fissure	BHLHE40	FLI1	FALSE	TRUE	TRUE	FALSE	0.540559	tf1.or.tf2
HP:0004322	HPO	3.79166	4.13551	10.5398	-1.06468	POU2F2_SOX2	0.150266	Short stature	POU2F2	SOX2	FALSE	TRUE	TRUE	FALSE	0.540531	tf1.or.tf2
HP:0002500	HPO	3.26542	4.09766	11.4134	-0.95822	CREB1_FLI1	3.65787	Abnormality of the cerebral white matter	CREB1	FLI1	FALSE	TRUE	TRUE	FALSE	0.540458	tf1.or.tf2
GO:0016604	GO	4.74245	4.86902	10.0297	0.234348	ZEB1_FLI1	-0.974793	nuclear body	ZEB1	FLI1	FALSE	TRUE	TRUE	FALSE	0.54045	tf1.or.tf2
GO:0000122	GO	5.3506	4.72389	9.54908	1.93015	TWIST1_TEAD4	5.1923	negative regulation of transcription by RNA polymerase II	TWIST1	TEAD4	TRUE	FALSE	TRUE	FALSE	0.540426	tf1.or.tf2
HP:0008050	HPO	3.24786	3.19716	11.3845	-1.59766	FOXM1_FLI1	2.64887	Abnormality of the palpebral fissures	FOXM1	FLI1	FALSE	TRUE	TRUE	FALSE	0.540412	tf1.or.tf2
HP:0001098	HPO	6.20249	1.07984	10.5329	0.652321	POU2F2_MAX	-1.40572	Abnormal fundus morphology	POU2F2	MAX	FALSE	TRUE	TRUE	FALSE	0.540397	tf1.or.tf2
GO:0000122	GO	8.55879	8.46878	0.764268	-0.453692	TGIF2_MAX	-0.963894	negative regulation of transcription by RNA polymerase II	TGIF2	MAX	TRUE	TRUE	TRUE	TRUE	0.540381	tf1.or.tf2
ICD10:D34	DISEASES	5.23898	5.15876	8.68079	-0.686845	BHLHE40_FLI1	1.94463	ICD10:D34	BHLHE40	FLI1	FALSE	TRUE	TRUE	FALSE	0.540346	tf1.or.tf2
HP:0000549	HPO	3.25398	3.35773	11.2883	-1.5827	MYC_FLI1	2.44936	Abnormal conjugate eye movement	MYC	FLI1	FALSE	TRUE	TRUE	FALSE	0.540312	tf1.or.tf2
ICD10:I21	DISEASES	3.41053	3.73557	10.6673	-1.36767	NANOG_FLI1	0.848502	ICD10:I21	NANOG	FLI1	TRUE	FALSE	TRUE	FALSE	0.540304	tf1.or.tf2
HP:0000164	HPO	4.17967	4.00128	10.4098	-0.682762	TWIST1_MAX	-1.66823	Abnormality of the dentition	TWIST1	MAX	TRUE	FALSE	TRUE	FALSE	0.540247	tf1.or.tf2
HP:0000463	HPO	3.62454	4.08039	10.2216	-1.68234	MITF_FLI1	0.463878	Anteverted nares	MITF	FLI1	FALSE	TRUE	TRUE	FALSE	0.540196	tf1.or.tf2
DOID:4896	DISEASES	2.48782	5.58092	9.78099	-1.172	HIF1A_TCF3	-1.26409	Bile duct adenocarcinoma	HIF1A	TCF3	TRUE	FALSE	TRUE	FALSE	0.540181	tf1.or.tf2
HP:0001595	HPO	3.61597	1.2764	11.4086	-2.24134	NCOA3_FLI1	2.29474	Abnormality of the hair	NCOA3	FLI1	FALSE	TRUE	TRUE	FALSE	0.540176	tf1.or.tf2
HP:0004328	HPO	3.24139	4.82405	10.8496	-1.11404	BHLHE40_FLI1	8.56743	Abnormal anterior segment morphology	BHLHE40	FLI1	FALSE	TRUE	TRUE	FALSE	0.540152	tf1.or.tf2
HP:0001595	HPO	3.68903	2.98976	10.8187	-1.64818	MITF_MAX	-1.72733	Abnormality of the hair	MITF	MAX	TRUE	FALSE	TRUE	FALSE	0.540131	tf1.or.tf2
HP:0004328	HPO	5.76213	2.03028	8.94743	-1.0915	NCOA2_FLI1	9.14618	Abnormal anterior segment morphology	NCOA2	FLI1	FALSE	TRUE	TRUE	FALSE	0.540112	tf1.or.tf2
GO:0000790	GO	7.82962	8.27329	6.76026	10.9526	ETS1_MAX	7.08658	nuclear chromatin	ETS1	MAX	FALSE	TRUE	TRUE	FALSE	0.540105	tf1.or.tf2
HP:0004325	HPO	4.54768	5.41332	10.8133	1.23656	POU2F2_MAX	-1.64382	Decreased body weight	POU2F2	MAX	FALSE	TRUE	TRUE	FALSE	0.540074	tf1.or.tf2
HP:0000175	HPO	5.19826	3.86047	8.36632	-1.38939	SOX9_FLI1	0.150266	Cleft palate	SOX9	FLI1	TRUE	FALSE	TRUE	FALSE	0.540045	tf1.or.tf2
ICD10:C62	DISEASES	3.54337	4.49961	9.4513	-1.91575	FOXP1_FLI1	-1.13936	ICD10:C62	FOXP1	FLI1	TRUE	FALSE	TRUE	FALSE	0.540014	tf1.or.tf2
ICD10:C81	DISEASES	4.15893	4.07744	10.3081	-0.766876	MYOD1_FLI1	-1.38933	ICD10:C81	MYOD1	FLI1	TRUE	FALSE	TRUE	FALSE	0.539937	tf1.or.tf2
HP:0004322	HPO	3.46852	3.2584	11.9366	-0.602849	NANOG_FLI1	1.11122	Short stature	NANOG	FLI1	FALSE	TRUE	TRUE	FALSE	0.539838	tf1.or.tf2
HP:0000177	HPO	3.06089	3.68488	10.914	-2.04119	CREB1_FLI1	7.43144	Abnormality of upper lip	CREB1	FLI1	FALSE	TRUE	TRUE	FALSE	0.539723	tf1.or.tf2
HP:0004328	HPO	4.57605	4.75917	8.33523	-1.778	NEUROD1_FLI1	8.7978	Abnormal anterior segment morphology	NEUROD1	FLI1	FALSE	TRUE	TRUE	FALSE	0.539669	tf1.or.tf2
ICD10:C81	DISEASES	4.12245	4.4285	10.3787	-0.290825	MYOD1_ERG	-1.6004	ICD10:C81	MYOD1	ERG	TRUE	FALSE	TRUE	FALSE	0.539663	tf1.or.tf2
GO:0042803	GO	4.86878	3.05492	10.6678	0.753744	AHR_FLI1	0.73959	protein homodimerization activity	AHR	FLI1	TRUE	FALSE	TRUE	FALSE	0.539641	tf1.or.tf2
HP:0009815	HPO	3.40832	2.50389	11.1384	-2.02787	FOS_FLI1	9.64335	Aplasia/hypoplasia of the extremities	FOS	FLI1	FALSE	TRUE	TRUE	FALSE	0.539602	tf1.or.tf2
GO:0001077	GO	5.74694	5.21258	7.44508	-0.823452	FOXP1_ETV1	0.0399144	proximal promoter DNA-binding transcription activator activity, RNA polymerase II-specific	FOXP1	ETV1	FALSE	TRUE	TRUE	FALSE	0.539557	tf1.or.tf2
HP:0000290	HPO	3.90885	3.10041	10.1813	-1.89523	MEIS2_FLI1	2.94022	Abnormality of the forehead	MEIS2	FLI1	TRUE	TRUE	TRUE	TRUE	0.539545	tf1.or.tf2
ICD10:Q21	DISEASES	4.78571	3.64611	8.94495	-2.44636	TWIST1_FLI1	1.40436	ICD10:Q21	TWIST1	FLI1	TRUE	FALSE	TRUE	FALSE	0.539533	tf1.or.tf2
HP:0000765	HPO	3.51033	4.51175	11.4537	-0.229435	PDX1_MAX	-1.12973	Abnormality of the thorax	PDX1	MAX	FALSE	TRUE	TRUE	FALSE	0.539531	tf1.or.tf2
HP:0025033	HPO	4.16703	2.96108	10.3743	-1.38124	TWIST1_RFX5	-0.485168	Abnormality of digestive system morphology	TWIST1	RFX5	FALSE	TRUE	TRUE	FALSE	0.539509	tf1.or.tf2
HP:0002269	HPO	4.5924	5.02934	9.02958	-0.823321	MEIS2_FLI1	-1.32891	Abnormality of neuronal migration	MEIS2	FLI1	FALSE	TRUE	TRUE	FALSE	0.539416	tf1.or.tf2
HP:0002683	HPO	3.6399	2.28699	11.7108	-1.18813	FLI1_RFX5	2.78543	Abnormality of the calvaria	FLI1	RFX5	TRUE	FALSE	TRUE	FALSE	0.539324	tf1.or.tf2
HP:0040195	HPO	4.43299	5.93913	9.20133	-0.290094	MYOD1_MEIS2	-1.52939	Decreased head circumference	MYOD1	MEIS2	FALSE	TRUE	TRUE	FALSE	0.53932	tf1.or.tf2
ICD10:Q02	DISEASES	2.87371	2.60796	11.1315	-2.49158	NEUROD1_ETV1	4.9465	ICD10:Q02	NEUROD1	ETV1	TRUE	FALSE	TRUE	FALSE	0.539312	tf1.or.tf2
HP:0000534	HPO	3.84145	3.77947	10.5066	-1.19842	CDX2_FLI1	5.01714	Abnormal eyebrow morphology	CDX2	FLI1	FALSE	TRUE	TRUE	FALSE	0.539278	tf1.or.tf2
GO:0003682	GO	4.08452	7.30926	9.97784	-0.598077	TCF7L2_MEIS2	0.103464	chromatin binding	TCF7L2	MEIS2	TRUE	FALSE	TRUE	FALSE	0.539273	tf1.or.tf2
HP:0011793	HPO	3.99372	4.90906	10.2514	-0.504453	POU4F2_SOX2	0.150266	Neoplasm by anatomical site	POU4F2	SOX2	FALSE	TRUE	TRUE	FALSE	0.539246	tf1.or.tf2
HP:0005656	HPO	3.70964	4.52821	9.86807	-1.59365	FOXM1_FLI1	-1.20507	Positional foot deformity	FOXM1	FLI1	FALSE	TRUE	TRUE	FALSE	0.539163	tf1.or.tf2
HP:0004322	HPO	3.36183	2.03587	11.6672	-1.81528	MNT_FLI1	9.26048	Short stature	MNT	FLI1	FALSE	TRUE	TRUE	FALSE	0.539125	tf1.or.tf2
DOID:1115	DISEASES	4.26359	4.59609	11.377	1.33157	NANOG_FLI1	0.607443	Sarcoma	NANOG	FLI1	TRUE	TRUE	TRUE	TRUE	0.539065	tf1.or.tf2
HP:0001098	HPO	3.36383	5.92837	10.3023	-0.744707	MYCN_MAX	-1.47028	Abnormal fundus morphology	MYCN	MAX	FALSE	TRUE	TRUE	FALSE	0.539001	tf1.or.tf2
HP:0011873	HPO	7.17867	5.45825	9.29392	3.72505	USF2_FLI1	5.59645	Abnormal platelet count	USF2	FLI1	FALSE	TRUE	TRUE	FALSE	0.538979	tf1.or.tf2
HP:0004325	HPO	2.49721	6.30062	11.2847	-0.775096	ZHX2_TCF3	-1.55362	Decreased body weight	ZHX2	TCF3	FALSE	TRUE	TRUE	FALSE	0.538855	tf1.or.tf2
HP:0200006	HPO	5.19796	5.13797	8.94081	0.1068	E2F7_FLI1	0.150266	Slanting of the palpebral fissure	E2F7	FLI1	FALSE	TRUE	TRUE	FALSE	0.538843	tf1.or.tf2
ICD10:C837	DISEASES	5.63805	6.69248	6.703	-1.03352	TCF3_TFAP4	-1.22218	ICD10:C837	TCF3	TFAP4	TRUE	TRUE	TRUE	TRUE	0.538801	tf1.or.tf2
HP:0004329	HPO	4.24579	3.88927	11.7812	0.878841	MAX_CUX1	-1.12352	Abnormal morphology of the posterior segment of the globe	MAX	CUX1	TRUE	FALSE	TRUE	FALSE	0.538797	tf1.or.tf2
HP:0002648	HPO	2.92528	3.48939	11.3708	-1.8447	TCF12_ETV4	4.56115	Abnormality of calvarial morphology	TCF12	ETV4	TRUE	FALSE	TRUE	FALSE	0.538778	tf1.or.tf2
DOID:854	DISEASES	2.44921	6.07524	8.86398	-1.74275	NCOA3_FLI1	-0.503098	Collagen disease	NCOA3	FLI1	FALSE	TRUE	TRUE	FALSE	0.538746	tf1.or.tf2
ICD10:Q23	DISEASES	5.52971	4.73667	7.81493	-1.95128	TWIST1_FLI1	1.16888	ICD10:Q23	TWIST1	FLI1	TRUE	FALSE	TRUE	FALSE	0.538684	tf1.or.tf2
HP:0004275	HPO	4.40225	6.56552	7.71664	-1.4912	FOXP2_FLI1	0.733932	Duplication of hand bones	FOXP2	FLI1	FALSE	TRUE	TRUE	FALSE	0.538668	tf1.or.tf2
DOID:12858	DISEASES	2.58726	3.6107	11.5909	-0.966145	NANOG_ERG	0.426523	Huntington's disease	NANOG	ERG	TRUE	FALSE	TRUE	FALSE	0.538664	tf1.or.tf2
HP:0000407	HPO	3.38155	3.45236	10.8361	-1.73439	TWIST1_ERG	1.7478	Sensorineural hearing impairment	TWIST1	ERG	TRUE	FALSE	TRUE	FALSE	0.538631	tf1.or.tf2
DOID:5517	DISEASES	2.92869	3.74582	11.5907	-0.510456	NANOG_ERG	-2.3347	Stomach carcinoma	NANOG	ERG	TRUE	FALSE	TRUE	FALSE	0.538584	tf1.or.tf2
DOID:2994	DISEASES	0.330309	7.47058	11.0999	0.89683	PDX1_SOX2	0.10886	Germ cell cancer	PDX1	SOX2	FALSE	TRUE	TRUE	FALSE	0.538577	tf1.or.tf2
DOID:26	DISEASES	5.03117	6.73575	7.44406	-0.547329	FOXM1_ETV1	9.27216	Pancreas disease	FOXM1	ETV1	TRUE	FALSE	TRUE	FALSE	0.538502	tf1.or.tf2
HP:0000288	HPO	2.74714	4.03219	11.0901	-2.05357	PDX1_FLI1	3.33567	Abnormality of the philtrum	PDX1	FLI1	TRUE	TRUE	TRUE	TRUE	0.538487	tf1.or.tf2
HP:0000277	HPO	2.91978	5.56655	10.9159	-0.977577	SOX9_FLI1	0.150266	Abnormality of the mandible	SOX9	FLI1	TRUE	FALSE	TRUE	FALSE	0.538415	tf1.or.tf2
HP:0011032	HPO	3.06828	4.56447	11.0349	-1.26984	PDX1_FLI1	0.124584	Abnormality of fluid regulation	PDX1	FLI1	TRUE	FALSE	TRUE	FALSE	0.538372	tf1.or.tf2
GO:0043231	GO	4.28407	3.90351	10.7569	-0.950555	TCF12_ELK1	8.54607	intracellular membrane-bounded organelle	TCF12	ELK1	TRUE	FALSE	TRUE	FALSE	0.538363	tf1.or.tf2
HP:0000464	HPO	4.64556	3.76186	9.72083	-0.774132	FOXK2_FLI1	7.38103	Abnormality of the neck	FOXK2	FLI1	FALSE	TRUE	TRUE	FALSE	0.538317	tf1.or.tf2
HP:0011277	HPO	3.4559	3.76811	10.9917	-1.22639	NEUROD1_RFX5	1.7211	Abnormality of the urinary system physiology	NEUROD1	RFX5	FALSE	TRUE	TRUE	FALSE	0.538124	tf1.or.tf2
DOID:8947	DISEASES	5.18567	2.16776	10.9822	-1.12519	HIF1A_RFX5	-0.357534	Diabetic retinopathy	HIF1A	RFX5	TRUE	FALSE	TRUE	FALSE	0.538088	tf1.or.tf2
ICD10:G10	DISEASES	2.28699	3.32025	11.7115	-1.37856	NANOG_FLI1	0.160885	ICD10:G10	NANOG	FLI1	TRUE	FALSE	TRUE	FALSE	0.538063	tf1.or.tf2
DOID:1115	DISEASES	3.76585	4.86395	8.78022	-2.0693	HIF1A_ELK1	-0.88308	Sarcoma	HIF1A	ELK1	TRUE	FALSE	TRUE	FALSE	0.538041	tf1.or.tf2
HP:0010461	HPO	2.51756	4.51066	10.6047	-2.59158	TWIST1_FLI1	1.77834	Abnormality of the male genitalia	TWIST1	FLI1	TRUE	TRUE	TRUE	TRUE	0.537958	tf1.or.tf2
GO:0005794	GO	4.21865	2.89457	11.6917	0.130917	NANOG_CUX1	-2.19319	Golgi apparatus	NANOG	CUX1	FALSE	TRUE	TRUE	FALSE	0.537901	tf1.or.tf2
HP:0011793	HPO	3.67984	3.5673	11.245	-0.728669	MAX_CUX1	1.7668	Neoplasm by anatomical site	MAX	CUX1	TRUE	FALSE	TRUE	FALSE	0.537828	tf1.or.tf2
DOID:8398	DISEASES	4.21718	1.52171	11.5438	-1.97835	HIF1A_FLI1	2.91364	Osteoarthritis	HIF1A	FLI1	TRUE	FALSE	TRUE	FALSE	0.537819	tf1.or.tf2
HP:0002648	HPO	1.64047	8.41301	10.9903	-0.980787	POU2F2_SOX2	0.150266	Abnormality of calvarial morphology	POU2F2	SOX2	FALSE	TRUE	TRUE	FALSE	0.537632	tf1.or.tf2
HP:0100886	HPO	3.48515	3.65173	10.2348	-2.04087	TCF12_ERG	1.33081	Abnormality of globe location	TCF12	ERG	TRUE	FALSE	TRUE	FALSE	0.537538	tf1.or.tf2
GO:0000790	GO	8.21923	7.47335	2.25572	0.965098	E2F7_MAX	0.103464	nuclear chromatin	E2F7	MAX	FALSE	TRUE	TRUE	FALSE	0.537523	tf1.or.tf2
HP:0004322	HPO	4.03329	2.22534	10.2284	-2.12968	NFE2_FLI1	0.523793	Short stature	NFE2	FLI1	FALSE	TRUE	TRUE	FALSE	0.537504	tf1.or.tf2
HP:0004322	HPO	2.7308	3.03041	11.7588	-1.9644	FOXM1_FLI1	-1.88977	Short stature	FOXM1	FLI1	FALSE	TRUE	TRUE	FALSE	0.53742	tf1.or.tf2
GO:0008283	GO	4.0338	6.53178	11.196	1.69377	PDX1_ERG	0.887608	cell proliferation	PDX1	ERG	FALSE	TRUE	TRUE	FALSE	0.537301	tf1.or.tf2
HP:0011218	HPO	4.86223	3.7313	8.38776	-1.83425	MEIS2_FLI1	1.37402	Abnormal shape of the frontal region	MEIS2	FLI1	FALSE	TRUE	TRUE	FALSE	0.537109	tf1.or.tf2
HP:0002242	HPO	4.67396	3.83204	8.9357	-1.47061	ETV4_RFX5	8.42427	Abnormal intestine morphology	ETV4	RFX5	FALSE	TRUE	TRUE	FALSE	0.537093	tf1.or.tf2
HP:0001371	HPO	4.13524	3.69698	11.4727	0.332085	PDX1_RFX5	0.150266	Flexion contracture	PDX1	RFX5	TRUE	FALSE	TRUE	FALSE	0.537062	tf1.or.tf2
HP:0000356	HPO	6.25761	3.04793	6.9263	-1.69805	ASCL1_FLI1	9.30857	Abnormality of the outer ear	ASCL1	FLI1	TRUE	TRUE	TRUE	TRUE	0.537053	tf1.or.tf2
HP:0000159	HPO	4.7701	3.5269	9.49341	-0.920719	NANOG_MEIS2	-1.10669	Abnormal lip morphology	NANOG	MEIS2	FALSE	TRUE	TRUE	FALSE	0.53702	tf1.or.tf2
DOID:9352	DISEASES	2.55705	3.22151	10.872	-2.2836	PDX1_MAX	-1.3039	Type 2 diabetes mellitus	PDX1	MAX	TRUE	FALSE	TRUE	FALSE	0.537014	tf1.or.tf2
DOID:2994	DISEASES	2.07276	6.13869	10.917	0.71595	FOXO1_TEAD4	1.68853	Germ cell cancer	FOXO1	TEAD4	FALSE	TRUE	TRUE	FALSE	0.53698	tf1.or.tf2
HP:0030962	HPO	4.81445	6.00261	8.12082	-0.713966	FOXK2_FLI1	-0.859249	Abnormal morphology of the great vessels	FOXK2	FLI1	FALSE	TRUE	TRUE	FALSE	0.536947	tf1.or.tf2
HP:0025033	HPO	3.19473	4.24748	11.12	-1.1252	GABPA_TCF3	-0.788475	Abnormality of digestive system morphology	GABPA	TCF3	FALSE	TRUE	TRUE	FALSE	0.536919	tf1.or.tf2
HP:0009122	HPO	3.35017	3.6503	10.5238	-1.90707	ZHX1_FLI1	1.51923	Aplasia/hypoplasia affecting bones of the axial skeleton	ZHX1	FLI1	FALSE	TRUE	TRUE	FALSE	0.536812	tf1.or.tf2
DOID:8719	DISEASES	4.09159	6.19344	7.94776	-1.26217	HIF1A_CUX1	0.324016	In situ carcinoma	HIF1A	CUX1	TRUE	FALSE	TRUE	FALSE	0.536793	tf1.or.tf2
HP:0000492	HPO	2.70536	4.43376	11.1495	-1.71536	MITF_CUX1	-1.07936	Abnormal eyelid morphology	MITF	CUX1	TRUE	FALSE	TRUE	FALSE	0.536734	tf1.or.tf2
HP:0001159	HPO	5.14168	5.05038	7.68375	-1.28704	MYOD1_FLI1	2.16935	Syndactyly	MYOD1	FLI1	FALSE	TRUE	TRUE	FALSE	0.536727	tf1.or.tf2
ICD10:J961	DISEASES	3.83894	3.96171	10.0381	-1.36815	PBX3_TFAP4	0.0218042	ICD10:J961	PBX3	TFAP4	TRUE	FALSE	TRUE	FALSE	0.536636	tf1.or.tf2
HP:0002118	HPO	3.51692	3.4849	10.7759	-1.47532	MYOD1_FLI1	4.66721	Abnormality of the cerebral ventricles	MYOD1	FLI1	TRUE	TRUE	TRUE	TRUE	0.536515	tf1.or.tf2
HP:0011873	HPO	4.38805	4.10169	10.1271	-0.432328	FOXP1_FLI1	10.2238	Abnormal platelet count	FOXP1	FLI1	FALSE	TRUE	TRUE	FALSE	0.536489	tf1.or.tf2
HP:0002012	HPO	6.37844	6.53316	6.58319	0.405082	TCF3_MEIS2	-1.38404	Abnormality of the abdominal organs	TCF3	MEIS2	TRUE	FALSE	TRUE	FALSE	0.536468	tf1.or.tf2
HP:0000464	HPO	4.46514	5.11003	8.86813	-1.0065	MEIS2_FLI1	0.464302	Abnormality of the neck	MEIS2	FLI1	FALSE	TRUE	TRUE	FALSE	0.536455	tf1.or.tf2
HP:0009815	HPO	2.40024	4.51152	10.548	-2.76329	TCF12_FLI1	-0.946341	Aplasia/hypoplasia of the extremities	TCF12	FLI1	FALSE	TRUE	TRUE	FALSE	0.536431	tf1.or.tf2
GO:0000122	GO	7.69956	8.14767	2.13741	-1.13398	FOXP2_ELK1	-1.03003	negative regulation of transcription by RNA polymerase II	FOXP2	ELK1	TRUE	FALSE	TRUE	FALSE	0.536399	tf1.or.tf2
HP:0002577	HPO	4.24225	5.11823	9.55565	-0.602672	MITF_TEAD4	0.974266	Abnormality of the stomach	MITF	TEAD4	TRUE	FALSE	TRUE	FALSE	0.536352	tf1.or.tf2
DOID:589	DISEASES	3.88828	3.21283	10.211	-1.94649	MAF_ETV4	3.23304	Congenital hemolytic anemia	MAF	ETV4	TRUE	FALSE	TRUE	FALSE	0.536208	tf1.or.tf2
HP:0010987	HPO	3.81908	4.68282	10.7026	-0.299865	MEIS2_RFX5	0.150266	Abnormality of cellular immune system	MEIS2	RFX5	FALSE	TRUE	TRUE	FALSE	0.536204	tf1.or.tf2
DOID:0050866	DISEASES	7.19764	4.43456	9.35618	1.2394	ARNT_MEIS2	-0.940852	Oral squamous cell carcinoma	ARNT	MEIS2	TRUE	FALSE	TRUE	FALSE	0.536201	tf1.or.tf2
HP:0025033	HPO	2.9416	3.75491	10.8313	-2.10676	MITF_FLI1	1.39931	Abnormality of digestive system morphology	MITF	FLI1	TRUE	TRUE	TRUE	TRUE	0.536136	tf1.or.tf2
HP:0011793	HPO	3.49934	3.39851	10.5891	-1.74086	MYCN_CUX1	1.01615	Neoplasm by anatomical site	MYCN	CUX1	TRUE	FALSE	TRUE	FALSE	0.536129	tf1.or.tf2
HP:0000316	HPO	3.06146	3.52589	10.86	-2.03982	TCF12_CUX1	-0.848301	Hypertelorism	TCF12	CUX1	TRUE	FALSE	TRUE	FALSE	0.53612	tf1.or.tf2
HP:0002648	HPO	3.6928	3.37836	10.2091	-1.86278	TCF12_ERG	5.05025	Abnormality of calvarial morphology	TCF12	ERG	TRUE	FALSE	TRUE	FALSE	0.536105	tf1.or.tf2
DOID:0060116	DISEASES	3.17745	5.65915	10.2697	0.334956	PDX1_SOX2	0.10886	Sensory system cancer	PDX1	SOX2	FALSE	TRUE	TRUE	FALSE	0.536101	tf1.or.tf2
HP:0200006	HPO	3.50444	3.75839	11.1442	-0.898508	MITF_FLI1	4.87425	Slanting of the palpebral fissure	MITF	FLI1	FALSE	TRUE	TRUE	FALSE	0.535968	tf1.or.tf2
HP:0000288	HPO	2.89324	4.23951	10.7	-1.99982	MITF_FLI1	1.34757	Abnormality of the philtrum	MITF	FLI1	FALSE	TRUE	TRUE	FALSE	0.535968	tf1.or.tf2
HP:0011025	HPO	2.96591	2.65987	11.8085	-1.72559	FOXP1_FLI1	-1.10808	Abnormality of cardiovascular system physiology	FOXP1	FLI1	FALSE	TRUE	TRUE	FALSE	0.535966	tf1.or.tf2
HP:0004329	HPO	2.06052	8.68942	11.4302	0.388296	MITF_TCF3	-1.29296	Abnormal morphology of the posterior segment of the globe	MITF	TCF3	TRUE	FALSE	TRUE	FALSE	0.535964	tf1.or.tf2
HP:0011297	HPO	2.8473	3.24801	11.3009	-2.06879	TCF12_FLI1	4.55673	Abnormality of digit	TCF12	FLI1	TRUE	TRUE	TRUE	TRUE	0.535947	tf1.or.tf2
ICD10:Q85	DISEASES	4.72962	4.64385	9.86557	0.00329388	AHR_MAX	-1.4044	ICD10:Q85	AHR	MAX	FALSE	TRUE	TRUE	FALSE	0.535927	tf1.or.tf2
HP:0040069	HPO	2.87947	4.45137	10.8623	-1.70668	TAL1_FLI1	2.37726	Abnormality of lower limb bone	TAL1	FLI1	FALSE	TRUE	TRUE	FALSE	0.535894	tf1.or.tf2
HP:0001760	HPO	3.98215	3.51701	9.97517	-1.56749	MEIS2_FLI1	3.1665	Abnormality of the foot	MEIS2	FLI1	TRUE	TRUE	TRUE	TRUE	0.535838	tf1.or.tf2
DOID:0060119	DISEASES	1.05302	5.28842	11.5594	-0.27201	TWIST1_TCF3	-0.867947	Pharynx cancer	TWIST1	TCF3	TRUE	TRUE	TRUE	TRUE	0.535833	tf1.or.tf2
DOID:10603	DISEASES	3.47282	5.01349	9.52438	-1.08655	PDX1_ETV1	-1.70066	Glucose intolerance	PDX1	ETV1	TRUE	FALSE	TRUE	FALSE	0.535667	tf1.or.tf2
GO:0006468	GO	6.03281	4.40819	6.85741	-1.22119	CREB1_CREB3L1	-0.0680968	protein phosphorylation	CREB1	CREB3L1	TRUE	FALSE	TRUE	FALSE	0.535647	tf1.or.tf2
HP:0008050	HPO	4.21352	1.97125	10.9608	-1.1503	NCOA3_FLI1	1.35275	Abnormality of the palpebral fissures	NCOA3	FLI1	FALSE	TRUE	TRUE	FALSE	0.535635	tf1.or.tf2
HP:0002119	HPO	5.62077	1.79693	9.76778	-0.380893	MYOD1_ERG	2.53988	Ventriculomegaly	MYOD1	ERG	TRUE	FALSE	TRUE	FALSE	0.535629	tf1.or.tf2
DOID:11476	DISEASES	3.52271	3.48476	10.0943	-2.07159	FOXO1_TEAD4	0.922351	Osteoporosis	FOXO1	TEAD4	TRUE	FALSE	TRUE	FALSE	0.535605	tf1.or.tf2
HP:0008050	HPO	5.48594	1.45851	10.3767	-0.153825	FOXK2_FLI1	3.07273	Abnormality of the palpebral fissures	FOXK2	FLI1	FALSE	TRUE	TRUE	FALSE	0.535595	tf1.or.tf2
GO:0003682	GO	5.46615	1.09399	9.65917	-0.299453	GABPA_MAX	2.26505	chromatin binding	GABPA	MAX	TRUE	FALSE	TRUE	FALSE	0.53559	tf1.or.tf2
HP:0011314	HPO	3.73321	3.08183	10.4643	-1.69267	ZHX2_FLI1	2.62814	Abnormality of long bone morphology	ZHX2	FLI1	FALSE	TRUE	TRUE	FALSE	0.535496	tf1.or.tf2
HP:0001627	HPO	4.7247	4.26628	11.0603	1.23937	ELF3_MEIS2	-1.18558	Abnormal heart morphology	ELF3	MEIS2	FALSE	TRUE	TRUE	FALSE	0.535378	tf1.or.tf2
HP:0100886	HPO	2.87142	4.11742	10.908	-1.8599	MITF_TCF3	-1.28233	Abnormality of globe location	MITF	TCF3	TRUE	TRUE	TRUE	TRUE	0.5353	tf1.or.tf2
ICD10:G10	DISEASES	2.51881	6.36036	9.65306	-0.180719	SREBF2_ERG	-0.0231836	ICD10:G10	SREBF2	ERG	TRUE	FALSE	TRUE	FALSE	0.535295	tf1.or.tf2
HP:0005105	HPO	3.73884	2.85249	11.0373	-1.21003	MYCN_CUX1	1.92117	Abnormal nasal morphology	MYCN	CUX1	TRUE	FALSE	TRUE	FALSE	0.535289	tf1.or.tf2
HP:0000277	HPO	2.78333	3.23737	11.581	-1.84283	MITF_FLI1	5.14987	Abnormality of the mandible	MITF	FLI1	TRUE	FALSE	TRUE	FALSE	0.535247	tf1.or.tf2
ICD10:E10	DISEASES	3.4988	5.628	8.72111	-1.36112	PDX1_TEAD4	0.0460913	ICD10:E10	PDX1	TEAD4	TRUE	FALSE	TRUE	FALSE	0.535165	tf1.or.tf2
DOID:0060116	DISEASES	5.02605	4.38707	9.24122	-0.798412	TCF3_TFAP4	-1.59581	Sensory system cancer	TCF3	TFAP4	TRUE	FALSE	TRUE	FALSE	0.535155	tf1.or.tf2
GO:0000122	GO	4.32325	2.85671	11.0761	-0.612469	POU4F2_TFAP4	-0.86477	negative regulation of transcription by RNA polymerase II	POU4F2	TFAP4	TRUE	FALSE	TRUE	FALSE	0.535135	tf1.or.tf2
HP:0001595	HPO	2.88092	3.12447	11.1989	-2.16847	TCF12_ETV4	3.28652	Abnormality of the hair	TCF12	ETV4	TRUE	FALSE	TRUE	FALSE	0.535097	tf1.or.tf2
GO:0006355	GO	4.05899	2.89427	11.8467	0.0590776	FOXO1_E2F1	11.1871	regulation of transcription, DNA-templated	FOXO1	E2F1	FALSE	TRUE	TRUE	FALSE	0.535092	tf1.or.tf2
GO:0008284	GO	4.25445	4.61466	9.88755	-2.17579	PDX1_FLI1	-1.17089	positive regulation of cell proliferation	PDX1	FLI1	TRUE	FALSE	TRUE	FALSE	0.534926	tf1.or.tf2
DOID:1575	DISEASES	2.73863	4.13786	10.6898	-1.20455	PDX1_FLI1	1.86949	Rheumatic disease	PDX1	FLI1	FALSE	TRUE	TRUE	FALSE	0.53491	tf1.or.tf2
GO:0000122	GO	5.16481	3.88127	9.49755	0.675704	FOXM1_MEIS2	-0.594844	negative regulation of transcription by RNA polymerase II	FOXM1	MEIS2	TRUE	TRUE	TRUE	TRUE	0.534909	tf1.or.tf2
HP:0001339	HPO	6.26497	6.02259	5.87666	-0.785092	USF1_FLI1	3.42142	Lissencephaly	USF1	FLI1	FALSE	TRUE	TRUE	FALSE	0.53488	tf1.or.tf2
HP:0000492	HPO	3.29564	2.55534	11.4547	-1.61644	MNT_FLI1	-1.63072	Abnormal eyelid morphology	MNT	FLI1	FALSE	TRUE	TRUE	FALSE	0.534855	tf1.or.tf2
GO:0003700	GO	4.12508	3.62356	11.4007	0.0281459	PDX1_ETV1	1.39358	DNA-binding transcription factor activity	PDX1	ETV1	TRUE	TRUE	TRUE	TRUE	0.534827	tf1.or.tf2
ICD10:C0	DISEASES	3.48224	7.72916	10.757	3.67186	ERG_SOX2	0.10886	ICD10:C0	ERG	SOX2	FALSE	TRUE	TRUE	FALSE	0.534752	tf1.or.tf2
DOID:0060119	DISEASES	3.48914	2.77047	10.8912	-1.8626	HIF1A_ELK1	3.54769	Pharynx cancer	HIF1A	ELK1	TRUE	FALSE	TRUE	FALSE	0.534743	tf1.or.tf2
HP:0000422	HPO	4.45743	4.67511	9.39581	-0.657526	SOX9_FLI1	1.73507	Abnormality of the nasal bridge	SOX9	FLI1	TRUE	TRUE	TRUE	TRUE	0.534713	tf1.or.tf2
DOID:2007	DISEASES	8.03602	10.1657	0.964499	-2.10423	JUN_CEBPD	0.820649	Degeneration of macula and posterior pole	JUN	CEBPD	TRUE	FALSE	TRUE	FALSE	0.534653	tf1.or.tf2
ICD10:G10	DISEASES	3.08698	2.63439	11.7895	-1.2136	XBP1_FLI1	0.931353	ICD10:G10	XBP1	FLI1	TRUE	FALSE	TRUE	FALSE	0.534651	tf1.or.tf2
DOID:4724	DISEASES	3.78036	5.96624	8.22484	-1.33778	HIF1A_TCF3	-1.31867	Brain edema	HIF1A	TCF3	TRUE	FALSE	TRUE	FALSE	0.534638	tf1.or.tf2
DOID:12858	DISEASES	3.84115	5.69839	9.62062	0.195752	SREBF2_ETV1	0.1224	Huntington's disease	SREBF2	ETV1	TRUE	FALSE	TRUE	FALSE	0.534599	tf1.or.tf2
HP:0004329	HPO	4.75166	6.54705	9.42085	1.04514	TEAD1_MAX	0.213205	Abnormal morphology of the posterior segment of the globe	TEAD1	MAX	TRUE	TRUE	TRUE	TRUE	0.534462	tf1.or.tf2
HP:0000177	HPO	2.35198	3.73572	11.6115	-2.11116	MYCN_FLI1	4.44642	Abnormality of upper lip	MYCN	FLI1	FALSE	TRUE	TRUE	FALSE	0.534402	tf1.or.tf2
DOID:2871	DISEASES	2.07484	5.46794	9.66576	-1.53586	MYCN_ETV1	0.571704	Endometrial carcinoma	MYCN	ETV1	TRUE	FALSE	TRUE	FALSE	0.5344	tf1.or.tf2
DOID:3211	DISEASES	3.09723	3.52245	11.0224	-1.15123	FOXO1_E2F1	2.95654	Lysosomal storage disease	FOXO1	E2F1	TRUE	FALSE	TRUE	FALSE	0.534379	tf1.or.tf2
ICD10:D580	DISEASES	4.49202	4.46828	9.65365	-0.599668	TAL1_ETV4	4.13852	ICD10:D580	TAL1	ETV4	TRUE	FALSE	TRUE	FALSE	0.534293	tf1.or.tf2
HP:0009122	HPO	3.70082	1.99913	11.2431	-1.55397	JUND_FLI1	10.4439	Aplasia/hypoplasia affecting bones of the axial skeleton	JUND	FLI1	FALSE	TRUE	TRUE	FALSE	0.534232	tf1.or.tf2
DOID:10286	DISEASES	3.7087	5.5521	8.92607	-0.959747	ERG_SOX2	0.10886	Prostate carcinoma	ERG	SOX2	TRUE	TRUE	TRUE	TRUE	0.534227	tf1.or.tf2
HP:0010935	HPO	1.62202	5.65284	11.7631	-1.81801	FOXP1_FLI1	-1.65141	Abnormality of the upper urinary tract	FOXP1	FLI1	FALSE	TRUE	TRUE	FALSE	0.534216	tf1.or.tf2
HP:0000481	HPO	5.39275	8.4707	5.74128	-0.650262	MEIS2_SOX2	0.150266	Abnormal cornea morphology	MEIS2	SOX2	FALSE	TRUE	TRUE	FALSE	0.53418	tf1.or.tf2
ICD10:C81	DISEASES	2.2924	5.97951	9.81442	-0.556179	MYOD1_TFAP4	0.10886	ICD10:C81	MYOD1	TFAP4	TRUE	FALSE	TRUE	FALSE	0.534165	tf1.or.tf2
HP:0000589	HPO	4.46043	3.99317	9.47654	-0.979867	PDX1_FLI1	0.994701	Coloboma	PDX1	FLI1	FALSE	TRUE	TRUE	FALSE	0.534074	tf1.or.tf2
DOID:0060116	DISEASES	4.3552	3.55476	11.6231	0.763807	HIF1A_MEIS2	-1.3554	Sensory system cancer	HIF1A	MEIS2	TRUE	FALSE	TRUE	FALSE	0.534028	tf1.or.tf2
DOID:854	DISEASES	3.42594	3.08375	10.671	-1.80428	NANOG_FLI1	1.628	Collagen disease	NANOG	FLI1	FALSE	TRUE	TRUE	FALSE	0.534015	tf1.or.tf2
ICD10:Q02	DISEASES	3.04093	4.46007	11.6652	0.720833	MYCN_ELK1	4.45858	ICD10:Q02	MYCN	ELK1	TRUE	FALSE	TRUE	FALSE	0.534004	tf1.or.tf2
DOID:12858	DISEASES	3.33118	2.71239	11.7286	-0.957331	XBP1_FLI1	1.14086	Huntington's disease	XBP1	FLI1	TRUE	FALSE	TRUE	FALSE	0.533961	tf1.or.tf2
GO:0005794	GO	3.99854	3.4946	11.1195	-1.34871	FOXM1_CUX1	-1.18177	Golgi apparatus	FOXM1	CUX1	FALSE	TRUE	TRUE	FALSE	0.53395	tf1.or.tf2
HP:0000811	HPO	4.34059	4.33104	7.83814	-2.68539	SSRP1_FLI1	0.150266	Abnormal external genitalia	SSRP1	FLI1	FALSE	TRUE	TRUE	FALSE	0.533784	tf1.or.tf2
HP:0009122	HPO	3.68886	2.742	10.8653	-1.47461	MITF_TFAP4	-1.77313	Aplasia/hypoplasia affecting bones of the axial skeleton	MITF	TFAP4	TRUE	FALSE	TRUE	FALSE	0.533773	tf1.or.tf2
ICD10:E72	DISEASES	2.83446	4.4683	9.96432	-1.61584	SREBF2_CHD2	0.10886	ICD10:E72	SREBF2	CHD2	TRUE	FALSE	TRUE	FALSE	0.533765	tf1.or.tf2
HP:0004322	HPO	3.29543	3.31425	10.7784	-1.79974	PKNOX1_FLI1	0.9985	Short stature	PKNOX1	FLI1	FALSE	TRUE	TRUE	FALSE	0.533757	tf1.or.tf2
HP:0002683	HPO	3.33893	3.63667	11.0112	-1.27262	MITF_MAX	-2.04943	Abnormality of the calvaria	MITF	MAX	TRUE	FALSE	TRUE	FALSE	0.533709	tf1.or.tf2
HP:0010442	HPO	4.4572	4.66876	8.62786	-1.42783	MITF_FLI1	7.81013	Polydactyly	MITF	FLI1	FALSE	TRUE	TRUE	FALSE	0.533459	tf1.or.tf2
DOID:0050749	DISEASES	9.69249	9.42794	7.59127	7.02789	MXI1_SPIB	-1.08431	Peripheral T-cell lymphoma	MXI1	SPIB	TRUE	FALSE	TRUE	FALSE	0.533433	tf1.or.tf2
HP:0100886	HPO	2.74033	3.61069	11.0482	-2.15491	TCF12_CUX1	-0.846148	Abnormality of globe location	TCF12	CUX1	TRUE	FALSE	TRUE	FALSE	0.53341	tf1.or.tf2
DOID:4607	DISEASES	3.64578	2.54181	11.0201	-1.75975	NANOG_ERG	-0.834819	Biliary tract cancer	NANOG	ERG	TRUE	FALSE	TRUE	FALSE	0.533358	tf1.or.tf2
DOID:12971	DISEASES	3.29701	5.14518	9.05076	-1.58308	BHLHE40_CUX1	-0.782382	Hereditary spherocytosis	BHLHE40	CUX1	FALSE	TRUE	TRUE	FALSE	0.53331	tf1.or.tf2
HP:0030669	HPO	2.2965	4.03903	11.727	-1.82449	MAF_FLI1	2.35926	Abnormal ocular adnexa morphology	MAF	FLI1	TRUE	TRUE	TRUE	TRUE	0.533249	tf1.or.tf2
ICD10:C833	DISEASES	3.18341	7.40748	8.67329	0.446095	ETS1_FOXO1	-0.105645	ICD10:C833	ETS1	FOXO1	FALSE	TRUE	TRUE	FALSE	0.533206	tf1.or.tf2
HP:0002118	HPO	5.76669	3.38096	9.13383	0.301748	E2F7_FLI1	0.150266	Abnormality of the cerebral ventricles	E2F7	FLI1	FALSE	TRUE	TRUE	FALSE	0.533154	tf1.or.tf2
HP:0011297	HPO	4.12217	1.8542	11.81	-0.343579	PDX1_ERG	1.99087	Abnormality of digit	PDX1	ERG	TRUE	FALSE	TRUE	FALSE	0.53309	tf1.or.tf2
DOID:3459	DISEASES	2.24199	4.38271	10.7375	-1.20495	MYCN_ETV1	0.0503655	Breast carcinoma	MYCN	ETV1	TRUE	FALSE	TRUE	FALSE	0.53305	tf1.or.tf2
DOID:9065	DISEASES	4.80353	7.20559	8.87792	1.8902	FLI1_RFX5	9.51959	Leishmaniasis	FLI1	RFX5	TRUE	FALSE	TRUE	FALSE	0.533032	tf1.or.tf2
DOID:3459	DISEASES	3.79096	3.41457	10.0414	-1.86471	HIF1A_ELK1	0.0712353	Breast carcinoma	HIF1A	ELK1	TRUE	FALSE	TRUE	FALSE	0.532998	tf1.or.tf2
HP:0001595	HPO	3.20172	2.17603	11.3084	-2.07925	MITF_TCF3	-1.6415	Abnormality of the hair	MITF	TCF3	TRUE	FALSE	TRUE	FALSE	0.532982	tf1.or.tf2
HP:0001627	HPO	4.54362	5.25412	8.62984	-0.887556	ZEB2_TFAP4	-1.07469	Abnormal heart morphology	ZEB2	TFAP4	TRUE	FALSE	TRUE	FALSE	0.532873	tf1.or.tf2
HP:0030669	HPO	2.68625	3.19978	11.8532	-1.61745	FOXM1_FLI1	-1.62983	Abnormal ocular adnexa morphology	FOXM1	FLI1	FALSE	TRUE	TRUE	FALSE	0.532848	tf1.or.tf2
GO:0045892	GO	5.22163	3.42628	8.89749	-0.765937	SREBF2_MTA3	0.103464	negative regulation of transcription, DNA-templated	SREBF2	MTA3	FALSE	TRUE	TRUE	FALSE	0.532764	tf1.or.tf2
HP:0000429	HPO	2.59911	3.77989	11.5604	-1.68463	MYCN_E2F1	0.150266	Abnormality of the nasal alae	MYCN	E2F1	TRUE	FALSE	TRUE	FALSE	0.532759	tf1.or.tf2
HP:0008050	HPO	3.30011	4.17959	10.8319	-1.12972	FLI1_FOXO1	-1.00914	Abnormality of the palpebral fissures	FLI1	FOXO1	TRUE	FALSE	TRUE	FALSE	0.532758	tf1.or.tf2
ICD10:C140	DISEASES	3.2241	3.38717	11.2261	-0.858212	FOXM1_FLI1	-0.519666	ICD10:C140	FOXM1	FLI1	TRUE	FALSE	TRUE	FALSE	0.532722	tf1.or.tf2
HP:0004322	HPO	2.6194	3.50877	11.7098	-1.66412	MITF_FLI1	10.0094	Short stature	MITF	FLI1	FALSE	TRUE	TRUE	FALSE	0.532643	tf1.or.tf2
DOID:6204	DISEASES	4.03128	6.37852	7.20151	-1.86079	TCF7L2_FLI1	0.10886	Follicular adenoma	TCF7L2	FLI1	FALSE	TRUE	TRUE	FALSE	0.532625	tf1.or.tf2
HP:0002500	HPO	3.36036	4.88944	11.2533	-0.117588	MITF_FLI1	7.08718	Abnormality of the cerebral white matter	MITF	FLI1	FALSE	TRUE	TRUE	FALSE	0.532565	tf1.or.tf2
HP:0030669	HPO	3.45197	2.95594	11.4431	-1.02647	MITF_TEAD4	0.413089	Abnormal ocular adnexa morphology	MITF	TEAD4	TRUE	FALSE	TRUE	FALSE	0.532552	tf1.or.tf2
DOID:10286	DISEASES	4.50294	4.10978	9.12488	-1.59767	TWIST1_ERG	2.86152	Prostate carcinoma	TWIST1	ERG	FALSE	TRUE	TRUE	FALSE	0.532535	tf1.or.tf2
HP:0009122	HPO	3.19934	3.59864	10.9954	-1.47465	MAF_FLI1	10.5256	Aplasia/hypoplasia affecting bones of the axial skeleton	MAF	FLI1	FALSE	TRUE	TRUE	FALSE	0.532508	tf1.or.tf2
HP:0004322	HPO	3.99382	4.44136	10.4759	-0.263896	NCOA3_MEIS2	-0.2277	Short stature	NCOA3	MEIS2	FALSE	TRUE	TRUE	FALSE	0.532469	tf1.or.tf2
HP:0011025	HPO	3.60635	2.74395	11.0559	-1.33584	MYOD1_FLI1	-0.939819	Abnormality of cardiovascular system physiology	MYOD1	FLI1	FALSE	TRUE	TRUE	FALSE	0.532426	tf1.or.tf2
DOID:0070004	DISEASES	3.02796	5.18985	10.0386	-0.457944	POU2F2_CUX1	-1.23753	Myeloid neoplasm	POU2F2	CUX1	TRUE	FALSE	TRUE	FALSE	0.532415	tf1.or.tf2
DOID:1115	DISEASES	3.61395	5.32101	9.84354	-0.0456101	NANOG_ETV1	0.805162	Sarcoma	NANOG	ETV1	TRUE	TRUE	TRUE	TRUE	0.532365	tf1.or.tf2
HP:0001595	HPO	3.04468	2.55055	11.3639	-1.9897	TCF12_ELK1	3.21392	Abnormality of the hair	TCF12	ELK1	TRUE	FALSE	TRUE	FALSE	0.532348	tf1.or.tf2
HP:0002683	HPO	2.91509	3.85384	11.3283	-1.3789	MITF_ERG	6.41291	Abnormality of the calvaria	MITF	ERG	TRUE	FALSE	TRUE	FALSE	0.53228	tf1.or.tf2
DOID:0050904	DISEASES	3.13964	4.46957	9.80863	-1.4765	NANOG_TCF3	0.564848	Salivary gland carcinoma	NANOG	TCF3	TRUE	FALSE	TRUE	FALSE	0.532227	tf1.or.tf2
HP:0001098	HPO	2.73072	4.96609	11.8376	-0.392059	PDX1_CUX1	-2.01405	Abnormal fundus morphology	PDX1	CUX1	TRUE	FALSE	TRUE	FALSE	0.532197	tf1.or.tf2
HP:0000159	HPO	3.90457	5.93844	9.42561	-0.54111	TFAP4_MEIS2	-1.07491	Abnormal lip morphology	TFAP4	MEIS2	FALSE	TRUE	TRUE	FALSE	0.532165	tf1.or.tf2
DOID:9408	DISEASES	3.1347	3.84132	10.4592	-1.36458	NANOG_FLI1	0.583146	Acute myocardial infarction	NANOG	FLI1	TRUE	FALSE	TRUE	FALSE	0.532081	tf1.or.tf2
HP:0000518	HPO	4.12772	4.5931	9.83085	-0.633026	MYOD1_FLI1	1.54999	Cataract	MYOD1	FLI1	FALSE	TRUE	TRUE	FALSE	0.532077	tf1.or.tf2
DOID:2994	DISEASES	4.88637	3.06779	10.8729	-0.204256	CDX2_ERG	4.8327	Germ cell cancer	CDX2	ERG	TRUE	FALSE	TRUE	FALSE	0.532059	tf1.or.tf2
HP:0000549	HPO	3.20889	2.56688	11.3661	-1.71161	TWIST1_TCF3	-1.23897	Abnormal conjugate eye movement	TWIST1	TCF3	TRUE	FALSE	TRUE	FALSE	0.532052	tf1.or.tf2
HP:0030791	HPO	3.50122	5.51094	9.65681	-1.18222	FOXP1_MEIS2	0.834111	Abnormal jaw morphology	FOXP1	MEIS2	TRUE	FALSE	TRUE	FALSE	0.532001	tf1.or.tf2
DOID:4074	DISEASES	2.28839	3.78583	11.5615	-0.745711	NANOG_ELF1	-0.789085	Pancreatic adenocarcinoma	NANOG	ELF1	TRUE	FALSE	TRUE	FALSE	0.531959	tf1.or.tf2
GO:0005730	GO	6.37638	4.35149	10.4254	9.96612	ARNTL_ETV4	3.35038	nucleolus	ARNTL	ETV4	FALSE	TRUE	TRUE	FALSE	0.531949	tf1.or.tf2
HP:0011793	HPO	4.32367	2.60338	10.4613	-0.941205	TAL1_ETV4	1.48302	Neoplasm by anatomical site	TAL1	ETV4	TRUE	FALSE	TRUE	FALSE	0.531944	tf1.or.tf2
HP:0000534	HPO	3.83073	4.96222	9.22249	-1.49291	ATF2_FLI1	1.47511	Abnormal eyebrow morphology	ATF2	FLI1	FALSE	TRUE	TRUE	FALSE	0.531905	tf1.or.tf2
HP:0000164	HPO	2.91385	5.60834	10.0816	-1.56091	FOXA1_MEIS2	0.421275	Abnormality of the dentition	FOXA1	MEIS2	FALSE	TRUE	TRUE	FALSE	0.531896	tf1.or.tf2
GO:0003682	GO	5.83621	5.63488	7.40261	0.868927	MEIS1_ELF1	0.450636	chromatin binding	MEIS1	ELF1	TRUE	FALSE	TRUE	FALSE	0.531888	tf1.or.tf2
HP:0002683	HPO	3.2747	3.07712	11.1239	-1.52941	MITF_CUX1	-0.93665	Abnormality of the calvaria	MITF	CUX1	TRUE	FALSE	TRUE	FALSE	0.531834	tf1.or.tf2
ICD10:C844	DISEASES	4.59305	4.79783	9.39745	-0.343834	MXI1_FLI1	-1.58478	ICD10:C844	MXI1	FLI1	TRUE	FALSE	TRUE	FALSE	0.531815	tf1.or.tf2
HP:0045060	HPO	2.60354	3.32116	11.4529	-2.04382	PDX1_FLI1	1.38484	Aplasia/hypoplasia involving bones of the extremities	PDX1	FLI1	FALSE	TRUE	TRUE	FALSE	0.531721	tf1.or.tf2
HP:0000492	HPO	3.17997	3.46408	11.2584	-1.2745	MAF_ETV4	4.22524	Abnormal eyelid morphology	MAF	ETV4	TRUE	FALSE	TRUE	FALSE	0.531711	tf1.or.tf2
HP:0001098	HPO	3.76862	3.43152	11.1353	-0.52423	PDX1_ETV1	1.0788	Abnormal fundus morphology	PDX1	ETV1	TRUE	FALSE	TRUE	FALSE	0.531711	tf1.or.tf2
HP:0005120	HPO	5.44775	4.29785	8.61276	-0.0853086	MEIS2_ETV4	-0.883036	Abnormal cardiac atrium morphology	MEIS2	ETV4	TRUE	FALSE	TRUE	FALSE	0.531684	tf1.or.tf2
HP:0002577	HPO	4.68688	3.94754	9.98642	-0.00591705	FLI1_MTA3	3.08205	Abnormality of the stomach	FLI1	MTA3	TRUE	FALSE	TRUE	FALSE	0.531604	tf1.or.tf2
DOID:0070004	DISEASES	2.04834	5.8962	10.3308	-0.0817886	FOXP1_CUX1	-0.402707	Myeloid neoplasm	FOXP1	CUX1	TRUE	FALSE	TRUE	FALSE	0.531595	tf1.or.tf2
HP:0000240	HPO	3.98185	1.96167	11.8686	-0.358399	TCF12_TFAP4	-1.73745	Abnormality of skull size	TCF12	TFAP4	TRUE	FALSE	TRUE	FALSE	0.531566	tf1.or.tf2
HP:0001595	HPO	3.36239	3.57648	10.1739	-2.0736	ZHX1_FLI1	3.72202	Abnormality of the hair	ZHX1	FLI1	FALSE	TRUE	TRUE	FALSE	0.531512	tf1.or.tf2
HP:0025033	HPO	2.6794	4.83394	11.3138	-1.08532	TCF12_RFX5	-0.567741	Abnormality of digestive system morphology	TCF12	RFX5	FALSE	TRUE	TRUE	FALSE	0.531487	tf1.or.tf2
GO:0000122	GO	5.98356	5.82992	11.1844	11.4763	CDX2_MAX	-1.00551	negative regulation of transcription by RNA polymerase II	CDX2	MAX	TRUE	TRUE	TRUE	TRUE	0.53143	tf1.or.tf2
DOID:2870	DISEASES	5.77605	5.08878	7.40551	-1.51448	MYCN_FLI1	3.31097	Endometrial adenocarcinoma	MYCN	FLI1	TRUE	FALSE	TRUE	FALSE	0.531428	tf1.or.tf2
GO:0007165	GO	6.36425	3.82163	10.0909	8.58296	MEIS1_ERG	-1.71069	signal transduction	MEIS1	ERG	FALSE	TRUE	TRUE	FALSE	0.531411	tf1.or.tf2
HP:0011821	HPO	3.69975	3.43416	9.98623	-1.84205	MAF_ELK1	9.10536	Abnormality of facial skeleton	MAF	ELK1	TRUE	FALSE	TRUE	FALSE	0.531353	tf1.or.tf2
HP:0002648	HPO	2.91983	2.65512	11.7049	-1.69964	TCF12_ETV1	4.35977	Abnormality of calvarial morphology	TCF12	ETV1	TRUE	FALSE	TRUE	FALSE	0.531255	tf1.or.tf2
DOID:0060116	DISEASES	3.59577	5.03748	11.6734	2.00998	FOXM1_FLI1	-1.51503	Sensory system cancer	FOXM1	FLI1	TRUE	FALSE	TRUE	FALSE	0.531204	tf1.or.tf2
HP:0007364	HPO	4.05737	2.53877	11.8404	0.11928	TWIST1_FLI1	2.24459	Aplasia/Hypoplasia of the cerebrum	TWIST1	FLI1	FALSE	TRUE	TRUE	FALSE	0.531164	tf1.or.tf2
ICD10:C3	DISEASES	2.44471	3.79402	11.023	-1.25184	HIF1A_FLI1	1.5166	ICD10:C3	HIF1A	FLI1	TRUE	FALSE	TRUE	FALSE	0.531143	tf1.or.tf2
HP:0000316	HPO	3.71015	2.81713	10.1936	-1.99325	MYOD1_FLI1	8.94727	Hypertelorism	MYOD1	FLI1	TRUE	TRUE	TRUE	TRUE	0.531111	tf1.or.tf2
DOID:10376	DISEASES	2.62059	4.517	9.2236	-2.5688	FOXA2_FLI1	0.973277	Amblyopia	FOXA2	FLI1	TRUE	FALSE	TRUE	FALSE	0.531104	tf1.or.tf2
HP:0005105	HPO	3.13548	4.48528	10.3582	-1.61287	MITF_RFX5	-0.693598	Abnormal nasal morphology	MITF	RFX5	TRUE	FALSE	TRUE	FALSE	0.531005	tf1.or.tf2
DOID:589	DISEASES	4.12627	4.26905	8.92734	-1.92083	MAF_CREB3L1	0.606935	Congenital hemolytic anemia	MAF	CREB3L1	TRUE	FALSE	TRUE	FALSE	0.530977	tf1.or.tf2
GO:0010628	GO	4.64661	3.5462	9.62183	-1.48073	MITF_ERG	0.937373	positive regulation of gene expression	MITF	ERG	TRUE	FALSE	TRUE	FALSE	0.530956	tf1.or.tf2
HP:0000407	HPO	3.03199	5.21607	9.83874	-1.85054	MITF_TCF3	-1.74949	Sensorineural hearing impairment	MITF	TCF3	TRUE	FALSE	TRUE	FALSE	0.530927	tf1.or.tf2
ICD10:Q24	DISEASES	1.58842	3.17787	11.0244	-2.69248	HIF1A_ETV1	1.30481	ICD10:Q24	HIF1A	ETV1	TRUE	FALSE	TRUE	FALSE	0.530916	tf1.or.tf2
HP:0025033	HPO	3.47826	2.27729	11.3146	-1.48743	CDX2_FLI1	0.611904	Abnormality of digestive system morphology	CDX2	FLI1	FALSE	TRUE	TRUE	FALSE	0.530849	tf1.or.tf2
HP:0000240	HPO	3.90715	2.35045	12.0604	0.0197426	FLI1_E2F1	0.150266	Abnormality of skull size	FLI1	E2F1	TRUE	FALSE	TRUE	FALSE	0.530771	tf1.or.tf2
HP:0001155	HPO	3.1238	6.98827	9.24712	-1.18601	MNT_MEIS2	-1.66643	Abnormality of the hand	MNT	MEIS2	FALSE	TRUE	TRUE	FALSE	0.530741	tf1.or.tf2
DOID:1432	DISEASES	3.5315	3.97324	9.60391	-1.89887	POU4F2_TEAD4	0.0973795	Blindness	POU4F2	TEAD4	TRUE	FALSE	TRUE	FALSE	0.530709	tf1.or.tf2
DOID:12704	DISEASES	5.07057	6.75172	9.017	1.88723	ATF3_CREB3L1	-0.75699	Ataxia telangiectasia	ATF3	CREB3L1	TRUE	FALSE	TRUE	FALSE	0.530694	tf1.or.tf2
HP:0004322	HPO	2.07523	3.41969	11.7277	-2.44864	MXI1_FLI1	3.49864	Short stature	MXI1	FLI1	FALSE	TRUE	TRUE	FALSE	0.530653	tf1.or.tf2
HP:0030669	HPO	3.28201	2.09172	11.6289	-1.56295	MITF_ERG	3.60651	Abnormal ocular adnexa morphology	MITF	ERG	TRUE	FALSE	TRUE	FALSE	0.53064	tf1.or.tf2
HP:0030669	HPO	2.67536	4.39195	10.7451	-1.94862	ATF2_FLI1	8.6496	Abnormal ocular adnexa morphology	ATF2	FLI1	FALSE	TRUE	TRUE	FALSE	0.530634	tf1.or.tf2
GO:0005730	GO	6.56576	3.6365	10.4854	10.5152	TEAD1_ETV4	-0.640305	nucleolus	TEAD1	ETV4	FALSE	TRUE	TRUE	FALSE	0.53056	tf1.or.tf2
HP:0002167	HPO	5.58853	6.13686	10.3001	3.17961	ONECUT1_MAX	3.83897	Neurological speech impairment	ONECUT1	MAX	FALSE	TRUE	TRUE	FALSE	0.530539	tf1.or.tf2
HP:0004328	HPO	3.53531	3.01317	11.0935	-1.14545	TCF12_FLI1	2.00297	Abnormal anterior segment morphology	TCF12	FLI1	FALSE	TRUE	TRUE	FALSE	0.530533	tf1.or.tf2
HP:0002577	HPO	4.22095	4.12569	9.77245	-0.786183	MEIS2_FLI1	0.795251	Abnormality of the stomach	MEIS2	FLI1	TRUE	TRUE	TRUE	TRUE	0.530528	tf1.or.tf2
HP:0009122	HPO	3.0075	2.7151	11.3946	-1.8213	CREB1_FLI1	4.26891	Aplasia/hypoplasia affecting bones of the axial skeleton	CREB1	FLI1	FALSE	TRUE	TRUE	FALSE	0.530424	tf1.or.tf2
GO:0005730	GO	5.75433	7.53656	10.467	10.3494	NCOA2_ETV4	11.3881	nucleolus	NCOA2	ETV4	FALSE	TRUE	TRUE	FALSE	0.530406	tf1.or.tf2
HP:0000549	HPO	2.30496	3.75549	11.7327	-1.85917	PDX1_FLI1	-0.548144	Abnormal conjugate eye movement	PDX1	FLI1	FALSE	TRUE	TRUE	FALSE	0.530338	tf1.or.tf2
DOID:0060388	DISEASES	2.40533	3.20678	10.7402	-2.28672	FOXA2_FLI1	-1.82559	Chromosomal deletion syndrome	FOXA2	FLI1	TRUE	FALSE	TRUE	FALSE	0.530335	tf1.or.tf2
DOID:0050866	DISEASES	2.74332	3.92879	10.9972	-0.830764	XBP1_CEBPD	-0.973513	Oral squamous cell carcinoma	XBP1	CEBPD	TRUE	FALSE	TRUE	FALSE	0.530299	tf1.or.tf2
DOID:3459	DISEASES	2.47934	5.04025	9.6558	-1.4944	CDX2_TCF3	-0.999499	Breast carcinoma	CDX2	TCF3	TRUE	FALSE	TRUE	FALSE	0.530238	tf1.or.tf2
DOID:12140	DISEASES	4.88069	6.68998	8.55262	1.07917	TWIST1_CUX1	-0.720263	Chagas disease	TWIST1	CUX1	FALSE	TRUE	TRUE	FALSE	0.530213	tf1.or.tf2
DOID:4897	DISEASES	4.46975	4.33959	10.0173	-0.104948	HIF1A_MEIS2	-1.28199	Bile duct carcinoma	HIF1A	MEIS2	TRUE	FALSE	TRUE	FALSE	0.530114	tf1.or.tf2
DOID:0060071	DISEASES	4.17367	2.95783	9.76302	-2.27494	HIF1A_FLI1	-1.42395	pre-malignant neoplasm	HIF1A	FLI1	TRUE	FALSE	TRUE	FALSE	0.530017	tf1.or.tf2
HP:0040069	HPO	3.93826	3.24513	10.2351	-1.2675	MYCN_ETV4	1.33227	Abnormality of lower limb bone	MYCN	ETV4	TRUE	FALSE	TRUE	FALSE	0.529902	tf1.or.tf2
DOID:2994	DISEASES	7.88342	8.15726	4.10482	-0.302701	HOXB13_TEAD4	-0.158284	Germ cell cancer	HOXB13	TEAD4	FALSE	TRUE	TRUE	FALSE	0.529847	tf1.or.tf2
HP:0003121	HPO	3.74549	3.94747	9.44995	-1.94068	MYOD1_FLI1	0.403202	Limb joint contracture	MYOD1	FLI1	TRUE	FALSE	TRUE	FALSE	0.52973	tf1.or.tf2
DOID:14250	DISEASES	3.56304	4.44759	9.05862	-1.97721	PKNOX1_ELF1	4.54957	Down syndrome	PKNOX1	ELF1	TRUE	FALSE	TRUE	FALSE	0.529728	tf1.or.tf2
DOID:688	DISEASES	2.85826	2.74639	11.4166	-1.52654	NANOG_FLI1	-0.0856975	Embryonal cancer	NANOG	FLI1	TRUE	FALSE	TRUE	FALSE	0.529672	tf1.or.tf2
HP:0000407	HPO	2.82346	3.88927	11.0219	-1.7072	MITF_MAX	-1.70194	Sensorineural hearing impairment	MITF	MAX	TRUE	FALSE	TRUE	FALSE	0.529655	tf1.or.tf2
DOID:4645	DISEASES	3.79397	3.8391	10.4238	-0.724499	BHLHE40_ELK1	5.39928	Retinal cancer	BHLHE40	ELK1	FALSE	TRUE	TRUE	FALSE	0.529624	tf1.or.tf2
HP:0025033	HPO	3.69994	2.64312	10.6576	-1.55855	FLI1_FOXO1	5.39589	Abnormality of digestive system morphology	FLI1	FOXO1	TRUE	FALSE	TRUE	FALSE	0.529622	tf1.or.tf2
ICD10:G82	DISEASES	4.32529	4.81017	8.45913	-1.66017	MEIS2_ERG	-1.50439	ICD10:G82	MEIS2	ERG	TRUE	FALSE	TRUE	FALSE	0.529614	tf1.or.tf2
DOID:9352	DISEASES	3.16343	1.99727	11.1808	-2.42079	PDX1_ERG	0.57882	Type 2 diabetes mellitus	PDX1	ERG	TRUE	FALSE	TRUE	FALSE	0.529549	tf1.or.tf2
DOID:1432	DISEASES	6.67453	8.91113	3.21477	-1.60252	MEIS2_ERG	0.549505	Blindness	MEIS2	ERG	TRUE	FALSE	TRUE	FALSE	0.529401	tf1.or.tf2
ICD10:C0	DISEASES	5.17718	5.37237	7.76977	-1.14391	TWIST1_CUX1	-1.25844	ICD10:C0	TWIST1	CUX1	TRUE	FALSE	TRUE	FALSE	0.52936	tf1.or.tf2
ICD10:Q9	DISEASES	2.93593	2.70771	11.1114	-1.87932	NANOG_ERG	1.736	ICD10:Q9	NANOG	ERG	TRUE	FALSE	TRUE	FALSE	0.52935	tf1.or.tf2
HP:0012647	HPO	4.64247	5.71334	11.432	2.7237	PDX1_TCF3	-1.63754	Abnormal inflammatory response	PDX1	TCF3	FALSE	TRUE	TRUE	FALSE	0.529229	tf1.or.tf2
HP:0000369	HPO	5.08233	5.84508	8.59603	0.450664	SREBF2_MEIS2	-0.627498	Low-set ears	SREBF2	MEIS2	FALSE	TRUE	TRUE	FALSE	0.529182	tf1.or.tf2
HP:0003330	HPO	3.79323	2.71244	10.8578	-1.13646	MITF_TEAD4	0.88319	Abnormal bone structure	MITF	TEAD4	TRUE	FALSE	TRUE	FALSE	0.52918	tf1.or.tf2
HP:0025033	HPO	3.37712	3.46676	11.2011	-0.918481	MYC_FLI1	-0.832316	Abnormality of digestive system morphology	MYC	FLI1	TRUE	TRUE	TRUE	TRUE	0.529179	tf1.or.tf2
HP:0000357	HPO	4.68976	6.27773	8.64648	0.18592	SREBF2_MEIS2	-0.569512	Abnormal location of ears	SREBF2	MEIS2	FALSE	TRUE	TRUE	FALSE	0.529112	tf1.or.tf2
HP:0003468	HPO	3.71794	2.99136	10.2044	-1.76652	MYCN_FLI1	0.790858	Abnormal vertebral morphology	MYCN	FLI1	FALSE	TRUE	TRUE	FALSE	0.529089	tf1.or.tf2
DOID:1115	DISEASES	5.42672	6.24392	8.31365	0.787217	CDX2_ETV4	1.04293	Sarcoma	CDX2	ETV4	FALSE	TRUE	TRUE	FALSE	0.529065	tf1.or.tf2
HP:0002683	HPO	3.21198	3.60379	11.5922	-0.652238	FLI1_SOX2	0.150266	Abnormality of the calvaria	FLI1	SOX2	TRUE	TRUE	TRUE	TRUE	0.528904	tf1.or.tf2
HP:0025015	HPO	5.37052	0.700268	10.77	-0.102279	MITF_FLI1	2.02745	Abnormal vascular morphology	MITF	FLI1	FALSE	TRUE	TRUE	FALSE	0.528904	tf1.or.tf2
HP:0005105	HPO	3.40525	2.12683	11.5852	-1.31857	PDX1_TFAP4	2.79979	Abnormal nasal morphology	PDX1	TFAP4	TRUE	FALSE	TRUE	FALSE	0.528864	tf1.or.tf2
DOID:2994	DISEASES	4.04645	3.9986	9.84471	-1.02555	NCOA3_ERG	0.260861	Germ cell cancer	NCOA3	ERG	TRUE	FALSE	TRUE	FALSE	0.528822	tf1.or.tf2
ICD10:J960	DISEASES	4.63026	3.83585	9.37933	-1.30207	PBX3_TFAP4	0.0983582	ICD10:J960	PBX3	TFAP4	TRUE	FALSE	TRUE	FALSE	0.528818	tf1.or.tf2
HP:0011329	HPO	4.29845	4.46002	9.55884	-0.600306	PDX1_FLI1	3.84824	Abnormality of cranial sutures	PDX1	FLI1	TRUE	FALSE	TRUE	FALSE	0.52876	tf1.or.tf2
DOID:3620	DISEASES	3.00086	2.69848	11.095	-1.82557	NANOG_RFX5	0.10886	Central nervous system cancer	NANOG	RFX5	TRUE	FALSE	TRUE	FALSE	0.528732	tf1.or.tf2
HP:0009115	HPO	3.42046	3.4743	10.4927	-1.58504	MEIS2_FLI1	2.02922	Aplasia/hypoplasia involving the skeleton	MEIS2	FLI1	TRUE	TRUE	TRUE	TRUE	0.528724	tf1.or.tf2
DOID:612	DISEASES	3.67228	4.70515	10.013	-0.314275	NANOG_TFAP4	-1.31565	Primary immunodeficiency disease	NANOG	TFAP4	TRUE	FALSE	TRUE	FALSE	0.528682	tf1.or.tf2
DOID:0060116	DISEASES	3.62792	4.36569	10.5227	-0.0867348	MITF_ETV4	4.88795	Sensory system cancer	MITF	ETV4	TRUE	FALSE	TRUE	FALSE	0.52859	tf1.or.tf2
GO:0043066	GO	4.53331	2.74653	10.1511	-1.22805	TWIST1_TCF3	-2.16853	negative regulation of apoptotic process	TWIST1	TCF3	TRUE	FALSE	TRUE	FALSE	0.528569	tf1.or.tf2
DOID:1247	DISEASES	2.2787	5.12358	10.8164	-0.00724502	MYCN_FLI1	-0.00241838	Blood coagulation disease	MYCN	FLI1	FALSE	TRUE	TRUE	FALSE	0.528558	tf1.or.tf2
HP:0001883	HPO	2.18478	5.72772	10.7624	-1.72362	MYCN_FLI1	0.650095	Talipes	MYCN	FLI1	FALSE	TRUE	TRUE	FALSE	0.528542	tf1.or.tf2
DOID:628	DISEASES	6.10271	5.1528	9.62143	1.81654	NANOG_SOX6	0.10886	Combined T cell and B cell immunodeficiency	NANOG	SOX6	TRUE	FALSE	TRUE	FALSE	0.528539	tf1.or.tf2
HP:0005105	HPO	4.13917	2.80635	10.2841	-1.12959	MYCN_MEIS2	-0.979841	Abnormal nasal morphology	MYCN	MEIS2	TRUE	FALSE	TRUE	FALSE	0.528524	tf1.or.tf2
HP:0011968	HPO	4.09366	4.63607	10.8908	0.636891	ZHX1_FLI1	-0.495021	Feeding difficulties	ZHX1	FLI1	FALSE	TRUE	TRUE	FALSE	0.528499	tf1.or.tf2
HP:0003593	HPO	2.72082	8.15817	9.88077	-0.267416	MXI1_TCF3	-0.396513	Infantile onset	MXI1	TCF3	FALSE	TRUE	TRUE	FALSE	0.528492	tf1.or.tf2
DOID:12858	DISEASES	1.01343	7.30433	10.6692	1.22857	SREBF2_RCOR1	-0.699107	Huntington's disease	SREBF2	RCOR1	TRUE	TRUE	TRUE	TRUE	0.528337	tf1.or.tf2
ICD10:G10	DISEASES	4.04719	6.0239	9.09481	0.370978	SREBF2_ETV1	9.70738	ICD10:G10	SREBF2	ETV1	TRUE	FALSE	TRUE	FALSE	0.528333	tf1.or.tf2
GO:0000139	GO	4.56017	2.34787	10.1413	-1.49189	SREBF2_FLI1	1.55865	Golgi membrane	SREBF2	FLI1	TRUE	FALSE	TRUE	FALSE	0.528324	tf1.or.tf2
GO:0046982	GO	4.11678	4.45355	10.1286	-1.62073	TWIST1_TCF3	-1.79041	protein heterodimerization activity	TWIST1	TCF3	TRUE	TRUE	TRUE	TRUE	0.528288	tf1.or.tf2
DOID:3717	DISEASES	3.49216	6.27989	8.85691	-0.115486	HIF1A_MEIS2	-0.86531	Gastric adenocarcinoma	HIF1A	MEIS2	TRUE	FALSE	TRUE	FALSE	0.528225	tf1.or.tf2
HP:0010438	HPO	6.04734	5.23933	6.01695	-1.17887	ZEB2_ETV4	-0.339931	Abnormal ventricular septum morphology	ZEB2	ETV4	TRUE	FALSE	TRUE	FALSE	0.528221	tf1.or.tf2
HP:0002242	HPO	3.90266	2.74218	10.697	-1.07721	FLI1_FOXO1	0.910935	Abnormal intestine morphology	FLI1	FOXO1	TRUE	FALSE	TRUE	FALSE	0.528189	tf1.or.tf2
ICD10:D35	DISEASES	6.25751	8.79288	3.83512	-1.24826	JUN_CEBPD	1.81063	ICD10:D35	JUN	CEBPD	FALSE	TRUE	TRUE	FALSE	0.528166	tf1.or.tf2
HP:0007364	HPO	4.61095	4.00759	9.70909	-0.226704	MAFB_ETV4	9.71465	Aplasia/Hypoplasia of the cerebrum	MAFB	ETV4	TRUE	FALSE	TRUE	FALSE	0.528165	tf1.or.tf2
HP:0006711	HPO	3.5988	6.50659	9.52466	-0.355582	FOXP1_FLI1	-0.134046	Aplasia/Hypoplasia involving bones of the thorax	FOXP1	FLI1	FALSE	TRUE	TRUE	FALSE	0.528126	tf1.or.tf2
HP:0004322	HPO	2.66577	2.6835	11.6249	-2.01422	FOSL2_FLI1	0.678188	Short stature	FOSL2	FLI1	FALSE	TRUE	TRUE	FALSE	0.528065	tf1.or.tf2
ICD10:H40	DISEASES	2.58071	5.26524	8.70575	-2.26172	POU4F2_TEAD4	0.254154	ICD10:H40	POU4F2	TEAD4	TRUE	FALSE	TRUE	FALSE	0.528065	tf1.or.tf2
HP:0100261	HPO	3.80285	4.0081	11.501	0.457675	PDX1_RFX5	0.150266	Abnormal tendon morphology	PDX1	RFX5	TRUE	FALSE	TRUE	FALSE	0.528032	tf1.or.tf2
DOID:4074	DISEASES	4.45048	4.83736	9.31243	-0.351533	PDX1_ETV1	-0.00991473	Pancreatic adenocarcinoma	PDX1	ETV1	TRUE	FALSE	TRUE	FALSE	0.528	tf1.or.tf2
HP:0100886	HPO	3.34185	3.48836	9.93849	-2.25309	MYOD1_FLI1	1.80625	Abnormality of globe location	MYOD1	FLI1	TRUE	TRUE	TRUE	TRUE	0.527904	tf1.or.tf2
HP:0005105	HPO	3.32693	2.5708	11.3189	-1.39276	MITF_TEAD4	-0.648966	Abnormal nasal morphology	MITF	TEAD4	TRUE	FALSE	TRUE	FALSE	0.527894	tf1.or.tf2
HP:0005105	HPO	4.0182	3.80158	10.3988	-0.51417	ZHX2_FLI1	0.216228	Abnormal nasal morphology	ZHX2	FLI1	FALSE	TRUE	TRUE	FALSE	0.527779	tf1.or.tf2
DOID:9352	DISEASES	3.07699	2.84278	9.91428	-3.059	PDX1_ELF1	-0.357805	Type 2 diabetes mellitus	PDX1	ELF1	TRUE	FALSE	TRUE	FALSE	0.527745	tf1.or.tf2
DOID:8577	DISEASES	3.50046	7.62842	7.25298	-0.585482	CDX2_ELF1	1.17277	Ulcerative colitis	CDX2	ELF1	TRUE	FALSE	TRUE	FALSE	0.527729	tf1.or.tf2
ICD10:G10	DISEASES	2.43646	3.26448	11.5314	-1.05723	NANOG_ERG	0.295526	ICD10:G10	NANOG	ERG	TRUE	FALSE	TRUE	FALSE	0.527725	tf1.or.tf2
HP:0000464	HPO	3.31384	3.2211	11.0002	-1.32324	MITF_FLI1	1.05426	Abnormality of the neck	MITF	FLI1	FALSE	TRUE	TRUE	FALSE	0.527687	tf1.or.tf2
HP:0002664	HPO	4.18241	2.33339	10.3595	-1.25144	MYCN_MEIS2	-1.33762	Neoplasm	MYCN	MEIS2	TRUE	FALSE	TRUE	FALSE	0.52768	tf1.or.tf2
HP:0000347	HPO	3.69782	2.39898	11.2875	-0.955212	MYCN_TFAP4	-1.50806	Micrognathia	MYCN	TFAP4	TRUE	FALSE	TRUE	FALSE	0.527591	tf1.or.tf2
DOID:9952	DISEASES	1.25731	5.22033	11.0522	-0.434698	MNT_TCF3	0.10886	Acute lymphocytic leukemia	MNT	TCF3	FALSE	TRUE	TRUE	FALSE	0.527585	tf1.or.tf2
HP:0011968	HPO	3.40616	3.93678	11.3763	-0.30294	ATF3_FLI1	3.61177	Feeding difficulties	ATF3	FLI1	FALSE	TRUE	TRUE	FALSE	0.527413	tf1.or.tf2
HP:0007367	HPO	4.01245	3.89251	11.1044	0.308074	TCF12_FLI1	9.38813	Atrophy/Degeneration affecting the central nervous system	TCF12	FLI1	FALSE	TRUE	TRUE	FALSE	0.527401	tf1.or.tf2
HP:0005105	HPO	3.29469	3.29806	10.6732	-1.63879	MITF_CUX1	-1.10125	Abnormal nasal morphology	MITF	CUX1	TRUE	FALSE	TRUE	FALSE	0.527374	tf1.or.tf2
HP:0031093	HPO	3.37891	5.22215	9.92055	-1.06595	TWIST1_RFX5	-0.246431	Abnormal breast morphology	TWIST1	RFX5	TRUE	FALSE	TRUE	FALSE	0.527326	tf1.or.tf2
DOID:0060116	DISEASES	2.71226	5.25269	11.2178	1.09027	FLI1_FOXO1	-0.721219	Sensory system cancer	FLI1	FOXO1	FALSE	TRUE	TRUE	FALSE	0.527316	tf1.or.tf2
DOID:4045	DISEASES	3.89812	4.26456	10.6192	0.216285	NANOG_FLI1	-0.609322	Muscle cancer	NANOG	FLI1	TRUE	FALSE	TRUE	FALSE	0.527283	tf1.or.tf2
GO:0005783	GO	4.1213	4.15056	10.9213	0.231551	JUND_CREB3L1	-0.165276	endoplasmic reticulum	JUND	CREB3L1	FALSE	TRUE	TRUE	FALSE	0.527278	tf1.or.tf2
GO:0003713	GO	6.12391	7.78105	9.78838	11.1086	PBX3_TCF3	-0.970815	transcription coactivator activity	PBX3	TCF3	FALSE	TRUE	TRUE	FALSE	0.527275	tf1.or.tf2
HP:0001732	HPO	3.75257	6.19992	10.7473	1.02851	PDX1_E2F1	0.481956	Abnormality of the pancreas	PDX1	E2F1	TRUE	FALSE	TRUE	FALSE	0.527267	tf1.or.tf2
DOID:688	DISEASES	3.90078	5.13868	9.4648	-0.250479	SPI1_CUX1	-0.33246	Embryonal cancer	SPI1	CUX1	TRUE	FALSE	TRUE	FALSE	0.527234	tf1.or.tf2
GO:0016363	GO	7.05667	0.87254	6.60332	0.728765	CEBPB_CREB1	0.163935	nuclear matrix	CEBPB	CREB1	TRUE	FALSE	TRUE	FALSE	0.527167	tf1.or.tf2
HP:0040069	HPO	3.88419	2.21011	10.5482	-1.56164	MYCN_TFAP4	-2.16262	Abnormality of lower limb bone	MYCN	TFAP4	TRUE	FALSE	TRUE	FALSE	0.527114	tf1.or.tf2
HP:0011927	HPO	4.4766	3.49065	8.9239	-1.56068	TWIST1_RFX5	-0.42052	Short digit	TWIST1	RFX5	TRUE	FALSE	TRUE	FALSE	0.5271	tf1.or.tf2
HP:0010442	HPO	3.95973	4.10424	10.4178	-0.356672	PDX1_FLI1	0.695974	Polydactyly	PDX1	FLI1	FALSE	TRUE	TRUE	FALSE	0.52709	tf1.or.tf2
HP:0000288	HPO	2.91877	4.56169	9.78329	-2.33346	PDX1_CUX1	-0.748361	Abnormality of the philtrum	PDX1	CUX1	TRUE	FALSE	TRUE	FALSE	0.527026	tf1.or.tf2
ICD10:Q1	DISEASES	3.44842	2.65864	9.84144	-3.00727	FOXA2_FLI1	0.0607261	ICD10:Q1	FOXA2	FLI1	TRUE	FALSE	TRUE	FALSE	0.527007	tf1.or.tf2
ICD10:C140	DISEASES	3.51181	2.68945	10.6719	-1.85121	HIF1A_ELK1	2.13542	ICD10:C140	HIF1A	ELK1	TRUE	FALSE	TRUE	FALSE	0.526964	tf1.or.tf2
HP:0001881	HPO	4.09726	3.81294	10.4287	-0.316617	MEIS2_RFX5	0.150266	Abnormal leukocyte morphology	MEIS2	RFX5	FALSE	TRUE	TRUE	FALSE	0.526951	tf1.or.tf2
DOID:2994	DISEASES	3.34224	2.86181	11.1083	-1.23888	FOXA2_FLI1	0.00454424	Germ cell cancer	FOXA2	FLI1	TRUE	FALSE	TRUE	FALSE	0.526919	tf1.or.tf2
HP:0007364	HPO	5.17574	2.97921	10.412	0.781505	PKNOX1_SOX2	0.150266	Aplasia/Hypoplasia of the cerebrum	PKNOX1	SOX2	FALSE	TRUE	TRUE	FALSE	0.526915	tf1.or.tf2
HP:0030669	HPO	2.82376	2.64401	11.7932	-1.56468	ATF3_FLI1	8.71581	Abnormal ocular adnexa morphology	ATF3	FLI1	FALSE	TRUE	TRUE	FALSE	0.526888	tf1.or.tf2
DOID:2994	DISEASES	3.74677	2.94587	10.1924	-1.96055	NANOG_E2F1	2.06813	Germ cell cancer	NANOG	E2F1	TRUE	FALSE	TRUE	FALSE	0.526851	tf1.or.tf2
HP:0000240	HPO	2.99417	3.04264	11.4104	-1.45047	MEIS2_FLI1	1.32122	Abnormality of skull size	MEIS2	FLI1	TRUE	TRUE	TRUE	TRUE	0.526795	tf1.or.tf2
HP:0011013	HPO	4.59879	4.3161	7.21462	-2.65289	NEUROD1_ELK1	1.30276	Abnormality of carbohydrate metabolism/homeostasis	NEUROD1	ELK1	TRUE	FALSE	TRUE	FALSE	0.526768	tf1.or.tf2
HP:0011025	HPO	3.3062	2.71061	10.8194	-1.81779	FOXM1_FLI1	-0.935233	Abnormality of cardiovascular system physiology	FOXM1	FLI1	FALSE	TRUE	TRUE	FALSE	0.526757	tf1.or.tf2
ICD10:J449	DISEASES	2.18689	4.19463	10.5805	-1.37239	FOXA2_CUX1	0.0950728	ICD10:J449	FOXA2	CUX1	TRUE	FALSE	TRUE	FALSE	0.526708	tf1.or.tf2
HP:0100886	HPO	4.60721	3.53409	9.69907	-0.483029	MNT_MEIS2	-0.629272	Abnormality of globe location	MNT	MEIS2	FALSE	TRUE	TRUE	FALSE	0.526664	tf1.or.tf2
DOID:0060119	DISEASES	3.55659	8.26753	7.2556	0.252942	ZHX1_SOX2	0.10886	Pharynx cancer	ZHX1	SOX2	FALSE	TRUE	TRUE	FALSE	0.526664	tf1.or.tf2
HP:0000549	HPO	3.99966	4.01631	9.46081	-1.35579	ASCL1_FLI1	2.56008	Abnormal conjugate eye movement	ASCL1	FLI1	TRUE	TRUE	TRUE	TRUE	0.526623	tf1.or.tf2
HP:0003330	HPO	2.64825	3.27676	11.3434	-1.88951	MITF_FLI1	1.59091	Abnormal bone structure	MITF	FLI1	TRUE	FALSE	TRUE	FALSE	0.526535	tf1.or.tf2
DOID:10286	DISEASES	3.20114	3.58188	10.4975	-1.29286	ERG_CREM	1.44553	Prostate carcinoma	ERG	CREM	TRUE	FALSE	TRUE	FALSE	0.526468	tf1.or.tf2
HP:0000818	HPO	3.18585	2.23911	11.8102	-1.23415	PDX1_FLI1	0.0156923	Abnormality of the endocrine system	PDX1	FLI1	TRUE	FALSE	TRUE	FALSE	0.526456	tf1.or.tf2
HP:0001760	HPO	3.38645	2.2426	11.0981	-1.68614	TWIST1_FLI1	-1.93683	Abnormality of the foot	TWIST1	FLI1	TRUE	TRUE	TRUE	TRUE	0.526454	tf1.or.tf2
DOID:8618	DISEASES	3.55608	6.67057	8.68465	0.253698	ZEB2_TFAP4	-1.33607	Oral cavity cancer	ZEB2	TFAP4	TRUE	FALSE	TRUE	FALSE	0.526432	tf1.or.tf2
HP:0000377	HPO	3.10648	3.3444	10.4359	-2.10931	TWIST1_FLI1	1.6414	Abnormality of the pinna	TWIST1	FLI1	TRUE	TRUE	TRUE	TRUE	0.52643	tf1.or.tf2
GO:0016363	GO	7.78257	1.45223	4.96426	0.897402	FOS_CEBPB	0.278845	nuclear matrix	FOS	CEBPB	FALSE	TRUE	TRUE	FALSE	0.526385	tf1.or.tf2
HP:0011792	HPO	4.08558	3.98666	9.8262	-0.839929	MITF_ETV4	0.646319	Neoplasm by histology	MITF	ETV4	TRUE	FALSE	TRUE	FALSE	0.52635	tf1.or.tf2
ICD10:C83	DISEASES	1.63964	7.1737	9.29538	-0.0410766	ELF3_FOXO1	-0.0893009	ICD10:C83	ELF3	FOXO1	FALSE	TRUE	TRUE	FALSE	0.526281	tf1.or.tf2
DOID:9252	DISEASES	3.2127	4.35187	9.45272	-1.72398	SREBF2_E2F1	0.10886	Amino acid metabolic disorder	SREBF2	E2F1	TRUE	FALSE	TRUE	FALSE	0.526261	tf1.or.tf2
DOID:1247	DISEASES	2.51453	5.86654	9.4126	-0.635913	MXI1_FLI1	-0.00691706	Blood coagulation disease	MXI1	FLI1	FALSE	TRUE	TRUE	FALSE	0.52625	tf1.or.tf2
DOID:11502	DISEASES	4.66842	4.30803	8.86192	-1.26594	TWIST1_ERG	-0.541894	Mitral valve insufficiency	TWIST1	ERG	TRUE	FALSE	TRUE	FALSE	0.52623	tf1.or.tf2
ICD10:Q02	DISEASES	2.46322	2.61157	11.8524	-1.3038	MYCN_FLI1	4.2411	ICD10:Q02	MYCN	FLI1	TRUE	FALSE	TRUE	FALSE	0.526206	tf1.or.tf2
HP:0007364	HPO	3.499	2.82442	11.313	-0.89442	MEIS2_ELF1	-0.664701	Aplasia/Hypoplasia of the cerebrum	MEIS2	ELF1	TRUE	FALSE	TRUE	FALSE	0.526186	tf1.or.tf2
HP:0025033	HPO	3.15079	3.51354	11.2347	-1.06412	MYC_ETV1	-0.642923	Abnormality of digestive system morphology	MYC	ETV1	TRUE	FALSE	TRUE	FALSE	0.526147	tf1.or.tf2
HP:0005105	HPO	2.1746	4.01307	11.8007	-1.62945	FOXP1_FLI1	1.60612	Abnormal nasal morphology	FOXP1	FLI1	TRUE	TRUE	TRUE	TRUE	0.526085	tf1.or.tf2
DOID:2876	DISEASES	3.49945	4.94197	9.52103	-0.698362	FOXM1_FLI1	0.909747	Laryngeal squamous cell carcinoma	FOXM1	FLI1	TRUE	FALSE	TRUE	FALSE	0.526061	tf1.or.tf2
HP:0010978	HPO	4.82597	3.42057	8.38963	-1.59388	MEIS2_ETV4	0.505561	Abnormality of immune system physiology	MEIS2	ETV4	TRUE	FALSE	TRUE	FALSE	0.526023	tf1.or.tf2
ICD10:C222	DISEASES	5.75146	5.71456	7.82104	-0.0266305	MYCN_ERG	2.64464	ICD10:C222	MYCN	ERG	TRUE	FALSE	TRUE	FALSE	0.52598	tf1.or.tf2
HP:0012252	HPO	8.30951	8.82106	11.4341	-1.19589	MITF_FLI1	1.55677	Abnormal respiratory system morphology	MITF	FLI1	TRUE	TRUE	TRUE	TRUE	0.525952	tf1.and.tf2
HP:0005288	HPO	3.5325	2.94313	10.2509	-1.89214	MITF_FLI1	1.15834	Abnormality of the nares	MITF	FLI1	FALSE	TRUE	TRUE	FALSE	0.525946	tf1.or.tf2
HP:0008050	HPO	3.15177	3.79114	10.6727	-1.47522	MAFF_FLI1	3.87106	Abnormality of the palpebral fissures	MAFF	FLI1	FALSE	TRUE	TRUE	FALSE	0.525945	tf1.or.tf2
HP:0100886	HPO	2.44445	3.81306	10.951	-2.24429	MYCN_TCF3	-1.49546	Abnormality of globe location	MYCN	TCF3	FALSE	TRUE	TRUE	FALSE	0.525856	tf1.or.tf2
DOID:552	DISEASES	4.63498	3.40857	9.70102	-1.23733	XBP1_CEBPD	-1.09042	Pneumonia	XBP1	CEBPD	TRUE	FALSE	TRUE	FALSE	0.525819	tf1.or.tf2
HP:0040069	HPO	2.68904	3.02671	11.2776	-2.0273	FOXP1_FLI1	-1.3893	Abnormality of lower limb bone	FOXP1	FLI1	FALSE	TRUE	TRUE	FALSE	0.525815	tf1.or.tf2
ICD10:C3	DISEASES	3.16701	5.2263	9.31019	-0.917481	CDX2_FLI1	-2.45372	ICD10:C3	CDX2	FLI1	TRUE	FALSE	TRUE	FALSE	0.525808	tf1.or.tf2
HP:0000925	HPO	2.82276	2.43649	11.89	-1.54806	PDX1_FLI1	1.12363	Abnormality of the vertebral column	PDX1	FLI1	FALSE	TRUE	TRUE	FALSE	0.52579	tf1.or.tf2
DOID:3479	DISEASES	3.76002	3.76455	9.92038	-1.30271	MITF_FLI1	7.00584	Uveal cancer	MITF	FLI1	TRUE	FALSE	TRUE	FALSE	0.525753	tf1.or.tf2
HP:0011849	HPO	4.27253	2.02442	10.5083	-1.06713	MITF_TEAD4	0.689804	Abnormal bone ossification	MITF	TEAD4	TRUE	FALSE	TRUE	FALSE	0.525731	tf1.or.tf2
HP:0011297	HPO	2.06289	2.92652	11.7811	-2.50969	MYCN_FLI1	4.60986	Abnormality of digit	MYCN	FLI1	TRUE	TRUE	TRUE	TRUE	0.525719	tf1.or.tf2
HP:0002577	HPO	3.75789	4.08242	10.2671	-0.78025	MITF_FLI1	2.08219	Abnormality of the stomach	MITF	FLI1	TRUE	TRUE	TRUE	TRUE	0.525712	tf1.or.tf2
DOID:3082	DISEASES	4.32411	2.34648	10.8838	-1.21013	NANOG_FLI1	1.21673	Interstitial lung disease	NANOG	FLI1	FALSE	TRUE	TRUE	FALSE	0.525693	tf1.or.tf2
HP:0100360	HPO	4.18087	3.41159	8.73074	-2.20893	MYOD1_FLI1	0.274873	Contractures of the joints of the upper limbs	MYOD1	FLI1	TRUE	FALSE	TRUE	FALSE	0.525678	tf1.or.tf2
GO:0008134	GO	4.76747	1.61097	10.3245	-0.4056	JUN_ELK1	6.33228	transcription factor binding	JUN	ELK1	TRUE	FALSE	TRUE	FALSE	0.525637	tf1.or.tf2
HP:0000729	HPO	4.86581	6.15863	7.48512	-0.707799	SOX2_TEAD4	0.150266	Autistic behavior	SOX2	TEAD4	TRUE	FALSE	TRUE	FALSE	0.525608	tf1.or.tf2
HP:0000252	HPO	4.12044	4.73402	9.70909	-0.393156	MYOD1_MEIS2	-0.186393	Microcephaly	MYOD1	MEIS2	FALSE	TRUE	TRUE	FALSE	0.525582	tf1.or.tf2
GO:0006366	GO	4.22133	4.54839	10.5734	0.457813	MNT_FLI1	9.13349	transcription by RNA polymerase II	MNT	FLI1	TRUE	FALSE	TRUE	FALSE	0.525578	tf1.or.tf2
HP:0002118	HPO	5.24554	4.33149	8.43655	-0.285726	PKNOX1_SOX2	0.150266	Abnormality of the cerebral ventricles	PKNOX1	SOX2	FALSE	TRUE	TRUE	FALSE	0.525489	tf1.or.tf2
HP:0009122	HPO	2.96913	3.35047	11.7964	-0.810938	ARNT_FLI1	2.78966	Aplasia/hypoplasia affecting bones of the axial skeleton	ARNT	FLI1	FALSE	TRUE	TRUE	FALSE	0.525332	tf1.or.tf2
DOID:8398	DISEASES	3.91187	2.22775	10.3718	-2.34341	HIF1A_ETV1	3.38673	Osteoarthritis	HIF1A	ETV1	TRUE	FALSE	TRUE	FALSE	0.52533	tf1.or.tf2
DOID:4074	DISEASES	3.26944	4.03882	11.0962	0.113815	PDX1_ERG	0.130024	Pancreatic adenocarcinoma	PDX1	ERG	TRUE	FALSE	TRUE	FALSE	0.525316	tf1.or.tf2
HP:0200006	HPO	3.67139	2.88151	11.1892	-0.68585	USF1_FLI1	5.28893	Slanting of the palpebral fissure	USF1	FLI1	FALSE	TRUE	TRUE	FALSE	0.525298	tf1.or.tf2
GO:0000122	GO	3.91793	7.65912	9.55752	-0.469063	MNT_CUX1	-0.964559	negative regulation of transcription by RNA polymerase II	MNT	CUX1	TRUE	TRUE	TRUE	TRUE	0.525291	tf1.or.tf2
HP:0009815	HPO	3.80587	2.96858	10.0295	-1.66227	MYCN_TFAP4	-1.92586	Aplasia/hypoplasia of the extremities	MYCN	TFAP4	TRUE	FALSE	TRUE	FALSE	0.525252	tf1.or.tf2
HP:0002118	HPO	3.37079	6.11898	11.6484	1.4464	ATF1_FLI1	9.15948	Abnormality of the cerebral ventricles	ATF1	FLI1	FALSE	TRUE	TRUE	FALSE	0.525215	tf1.or.tf2
HP:0011138	HPO	3.52705	2.62847	10.3962	-1.91564	TWIST1_RFX5	-0.810924	Abnormality of skin adnexa morphology	TWIST1	RFX5	TRUE	FALSE	TRUE	FALSE	0.5252	tf1.or.tf2
DOID:1682	DISEASES	2.67457	3.18294	9.93417	-2.86998	PBX3_FLI1	0.464412	Congenital heart disease	PBX3	FLI1	TRUE	FALSE	TRUE	FALSE	0.52517	tf1.or.tf2
DOID:4897	DISEASES	3.2291	3.97663	10.4056	-0.868026	HIF1A_ETV1	-0.743107	Bile duct carcinoma	HIF1A	ETV1	TRUE	FALSE	TRUE	FALSE	0.525117	tf1.or.tf2
ICD10:C833	DISEASES	4.18709	3.4144	10.0153	-1.17925	FOXP1_FLI1	-1.46531	ICD10:C833	FOXP1	FLI1	TRUE	FALSE	TRUE	FALSE	0.525018	tf1.or.tf2
GO:0016604	GO	6.01206	4.77456	10.282	9.035	MYOD1_FLI1	1.12483	nuclear body	MYOD1	FLI1	TRUE	TRUE	TRUE	TRUE	0.524963	tf1.or.tf2
ICD10:Q23	DISEASES	3.07698	3.77975	10.186	-1.49906	TWIST1_TFAP4	-1.4321	ICD10:Q23	TWIST1	TFAP4	TRUE	FALSE	TRUE	FALSE	0.524926	tf1.or.tf2
HP:0001098	HPO	5.1449	5.03037	9.41924	1.09061	MITF_MEIS2	-1.31566	Abnormal fundus morphology	MITF	MEIS2	TRUE	FALSE	TRUE	FALSE	0.524906	tf1.or.tf2
DOID:1115	DISEASES	4.23332	4.01211	10.8299	0.598564	HIF1A_ETV4	3.06771	Sarcoma	HIF1A	ETV4	TRUE	TRUE	TRUE	TRUE	0.524892	tf1.or.tf2
HP:0010674	HPO	3.57685	3.2502	9.77785	-2.0836	TCF12_MEIS2	-1.24975	Abnormality of the curvature of the vertebral column	TCF12	MEIS2	FALSE	TRUE	TRUE	FALSE	0.524874	tf1.or.tf2
DOID:3717	DISEASES	2.26575	4.02122	11.2556	-0.551737	HIF1A_FLI1	1.21856	Gastric adenocarcinoma	HIF1A	FLI1	TRUE	FALSE	TRUE	FALSE	0.52485	tf1.or.tf2
DOID:0060116	DISEASES	4.26641	4.45784	8.69423	-1.59015	FOXP1_ELK1	-1.74781	Sensory system cancer	FOXP1	ELK1	FALSE	TRUE	TRUE	FALSE	0.524805	tf1.or.tf2
ICD10:G7	DISEASES	3.90053	3.97932	9.80948	-1.03011	NANOG_TFAP4	-0.856674	ICD10:G7	NANOG	TFAP4	TRUE	FALSE	TRUE	FALSE	0.52479	tf1.or.tf2
GO:0010628	GO	5.47059	4.08523	7.85435	-0.530839	CEBPB_NFE2L2	-0.59428	positive regulation of gene expression	CEBPB	NFE2L2	FALSE	TRUE	TRUE	FALSE	0.524723	tf1.or.tf2
DOID:1520	DISEASES	5.64957	1.97889	11.2324	0.0110034	CDX2_ERG	2.30204	Colon carcinoma	CDX2	ERG	TRUE	FALSE	TRUE	FALSE	0.524681	tf1.or.tf2
ICD10:M32	DISEASES	3.90723	3.70393	9.71488	-1.45649	POU4F2_ELF1	0.337103	ICD10:M32	POU4F2	ELF1	FALSE	TRUE	TRUE	FALSE	0.524657	tf1.or.tf2
HP:0004322	HPO	3.57314	2.95883	11.5644	-0.356095	ARNT_MEIS2	-0.794696	Short stature	ARNT	MEIS2	FALSE	TRUE	TRUE	FALSE	0.524653	tf1.or.tf2
HP:0005105	HPO	2.75948	2.63366	11.1105	-2.30005	TCF12_FLI1	1.09994	Abnormal nasal morphology	TCF12	FLI1	FALSE	TRUE	TRUE	FALSE	0.524632	tf1.or.tf2
HP:0031093	HPO	2.64519	6.02903	10.088	-1.36847	MITF_TEAD4	-0.201241	Abnormal breast morphology	MITF	TEAD4	TRUE	FALSE	TRUE	FALSE	0.524615	tf1.or.tf2
HP:0010674	HPO	2.94874	2.53613	11.2955	-1.873	TWIST1_FLI1	-1.21153	Abnormality of the curvature of the vertebral column	TWIST1	FLI1	TRUE	TRUE	TRUE	TRUE	0.524589	tf1.or.tf2
DOID:2978	DISEASES	2.68742	5.04887	10.6377	0.221951	FOXA2_ETV1	10.4028	Carbohydrate metabolic disorder	FOXA2	ETV1	TRUE	FALSE	TRUE	FALSE	0.524529	tf1.or.tf2
DOID:2871	DISEASES	2.54857	5.36636	9.66356	-0.780026	MYCN_TCF3	-1.51508	Endometrial carcinoma	MYCN	TCF3	TRUE	FALSE	TRUE	FALSE	0.524521	tf1.or.tf2
HP:0002007	HPO	7.30251	5.43164	3.66878	-1.47572	E2F7_FLI1	0.150266	Frontal bossing	E2F7	FLI1	FALSE	TRUE	TRUE	FALSE	0.524499	tf1.or.tf2
HP:0002088	HPO	4.1802	6.00315	8.69024	-0.520731	FOXP1_MEIS2	-1.95	Abnormal lung morphology	FOXP1	MEIS2	TRUE	FALSE	TRUE	FALSE	0.524491	tf1.or.tf2
DOID:3963	DISEASES	2.79324	3.49857	10.285	-1.9217	MYCN_FLI1	0.108006	Thyroid carcinoma	MYCN	FLI1	TRUE	FALSE	TRUE	FALSE	0.524482	tf1.or.tf2
HP:0002118	HPO	3.8948	3.27458	10.6298	-0.646783	BATF_FLI1	8.54028	Abnormality of the cerebral ventricles	BATF	FLI1	FALSE	TRUE	TRUE	FALSE	0.524394	tf1.or.tf2
HP:0001273	HPO	4.33386	2.0026	10.4414	-0.997111	NEUROD1_FLI1	7.37412	Abnormal corpus callosum morphology	NEUROD1	FLI1	FALSE	TRUE	TRUE	FALSE	0.524348	tf1.or.tf2
DOID:0060116	DISEASES	1.22589	6.19995	10.9473	0.689496	ELF1_FOXA2	-0.775535	Sensory system cancer	ELF1	FOXA2	TRUE	FALSE	TRUE	FALSE	0.524237	tf1.or.tf2
HP:0000549	HPO	2.53765	3.54235	11.4647	-1.65347	FOXP1_ETV4	-1.0444	Abnormal conjugate eye movement	FOXP1	ETV4	TRUE	FALSE	TRUE	FALSE	0.524207	tf1.or.tf2
HP:0001384	HPO	4.0202	2.90389	9.4189	-1.98066	USF1_FLI1	0.525234	Abnormality of the hip joint	USF1	FLI1	FALSE	TRUE	TRUE	FALSE	0.524171	tf1.or.tf2
ICD10:Q78	DISEASES	5.65096	5.06139	7.37093	-1.35388	MITF_TFAP4	-1.77761	ICD10:Q78	MITF	TFAP4	TRUE	FALSE	TRUE	FALSE	0.524087	tf1.or.tf2
HP:0000525	HPO	3.19594	3.99471	10.5137	-1.3605	PDX1_FLI1	1.6934	Abnormality iris morphology	PDX1	FLI1	FALSE	TRUE	TRUE	FALSE	0.524037	tf1.or.tf2
HP:0010938	HPO	3.87839	2.35702	10.2352	-1.66833	PDX1_MEIS2	0.917292	Abnormality of the external nose	PDX1	MEIS2	TRUE	TRUE	TRUE	TRUE	0.523933	tf1.or.tf2
HP:0000534	HPO	4.07468	4.68899	9.9128	-0.19457	MITF_MAX	-1.75276	Abnormal eyebrow morphology	MITF	MAX	TRUE	FALSE	TRUE	FALSE	0.523791	tf1.or.tf2
HP:0030669	HPO	2.6919	3.31848	11.2895	-1.72901	MAF_ETV4	9.0493	Abnormal ocular adnexa morphology	MAF	ETV4	TRUE	FALSE	TRUE	FALSE	0.523751	tf1.or.tf2
HP:0100886	HPO	3.15968	2.52504	10.4874	-2.38141	PBX3_TCF3	-0.756826	Abnormality of globe location	PBX3	TCF3	FALSE	TRUE	TRUE	FALSE	0.523692	tf1.or.tf2
GO:0005789	GO	3.38092	6.26138	10.998	-0.732585	SREBF2_ERG	8.49236	endoplasmic reticulum membrane	SREBF2	ERG	TRUE	FALSE	TRUE	FALSE	0.523684	tf1.or.tf2
HP:0005105	HPO	2.52087	4.83529	11.4264	-0.858505	MYCN_RFX5	-0.88056	Abnormal nasal morphology	MYCN	RFX5	TRUE	FALSE	TRUE	FALSE	0.523675	tf1.or.tf2
DOID:327	DISEASES	5.29087	6.90305	5.91901	-1.38401	TCF12_ERG	-0.781961	Syringomyelia	TCF12	ERG	TRUE	FALSE	TRUE	FALSE	0.523657	tf1.or.tf2
HP:0001547	HPO	4.49917	3.77434	8.0816	-2.08977	MYOD1_FLI1	3.19209	Abnormality of the rib cage	MYOD1	FLI1	FALSE	TRUE	TRUE	FALSE	0.52365	tf1.or.tf2
HP:0030669	HPO	3.48789	1.93047	11.0236	-1.6852	TWIST1_RFX5	-0.709815	Abnormal ocular adnexa morphology	TWIST1	RFX5	TRUE	FALSE	TRUE	FALSE	0.523599	tf1.or.tf2
HP:0002012	HPO	3.01109	2.09591	11.6412	-1.64776	NEUROD1_RFX5	1.5197	Abnormality of the abdominal organs	NEUROD1	RFX5	FALSE	TRUE	TRUE	FALSE	0.523585	tf1.or.tf2
HP:0000177	HPO	4.48657	4.15757	8.1947	-1.73569	MEIS2_FLI1	1.02512	Abnormality of upper lip	MEIS2	FLI1	TRUE	TRUE	TRUE	TRUE	0.523561	tf1.or.tf2
ICD10:J969	DISEASES	4.51916	3.91013	9.31704	-1.13722	PBX3_TFAP4	0.112928	ICD10:J969	PBX3	TFAP4	TRUE	FALSE	TRUE	FALSE	0.52338	tf1.or.tf2
DOID:11162	DISEASES	3.9354	4.56484	9.28193	-0.934304	MYOD1_ERG	-0.581171	Respiratory failure	MYOD1	ERG	TRUE	FALSE	TRUE	FALSE	0.523372	tf1.or.tf2
GO:0070848	GO	8.68701	8.42095	-0.13716	-0.0936119	MXI1_MEIS2	-0.780251	response to growth factor	MXI1	MEIS2	FALSE	TRUE	TRUE	FALSE	0.523302	tf1.or.tf2
DOID:628	DISEASES	4.52365	3.43638	10.5219	-0.132034	PDX1_RFX5	0.10886	Combined T cell and B cell immunodeficiency	PDX1	RFX5	TRUE	TRUE	TRUE	TRUE	0.523293	tf1.or.tf2
GO:0032991	GO	4.35683	3.32368	10.581	0.20548	SOX9_ETV1	0.103464	protein-containing complex	SOX9	ETV1	TRUE	FALSE	TRUE	FALSE	0.523198	tf1.or.tf2
HP:0100886	HPO	2.74391	2.67064	11.4537	-1.86641	NANOG_TCF3	-0.805043	Abnormality of globe location	NANOG	TCF3	FALSE	TRUE	TRUE	FALSE	0.523147	tf1.or.tf2
DOID:4043	DISEASES	5.01485	3.84806	9.72336	-0.245598	NANOG_FOXO1	-0.597921	Skeletal muscle cancer	NANOG	FOXO1	TRUE	TRUE	TRUE	TRUE	0.523114	tf1.or.tf2
DOID:0060116	DISEASES	3.22482	4.14872	11.6075	0.962566	MYCN_FLI1	4.6245	Sensory system cancer	MYCN	FLI1	TRUE	FALSE	TRUE	FALSE	0.523057	tf1.or.tf2
HP:0000159	HPO	2.59364	3.3219	11.4012	-1.72543	MYCN_ETV1	1.87186	Abnormal lip morphology	MYCN	ETV1	TRUE	FALSE	TRUE	FALSE	0.523022	tf1.or.tf2
DOID:1115	DISEASES	2.77169	3.49373	10.7112	-1.33152	TCF12_CUX1	-0.332572	Sarcoma	TCF12	CUX1	TRUE	FALSE	TRUE	FALSE	0.52302	tf1.or.tf2
HP:0005656	HPO	1.9492	5.78874	10.7245	-1.83689	MYCN_FLI1	0.542121	Positional foot deformity	MYCN	FLI1	FALSE	TRUE	TRUE	FALSE	0.522959	tf1.or.tf2
DOID:419	DISEASES	3.6849	3.38838	10.1319	-1.39868	PDX1_FLI1	2.4005	Scleroderma	PDX1	FLI1	FALSE	TRUE	TRUE	FALSE	0.522949	tf1.or.tf2
DOID:0060061	DISEASES	4.13678	4.97873	8.88951	-0.764315	MXI1_ETV1	-1.18283	Cutaneous T cell lymphoma	MXI1	ETV1	TRUE	FALSE	TRUE	FALSE	0.522927	tf1.or.tf2
HP:0004328	HPO	3.54824	2.82542	10.3373	-1.71661	ZHX2_FLI1	0.248277	Abnormal anterior segment morphology	ZHX2	FLI1	FALSE	TRUE	TRUE	FALSE	0.522914	tf1.or.tf2
ICD10:C91	DISEASES	2.72607	6.81117	7.79505	-1.27753	PBX3_TCF3	-0.0736765	ICD10:C91	PBX3	TCF3	FALSE	TRUE	TRUE	FALSE	0.522885	tf1.or.tf2
HP:0011032	HPO	3.02644	4.31252	10.7452	-1.10719	PDX1_TCF3	2.84005	Abnormality of fluid regulation	PDX1	TCF3	TRUE	TRUE	TRUE	TRUE	0.522699	tf1.or.tf2
DOID:5656	DISEASES	3.7268	3.9945	10.0458	-0.761516	POU4F2_TFAP4	-0.215684	Cranial nerve disease	POU4F2	TFAP4	TRUE	FALSE	TRUE	FALSE	0.522675	tf1.or.tf2
ICD10:Q7	DISEASES	3.96449	3.02181	9.70094	-2.11516	SPI1_MAX	0.346672	ICD10:Q7	SPI1	MAX	TRUE	FALSE	TRUE	FALSE	0.522628	tf1.or.tf2
HP:0011314	HPO	2.57852	3.45155	11.419	-1.62277	MYCN_FLI1	1.4583	Abnormality of long bone morphology	MYCN	FLI1	FALSE	TRUE	TRUE	FALSE	0.522511	tf1.or.tf2
HP:0000422	HPO	3.89552	3.62282	9.90857	-1.10786	PDX1_MEIS2	-1.2078	Abnormality of the nasal bridge	PDX1	MEIS2	FALSE	TRUE	TRUE	FALSE	0.52251	tf1.or.tf2
HP:0012647	HPO	3.16096	3.77505	10.5254	-1.47438	FOXP1_CUX1	-0.664492	Abnormal inflammatory response	FOXP1	CUX1	TRUE	FALSE	TRUE	FALSE	0.522474	tf1.or.tf2
HP:0010978	HPO	3.03969	5.47096	11.584	0.57499	MYCN_TCF3	-1.11376	Abnormality of immune system physiology	MYCN	TCF3	FALSE	TRUE	TRUE	FALSE	0.5224	tf1.or.tf2
HP:0011968	HPO	3.64639	3.68118	10.704	-0.594255	MEIS2_FLI1	-0.629324	Feeding difficulties	MEIS2	FLI1	FALSE	TRUE	TRUE	FALSE	0.52236	tf1.or.tf2
HP:0003330	HPO	2.78655	3.7015	11.2014	-1.36659	MITF_TCF3	-1.53734	Abnormal bone structure	MITF	TCF3	TRUE	FALSE	TRUE	FALSE	0.522333	tf1.or.tf2
HP:0000240	HPO	2.82419	2.47844	11.6336	-1.63785	MYOD1_FLI1	-1.64925	Abnormality of skull size	MYOD1	FLI1	FALSE	TRUE	TRUE	FALSE	0.522308	tf1.or.tf2
ICD10:I21	DISEASES	3.10976	4.24885	10.3032	-0.656576	NANOG_TFAP4	-0.832967	ICD10:I21	NANOG	TFAP4	TRUE	FALSE	TRUE	FALSE	0.522295	tf1.or.tf2
HP:0011297	HPO	2.66821	3.64574	11.4294	-1.33769	PDX1_CUX1	-1.83403	Abnormality of digit	PDX1	CUX1	TRUE	FALSE	TRUE	FALSE	0.522275	tf1.or.tf2
HP:0030669	HPO	2.52675	4.05451	11.4353	-1.28226	TCF3_RFX5	-0.679393	Abnormal ocular adnexa morphology	TCF3	RFX5	TRUE	FALSE	TRUE	FALSE	0.522247	tf1.or.tf2
DOID:1115	DISEASES	3.40705	3.46593	11.0104	-0.39121	MAX_FLI1	3.27682	Sarcoma	MAX	FLI1	TRUE	TRUE	TRUE	TRUE	0.522218	tf1.or.tf2
HP:0031093	HPO	4.95215	2.40525	8.90877	-1.33245	TWIST1_ETV1	2.41195	Abnormal breast morphology	TWIST1	ETV1	TRUE	FALSE	TRUE	FALSE	0.522208	tf1.or.tf2
HP:0009122	HPO	2.82477	1.7677	11.8483	-1.85983	HIF1A_FLI1	4.54092	Aplasia/hypoplasia affecting bones of the axial skeleton	HIF1A	FLI1	FALSE	TRUE	TRUE	FALSE	0.522129	tf1.or.tf2
ICD10:I319	DISEASES	3.51745	4.46707	9.67356	-0.849465	TWIST1_TFAP4	-0.121364	ICD10:I319	TWIST1	TFAP4	TRUE	FALSE	TRUE	FALSE	0.522121	tf1.or.tf2
HP:0007369	HPO	3.08326	4.09642	11.6181	-0.199652	FOXP1_FLI1	10.6052	Atrophy/Degeneration affecting the cerebrum	FOXP1	FLI1	FALSE	TRUE	TRUE	FALSE	0.522112	tf1.or.tf2
HP:0000159	HPO	2.42752	7.13282	8.55125	-2.51994	NEUROD1_FLI1	7.77591	Abnormal lip morphology	NEUROD1	FLI1	FALSE	TRUE	TRUE	FALSE	0.522106	tf1.or.tf2
GO:0000978	GO	7.34115	6.98919	3.11641	0.0976071	E2F7_MAX	0.103464	RNA polymerase II proximal promoter sequence-specific DNA binding	E2F7	MAX	TRUE	FALSE	TRUE	FALSE	0.522091	tf1.or.tf2
DOID:10908	DISEASES	3.7892	2.82601	9.68756	-2.48435	POU4F2_ERG	0.0778545	Hydrocephalus	POU4F2	ERG	TRUE	FALSE	TRUE	FALSE	0.522081	tf1.or.tf2
HP:0005105	HPO	2.36295	5.30948	10.851	-1.33582	BHLHE40_FLI1	1.16089	Abnormal nasal morphology	BHLHE40	FLI1	FALSE	TRUE	TRUE	FALSE	0.522029	tf1.or.tf2
HP:0001155	HPO	3.04273	2.59959	11.7489	-1.08764	PDX1_TCF3	-1.60664	Abnormality of the hand	PDX1	TCF3	TRUE	FALSE	TRUE	FALSE	0.522017	tf1.or.tf2
DOID:0060119	DISEASES	3.37314	2.6658	11.731	-0.403965	HIF1A_FLI1	1.98375	Pharynx cancer	HIF1A	FLI1	TRUE	FALSE	TRUE	FALSE	0.521886	tf1.or.tf2
HP:0009122	HPO	3.59316	2.84261	10.9452	-0.936882	ZHX2_FLI1	3.07086	Aplasia/hypoplasia affecting bones of the axial skeleton	ZHX2	FLI1	FALSE	TRUE	TRUE	FALSE	0.521816	tf1.or.tf2
GO:0003713	GO	4.75441	6.26786	9.02115	1.39999	NCOA1_TFAP4	-1.83955	transcription coactivator activity	NCOA1	TFAP4	TRUE	TRUE	TRUE	TRUE	0.521713	tf1.or.tf2
HP:0002577	HPO	4.10098	2.4897	10.0894	-1.29755	MXI1_FLI1	-0.590042	Abnormality of the stomach	MXI1	FLI1	FALSE	TRUE	TRUE	FALSE	0.521706	tf1.or.tf2
HP:0001155	HPO	3.26677	4.14368	10.759	-0.786347	PDX1_MEIS2	0.268473	Abnormality of the hand	PDX1	MEIS2	TRUE	TRUE	TRUE	TRUE	0.52165	tf1.or.tf2
DOID:2174	DISEASES	4.57781	3.86045	9.94905	-0.250347	FOXK2_E2F1	11.601	Ocular cancer	FOXK2	E2F1	FALSE	TRUE	TRUE	FALSE	0.521595	tf1.or.tf2
HP:0009122	HPO	2.81747	4.69747	10.1318	-1.78288	NFE2_FLI1	10.413	Aplasia/hypoplasia affecting bones of the axial skeleton	NFE2	FLI1	FALSE	TRUE	TRUE	FALSE	0.521534	tf1.or.tf2
HP:0002088	HPO	2.91294	4.01679	11.3024	-0.82426	MYCN_FLI1	-1.6521	Abnormal lung morphology	MYCN	FLI1	FALSE	TRUE	TRUE	FALSE	0.521527	tf1.or.tf2
HP:0011017	HPO	6.77774	7.34318	5.98596	1.57117	FOXK2_SPIB	10.682	Abnormality of cell physiology	FOXK2	SPIB	FALSE	TRUE	TRUE	FALSE	0.521516	tf1.or.tf2
HP:0000549	HPO	3.58136	4.56838	9.63795	-1.22065	MITF_ELK1	3.71405	Abnormal conjugate eye movement	MITF	ELK1	TRUE	FALSE	TRUE	FALSE	0.521479	tf1.or.tf2
HP:0000290	HPO	4.85562	4.51976	10.1218	1.2216	PDX1_MEIS2	-0.618074	Abnormality of the forehead	PDX1	MEIS2	TRUE	TRUE	TRUE	TRUE	0.521458	tf1.or.tf2
DOID:0060116	DISEASES	4.49935	4.21242	10.1161	0.307683	ZHX2_E2F1	1.48491	Sensory system cancer	ZHX2	E2F1	FALSE	TRUE	TRUE	FALSE	0.521453	tf1.or.tf2
HP:0000818	HPO	3.53068	2.98861	11.6158	-0.203977	PDX1_TFAP4	-1.13373	Abnormality of the endocrine system	PDX1	TFAP4	TRUE	FALSE	TRUE	FALSE	0.521448	tf1.or.tf2
DOID:5517	DISEASES	2.4435	3.47649	10.781	-1.47019	FLI1_SOX2	0.10886	Stomach carcinoma	FLI1	SOX2	FALSE	TRUE	TRUE	FALSE	0.521385	tf1.or.tf2
GO:0008285	GO	8.06796	7.18258	1.36939	-0.390767	ASCL1_TFAP4	-1.09476	negative regulation of cell proliferation	ASCL1	TFAP4	FALSE	TRUE	TRUE	FALSE	0.521277	tf1.or.tf2
DOID:3459	DISEASES	2.3838	3.22376	11.6223	-0.723207	HIF1A_ETV1	0.0445629	Breast carcinoma	HIF1A	ETV1	TRUE	FALSE	TRUE	FALSE	0.521118	tf1.or.tf2
DOID:3246	DISEASES	5.52541	6.09451	6.96506	-0.652839	NANOG_MAX	-1.36359	Embryonal rhabdomyosarcoma	NANOG	MAX	TRUE	FALSE	TRUE	FALSE	0.521113	tf1.or.tf2
HP:0010978	HPO	3.32635	3.08232	10.6832	-1.43977	NEUROD1_RFX5	-0.311123	Abnormality of immune system physiology	NEUROD1	RFX5	FALSE	TRUE	TRUE	FALSE	0.521108	tf1.or.tf2
HP:0001627	HPO	3.14265	1.56795	11.9011	-1.39947	FOXP1_FLI1	10.4691	Abnormal heart morphology	FOXP1	FLI1	FALSE	TRUE	TRUE	FALSE	0.521108	tf1.or.tf2
ICD10:O723	DISEASES	2.52539	6.17893	8.97593	-0.583761	MXI1_FLI1	-0.00704909	ICD10:O723	MXI1	FLI1	FALSE	TRUE	TRUE	FALSE	0.521095	tf1.or.tf2
DOID:2891	DISEASES	5.05045	4.15425	9.02686	-0.65839	BHLHE40_FLI1	2.98268	Thyroid adenoma	BHLHE40	FLI1	FALSE	TRUE	TRUE	FALSE	0.521079	tf1.or.tf2
HP:0003272	HPO	2.91401	2.99423	10.9754	-1.81437	ELF3_FLI1	0.74229	Abnormality of the hip bone	ELF3	FLI1	FALSE	TRUE	TRUE	FALSE	0.521056	tf1.or.tf2
HP:0002683	HPO	2.79392	3.51301	11.3359	-1.27414	PDX1_CUX1	-1.49602	Abnormality of the calvaria	PDX1	CUX1	TRUE	FALSE	TRUE	FALSE	0.521002	tf1.or.tf2
ICD10:G10	DISEASES	0.902968	7.27362	10.7227	1.51105	SREBF2_RCOR1	-0.690291	ICD10:G10	SREBF2	RCOR1	TRUE	TRUE	TRUE	TRUE	0.520986	tf1.or.tf2
DOID:8947	DISEASES	8.11911	8.66739	2.89463	-0.643704	PDX1_FOXO1	-0.286152	Diabetic retinopathy	PDX1	FOXO1	FALSE	TRUE	TRUE	FALSE	0.520979	tf1.or.tf2
GO:0045892	GO	4.97675	4.14956	8.80544	-0.0831061	FOXP2_ETV1	-1.01869	negative regulation of transcription, DNA-templated	FOXP2	ETV1	TRUE	FALSE	TRUE	FALSE	0.520965	tf1.or.tf2
HP:0000256	HPO	3.47042	3.37077	11.3084	-0.353539	PDX1_FLI1	1.0859	Macrocephaly	PDX1	FLI1	FALSE	TRUE	TRUE	FALSE	0.520905	tf1.or.tf2
ICD10:Q234	DISEASES	4.3922	5.36455	7.72043	-1.50025	FOXP1_FLI1	-0.564243	ICD10:Q234	FOXP1	FLI1	TRUE	FALSE	TRUE	FALSE	0.520902	tf1.or.tf2
HP:0000159	HPO	2.55169	7.43439	9.85118	-0.688597	MNT_MEIS2	4.16347	Abnormal lip morphology	MNT	MEIS2	FALSE	TRUE	TRUE	FALSE	0.520893	tf1.or.tf2
HP:0000534	HPO	3.18454	3.5337	10.5601	-1.48328	USF1_FLI1	4.77364	Abnormal eyebrow morphology	USF1	FLI1	FALSE	TRUE	TRUE	FALSE	0.520812	tf1.or.tf2
HP:0008050	HPO	3.49962	2.80612	10.3095	-1.7391	MYOD1_FLI1	5.10942	Abnormality of the palpebral fissures	MYOD1	FLI1	FALSE	TRUE	TRUE	FALSE	0.520799	tf1.or.tf2
HP:0002118	HPO	3.38149	4.07931	11.4276	0.103556	ATF3_FLI1	8.87747	Abnormality of the cerebral ventricles	ATF3	FLI1	FALSE	TRUE	TRUE	FALSE	0.520753	tf1.or.tf2
HP:0001595	HPO	3.25955	2.09097	11.1336	-1.68603	ZHX2_FLI1	0.496813	Abnormality of the hair	ZHX2	FLI1	FALSE	TRUE	TRUE	FALSE	0.520735	tf1.or.tf2
HP:0000464	HPO	2.5109	3.57199	11.4699	-1.5145	MYCN_FLI1	1.52666	Abnormality of the neck	MYCN	FLI1	FALSE	TRUE	TRUE	FALSE	0.520728	tf1.or.tf2
DOID:2893	DISEASES	2.13368	5.4002	9.79616	-0.753251	ARNT_RFX5	-0.492164	Cervix carcinoma	ARNT	RFX5	TRUE	FALSE	TRUE	FALSE	0.520727	tf1.or.tf2
HP:0000612	HPO	4.06767	5.63875	10.1101	0.759209	FOXP1_FLI1	1.32252	Iris coloboma	FOXP1	FLI1	FALSE	TRUE	TRUE	FALSE	0.520699	tf1.or.tf2
ICD10:D81	DISEASES	3.93101	4.07581	10.44	0.110318	PDX1_RFX5	0.10886	ICD10:D81	PDX1	RFX5	TRUE	TRUE	TRUE	TRUE	0.52063	tf1.or.tf2
HP:0002683	HPO	2.99931	3.1224	10.8351	-1.72941	ATF2_FLI1	10.4364	Abnormality of the calvaria	ATF2	FLI1	FALSE	TRUE	TRUE	FALSE	0.520579	tf1.or.tf2
HP:0012718	HPO	2.4746	4.6325	11.1905	-1.17505	TCF12_RFX5	-0.690779	Morphological abnormality of the gastrointestinal tract	TCF12	RFX5	FALSE	TRUE	TRUE	FALSE	0.520573	tf1.or.tf2
GO:0045892	GO	4.10001	3.63025	10.7285	-0.0837882	TWIST1_RFX5	1.47307	negative regulation of transcription, DNA-templated	TWIST1	RFX5	TRUE	FALSE	TRUE	FALSE	0.520544	tf1.or.tf2
DOID:4090	DISEASES	1.82268	5.49878	8.67817	-2.32595	POU4F2_MAX	-0.995333	Agnosia	POU4F2	MAX	FALSE	TRUE	TRUE	FALSE	0.520397	tf1.or.tf2
HP:0004322	HPO	2.81653	3.01382	11.2814	-1.58527	TWIST1_ERG	5.35562	Short stature	TWIST1	ERG	TRUE	FALSE	TRUE	FALSE	0.520193	tf1.or.tf2
HP:0012444	HPO	2.96699	4.21098	10.672	-1.23021	SREBF2_FLI1	10.2092	Brain atrophy	SREBF2	FLI1	FALSE	TRUE	TRUE	FALSE	0.52018	tf1.or.tf2
HP:0008050	HPO	2.7424	3.64871	11.2331	-1.33683	MITF_FLI1	5.51229	Abnormality of the palpebral fissures	MITF	FLI1	FALSE	TRUE	TRUE	FALSE	0.52014	tf1.or.tf2
HP:0001337	HPO	5.94432	5.01775	7.85296	0.8463	ETV6_MAX	9.28043	Tremor	ETV6	MAX	FALSE	TRUE	TRUE	FALSE	0.520112	tf1.or.tf2
HP:0000235	HPO	3.60542	4.59194	9.69288	-1.04617	PDX1_CUX1	-1.40208	Abnormality of the fontanelles or cranial sutures	PDX1	CUX1	TRUE	FALSE	TRUE	FALSE	0.520054	tf1.or.tf2
GO:0000122	GO	3.96269	2.10869	11.4833	-0.335114	PDX1_ETV1	-0.23559	negative regulation of transcription by RNA polymerase II	PDX1	ETV1	TRUE	FALSE	TRUE	FALSE	0.520034	tf1.or.tf2
HP:0007364	HPO	3.34105	3.4471	11.0505	-0.738013	MAFB_FLI1	4.67146	Aplasia/Hypoplasia of the cerebrum	MAFB	FLI1	TRUE	TRUE	TRUE	TRUE	0.519995	tf1.or.tf2
DOID:3308	DISEASES	3.33441	2.51453	11.0602	-1.38225	MYCN_FLI1	0.887548	Embryonal carcinoma	MYCN	FLI1	TRUE	FALSE	TRUE	FALSE	0.519995	tf1.or.tf2
HP:0004328	HPO	3.59375	4.13649	11.1804	0.236927	ELF3_MAX	3.47895	Abnormal anterior segment morphology	ELF3	MAX	FALSE	TRUE	TRUE	FALSE	0.519962	tf1.or.tf2
GO:0006366	GO	5.37146	4.53844	9.0459	3.04065	MYOD1_MEIS2	-0.432396	transcription by RNA polymerase II	MYOD1	MEIS2	FALSE	TRUE	TRUE	FALSE	0.519866	tf1.or.tf2
HP:0000769	HPO	3.94334	4.92218	9.14775	-0.888044	MITF_CUX1	-1.0899	Abnormality of the breast	MITF	CUX1	TRUE	FALSE	TRUE	FALSE	0.51985	tf1.or.tf2
DOID:399	DISEASES	1.96163	4.6069	10.8067	-0.476612	ELF3_TFAP4	-1.49666	Tuberculosis	ELF3	TFAP4	TRUE	FALSE	TRUE	FALSE	0.519753	tf1.or.tf2
ICD10:C69	DISEASES	3.50236	3.8981	9.76836	-1.28343	FOXP1_ELK1	-1.4224	ICD10:C69	FOXP1	ELK1	FALSE	TRUE	TRUE	FALSE	0.519709	tf1.or.tf2
HP:0000549	HPO	3.5906	4.40873	9.62943	-1.23784	TCF12_ERG	1.87091	Abnormal conjugate eye movement	TCF12	ERG	TRUE	FALSE	TRUE	FALSE	0.519657	tf1.or.tf2
DOID:1432	DISEASES	3.39628	1.87901	11.2192	-1.84092	POU4F2_MAX	-0.576835	Blindness	POU4F2	MAX	TRUE	FALSE	TRUE	FALSE	0.519653	tf1.or.tf2
ICD10:E802	DISEASES	8.63134	12.2474	-1.06955	-1.08261	HHEX_ELK1	0.806423	ICD10:E802	HHEX	ELK1	TRUE	FALSE	TRUE	FALSE	0.519514	tf1.or.tf2
HP:0030669	HPO	2.24625	3.28885	11.7186	-1.78368	FOSL2_FLI1	8.47631	Abnormal ocular adnexa morphology	FOSL2	FLI1	FALSE	TRUE	TRUE	FALSE	0.519512	tf1.or.tf2
HP:0010866	HPO	3.31206	3.51505	9.84451	-2.00722	PDX1_FLI1	2.7592	Abdominal wall defect	PDX1	FLI1	FALSE	TRUE	TRUE	FALSE	0.519501	tf1.or.tf2
DOID:2891	DISEASES	5.89954	5.98139	7.12199	-0.181374	MYCN_FLI1	2.81272	Thyroid adenoma	MYCN	FLI1	FALSE	TRUE	TRUE	FALSE	0.519493	tf1.or.tf2
HP:0000159	HPO	3.55078	2.27934	10.8131	-1.40378	ZHX2_FLI1	2.3429	Abnormal lip morphology	ZHX2	FLI1	FALSE	TRUE	TRUE	FALSE	0.519471	tf1.or.tf2
HP:0000429	HPO	2.81894	3.04394	10.8114	-2.03223	FOXP1_CUX1	0.503804	Abnormality of the nasal alae	FOXP1	CUX1	TRUE	FALSE	TRUE	FALSE	0.519455	tf1.or.tf2
DOID:8398	DISEASES	6.73097	5.2922	9.53308	2.83658	MYC_CUX1	-0.714783	Osteoarthritis	MYC	CUX1	TRUE	FALSE	TRUE	FALSE	0.519442	tf1.or.tf2
DOID:5744	DISEASES	4.53557	3.12821	9.53918	-1.55425	NANOG_FLI1	-0.594242	Ovary serous adenocarcinoma	NANOG	FLI1	TRUE	FALSE	TRUE	FALSE	0.519437	tf1.or.tf2
HP:0012718	HPO	2.78549	2.736	11.6895	-1.34147	PDX1_FLI1	0.62946	Morphological abnormality of the gastrointestinal tract	PDX1	FLI1	FALSE	TRUE	TRUE	FALSE	0.519416	tf1.or.tf2
HP:0025033	HPO	3.31548	3.49577	9.84231	-2.01298	NEUROD1_RFX5	-0.635741	Abnormality of digestive system morphology	NEUROD1	RFX5	FALSE	TRUE	TRUE	FALSE	0.519415	tf1.or.tf2
DOID:4043	DISEASES	1.86802	7.07318	9.58696	0.738016	MITF_TEAD4	0.10886	Skeletal muscle cancer	MITF	TEAD4	TRUE	FALSE	TRUE	FALSE	0.519397	tf1.or.tf2
GO:0008134	GO	4.44995	5.28673	9.03163	-0.814565	BHLHE40_ELK1	9.49926	transcription factor binding	BHLHE40	ELK1	TRUE	FALSE	TRUE	FALSE	0.519342	tf1.or.tf2
GO:0003700	GO	4.11922	3.04102	10.7689	-0.323565	PDX1_ELK1	3.25191	DNA-binding transcription factor activity	PDX1	ELK1	TRUE	TRUE	TRUE	TRUE	0.519235	tf1.or.tf2
DOID:8947	DISEASES	3.31248	2.34885	10.5854	-2.16298	HIF1A_FLI1	-1.11698	Diabetic retinopathy	HIF1A	FLI1	TRUE	FALSE	TRUE	FALSE	0.519202	tf1.or.tf2
DOID:1115	DISEASES	3.57907	2.86327	10.9863	-0.824051	PDX1_FLI1	0.898625	Sarcoma	PDX1	FLI1	FALSE	TRUE	TRUE	FALSE	0.519172	tf1.or.tf2
DOID:0060119	DISEASES	2.64654	4.70141	11.3167	0.908211	JUN_ETV1	9.01765	Pharynx cancer	JUN	ETV1	TRUE	FALSE	TRUE	FALSE	0.51915	tf1.or.tf2
DOID:4897	DISEASES	5.46268	6.21629	8.05943	0.926684	ZHX1_TFAP4	-1.37311	Bile duct carcinoma	ZHX1	TFAP4	TRUE	FALSE	TRUE	FALSE	0.519149	tf1.or.tf2
HP:0000347	HPO	3.13078	2.97392	10.5575	-1.85679	MYCN_CUX1	-0.925927	Micrognathia	MYCN	CUX1	TRUE	FALSE	TRUE	FALSE	0.519139	tf1.or.tf2
HP:0004329	HPO	4.81303	3.07635	10.7656	1.01389	TEAD1_TFAP4	0.2927	Abnormal morphology of the posterior segment of the globe	TEAD1	TFAP4	TRUE	FALSE	TRUE	FALSE	0.519124	tf1.or.tf2
HP:0002648	HPO	3.11767	6.53382	9.48196	-0.719063	E2F7_FLI1	0.150266	Abnormality of calvarial morphology	E2F7	FLI1	FALSE	TRUE	TRUE	FALSE	0.519098	tf1.or.tf2
HP:0004325	HPO	2.71073	2.86964	11.5154	-1.54145	FOXP1_ETV1	-1.87365	Decreased body weight	FOXP1	ETV1	TRUE	FALSE	TRUE	FALSE	0.51909	tf1.or.tf2
HP:0010461	HPO	3.04567	2.07554	10.9266	-2.16954	MITF_FLI1	1.21353	Abnormality of the male genitalia	MITF	FLI1	FALSE	TRUE	TRUE	FALSE	0.519025	tf1.or.tf2
HP:0012210	HPO	3.61884	1.94046	10.6153	-1.70966	FLI1_FOXO1	-0.141652	Abnormal renal morphology	FLI1	FOXO1	TRUE	FALSE	TRUE	FALSE	0.518999	tf1.or.tf2
HP:0011968	HPO	4.31445	2.18663	10.2257	-0.899105	JUNB_FLI1	10.1647	Feeding difficulties	JUNB	FLI1	FALSE	TRUE	TRUE	FALSE	0.518981	tf1.or.tf2
HP:0002648	HPO	3.12313	3.50194	11.6364	-0.363574	FLI1_SOX2	0.150266	Abnormality of calvarial morphology	FLI1	SOX2	TRUE	TRUE	TRUE	TRUE	0.51896	tf1.or.tf2
HP:0004328	HPO	4.9552	1.90146	8.59699	-1.84319	ZHX1_FLI1	0.454737	Abnormal anterior segment morphology	ZHX1	FLI1	FALSE	TRUE	TRUE	FALSE	0.51896	tf1.or.tf2
ICD10:G10	DISEASES	3.82822	4.56085	10.3601	0.564515	SREBF2_MTA3	-0.779039	ICD10:G10	SREBF2	MTA3	TRUE	FALSE	TRUE	FALSE	0.518775	tf1.or.tf2
DOID:4045	DISEASES	4.36958	4.94065	8.79966	-0.525246	NANOG_FOXO1	-1.44186	Muscle cancer	NANOG	FOXO1	TRUE	TRUE	TRUE	TRUE	0.518752	tf1.or.tf2
DOID:3717	DISEASES	5.2595	5.49841	10.9459	3.64126	MYC_CUX1	-0.925284	Gastric adenocarcinoma	MYC	CUX1	TRUE	FALSE	TRUE	FALSE	0.518693	tf1.or.tf2
DOID:0060116	DISEASES	0.639419	7.4688	9.50376	0.056654	POU2F2_SOX2	0.10886	Sensory system cancer	POU2F2	SOX2	FALSE	TRUE	TRUE	FALSE	0.518631	tf1.or.tf2
DOID:332	DISEASES	3.57475	3.10252	10.0899	-1.67434	CREB1_ELK1	-0.239929	Amyotrophic lateral sclerosis	CREB1	ELK1	TRUE	FALSE	TRUE	FALSE	0.518621	tf1.or.tf2
HP:0001273	HPO	2.60272	5.63982	10.9758	-0.468148	MITF_FLI1	7.19844	Abnormal corpus callosum morphology	MITF	FLI1	FALSE	TRUE	TRUE	FALSE	0.518614	tf1.or.tf2
ICD10:C140	DISEASES	3.14413	2.42717	11.8565	-0.562875	NANOG_FLI1	-0.561592	ICD10:C140	NANOG	FLI1	TRUE	FALSE	TRUE	FALSE	0.518601	tf1.or.tf2
HP:0010461	HPO	2.47171	2.81964	11.5733	-1.85633	PDX1_FLI1	-0.0655547	Abnormality of the male genitalia	PDX1	FLI1	FALSE	TRUE	TRUE	FALSE	0.518592	tf1.or.tf2
DOID:4029	DISEASES	6.4886	4.94988	8.33364	0.737313	CDX2_TEAD4	-0.462435	Gastritis	CDX2	TEAD4	TRUE	FALSE	TRUE	FALSE	0.518555	tf1.or.tf2
HP:0004328	HPO	2.5054	2.9327	11.5586	-1.74513	TWIST1_FLI1	8.93424	Abnormal anterior segment morphology	TWIST1	FLI1	FALSE	TRUE	TRUE	FALSE	0.518547	tf1.or.tf2
ICD10:Q2	DISEASES	2.68822	3.51084	9.91746	-2.18863	HIF1A_MEIS2	-1.36506	ICD10:Q2	HIF1A	MEIS2	TRUE	TRUE	TRUE	TRUE	0.518499	tf1.or.tf2
HP:0000925	HPO	2.55666	3.14848	11.6459	-1.43056	FLI1_FOXO1	-0.65827	Abnormality of the vertebral column	FLI1	FOXO1	TRUE	FALSE	TRUE	FALSE	0.518487	tf1.or.tf2
HP:0009115	HPO	3.78264	2.37749	10.7093	-1.05081	SOX9_FLI1	3.59852	Aplasia/hypoplasia involving the skeleton	SOX9	FLI1	TRUE	TRUE	TRUE	TRUE	0.518467	tf1.or.tf2
HP:0002118	HPO	2.97612	3.32671	11.8687	-0.429803	FLI1_E2F1	0.150266	Abnormality of the cerebral ventricles	FLI1	E2F1	TRUE	FALSE	TRUE	FALSE	0.518415	tf1.or.tf2
ICD10:D34	DISEASES	5.39779	6.269	7.08995	-0.275523	MYCN_FLI1	2.31083	ICD10:D34	MYCN	FLI1	FALSE	TRUE	TRUE	FALSE	0.518404	tf1.or.tf2
DOID:5517	DISEASES	4.61215	4.16547	10.4045	0.865442	NANOG_ETV4	-2.61159	Stomach carcinoma	NANOG	ETV4	TRUE	FALSE	TRUE	FALSE	0.518371	tf1.or.tf2
HP:0009815	HPO	2.65644	3.12901	11.2045	-1.75402	MITF_FLI1	-0.155994	Aplasia/hypoplasia of the extremities	MITF	FLI1	FALSE	TRUE	TRUE	FALSE	0.518296	tf1.or.tf2
HP:0011217	HPO	4.27977	7.12278	7.4627	-0.678798	TWIST1_FLI1	2.86494	Abnormal shape of the occiput	TWIST1	FLI1	TRUE	FALSE	TRUE	FALSE	0.51827	tf1.or.tf2
ICD10:Q1	DISEASES	2.22643	8.83004	6.1761	-1.24002	PDX1_SOX2	0.10886	ICD10:Q1	PDX1	SOX2	FALSE	TRUE	TRUE	FALSE	0.518225	tf1.or.tf2
ICD10:Q1	DISEASES	3.5419	3.21423	9.37403	-2.47229	POU4F2_ERG	4.36524	ICD10:Q1	POU4F2	ERG	TRUE	FALSE	TRUE	FALSE	0.518224	tf1.or.tf2
HP:0010978	HPO	3.93959	5.45914	11.899	2.47521	FOXA2_FLI1	11.0799	Abnormality of immune system physiology	FOXA2	FLI1	FALSE	TRUE	TRUE	FALSE	0.518138	tf1.or.tf2
ICD10:G12	DISEASES	2.69258	2.51002	10.8444	-2.12902	MYOD1_ERG	6.96427	ICD10:G12	MYOD1	ERG	TRUE	FALSE	TRUE	FALSE	0.518036	tf1.or.tf2
HP:0011338	HPO	3.67402	4.45061	8.73566	-1.96087	PDX1_ELF1	-0.878602	Abnormality of mouth shape	PDX1	ELF1	TRUE	FALSE	TRUE	FALSE	0.517896	tf1.or.tf2
HP:0009122	HPO	2.52163	5.44058	11.5156	-0.111681	ATF1_FLI1	10.2846	Aplasia/hypoplasia affecting bones of the axial skeleton	ATF1	FLI1	FALSE	TRUE	TRUE	FALSE	0.517892	tf1.or.tf2
HP:0000288	HPO	3.98439	4.98379	8.5468	-1.34008	PDX1_SOX2	0.150266	Abnormality of the philtrum	PDX1	SOX2	TRUE	FALSE	TRUE	FALSE	0.517869	tf1.or.tf2
HP:0002644	HPO	2.53662	2.84198	10.4214	-2.94177	TCF12_FLI1	0.659714	Abnormality of pelvic girdle bone morphology	TCF12	FLI1	FALSE	TRUE	TRUE	FALSE	0.517842	tf1.or.tf2
HP:0000377	HPO	3.68714	4.32651	9.2883	-1.42524	SREBF2_FLI1	1.70163	Abnormality of the pinna	SREBF2	FLI1	FALSE	TRUE	TRUE	FALSE	0.517797	tf1.or.tf2
DOID:0060119	DISEASES	2.15851	4.07046	11.4412	-0.0192418	NANOG_ERG	-0.601917	Pharynx cancer	NANOG	ERG	TRUE	FALSE	TRUE	FALSE	0.517794	tf1.or.tf2
HP:0000405	HPO	3.43644	3.58879	9.16708	-2.41738	TWIST1_ERG	1.62378	Conductive hearing impairment	TWIST1	ERG	TRUE	FALSE	TRUE	FALSE	0.517789	tf1.or.tf2
HP:0002242	HPO	4.35991	4.44832	8.96526	-0.657848	ZEB1_FLI1	2.17728	Abnormal intestine morphology	ZEB1	FLI1	FALSE	TRUE	TRUE	FALSE	0.517751	tf1.or.tf2
HP:0002119	HPO	4.15548	4.93817	8.12288	-1.55548	MYOD1_E2F1	0.150266	Ventriculomegaly	MYOD1	E2F1	TRUE	FALSE	TRUE	FALSE	0.517748	tf1.or.tf2
ICD10:E72	DISEASES	3.96554	4.78622	8.10286	-1.89667	SREBF2_RCOR1	0.10886	ICD10:E72	SREBF2	RCOR1	TRUE	FALSE	TRUE	FALSE	0.517695	tf1.or.tf2
GO:0016607	GO	4.17533	4.62399	10.68	1.52266	PBX2_TCF3	-1.29875	nuclear speck	PBX2	TCF3	FALSE	TRUE	TRUE	FALSE	0.517671	tf1.or.tf2
ICD10:C140	DISEASES	2.28997	3.47937	11.7012	-0.24693	NANOG_ELF1	-0.533987	ICD10:C140	NANOG	ELF1	TRUE	FALSE	TRUE	FALSE	0.517662	tf1.or.tf2
GO:0016032	GO	5.03793	2.6717	10.7072	3.97262	NFE2L2_ELK1	3.76966	viral process	NFE2L2	ELK1	TRUE	FALSE	TRUE	FALSE	0.517553	tf1.or.tf2
HP:0000348	HPO	4.41401	3.24013	9.03653	-1.27011	FOXM1_FLI1	8.36538	High forehead	FOXM1	FLI1	FALSE	TRUE	TRUE	FALSE	0.517494	tf1.or.tf2
HP:0000549	HPO	1.98284	4.13742	11.6394	-1.63229	MITF_FLI1	2.00629	Abnormal conjugate eye movement	MITF	FLI1	TRUE	TRUE	TRUE	TRUE	0.517487	tf1.or.tf2
DOID:3459	DISEASES	3.18386	2.83466	10.4374	-1.82166	CDX2_FLI1	-0.358481	Breast carcinoma	CDX2	FLI1	TRUE	FALSE	TRUE	FALSE	0.517438	tf1.or.tf2
HP:0001595	HPO	2.93819	2.39836	10.4381	-2.57691	MYOD1_FLI1	2.84527	Abnormality of the hair	MYOD1	FLI1	FALSE	TRUE	TRUE	FALSE	0.51743	tf1.or.tf2
DOID:0060119	DISEASES	2.76143	2.55036	11.8483	-0.708511	NANOG_FLI1	-0.671296	Pharynx cancer	NANOG	FLI1	TRUE	FALSE	TRUE	FALSE	0.517426	tf1.or.tf2
HP:0000479	HPO	3.53779	4.12909	11.0106	0.0810267	MAF_ETV4	-1.01061	Abnormal retinal morphology	MAF	ETV4	TRUE	FALSE	TRUE	FALSE	0.517348	tf1.or.tf2
GO:0005730	GO	5.25954	6.03888	11.8173	11.3459	SOX9_ETV4	0.103464	nucleolus	SOX9	ETV4	FALSE	TRUE	TRUE	FALSE	0.517322	tf1.or.tf2
ICD10:I2	DISEASES	3.16943	3.24297	10.7793	-0.920142	NANOG_TFAP4	-1.01419	ICD10:I2	NANOG	TFAP4	TRUE	FALSE	TRUE	FALSE	0.517313	tf1.or.tf2
ICD10:J96	DISEASES	4.28343	3.52098	9.43252	-1.35627	PBX3_TFAP4	0.0476005	ICD10:J96	PBX3	TFAP4	TRUE	FALSE	TRUE	FALSE	0.517285	tf1.or.tf2
HP:0011793	HPO	2.16761	3.90648	11.4857	-1.65291	NANOG_TCF3	-1.20235	Neoplasm by anatomical site	NANOG	TCF3	FALSE	TRUE	TRUE	FALSE	0.51726	tf1.or.tf2
DOID:9952	DISEASES	2.20334	3.1819	10.8773	-1.70006	MYCN_ETV1	-1.49832	Acute lymphocytic leukemia	MYCN	ETV1	TRUE	FALSE	TRUE	FALSE	0.517238	tf1.or.tf2
HP:0000174	HPO	2.3655	3.42701	10.9828	-2.19437	FLI1_FOXO1	-1.22894	Abnormal palate morphology	FLI1	FOXO1	TRUE	FALSE	TRUE	FALSE	0.517172	tf1.or.tf2
DOID:0060119	DISEASES	2.99487	3.71642	11.0508	-0.17081	TWIST1_ETV1	8.81892	Pharynx cancer	TWIST1	ETV1	TRUE	FALSE	TRUE	FALSE	0.517148	tf1.or.tf2
HP:0100886	HPO	3.51933	3.50549	9.64008	-1.80806	MEIS2_FLI1	1.22352	Abnormality of globe location	MEIS2	FLI1	TRUE	TRUE	TRUE	TRUE	0.517118	tf1.or.tf2
HP:0004299	HPO	2.9964	4.29789	9.72087	-2.00989	PDX1_FLI1	2.20684	Hernia of the abdominal wall	PDX1	FLI1	FALSE	TRUE	TRUE	FALSE	0.517109	tf1.or.tf2
HP:0001595	HPO	4.25572	4.58036	8.69058	-0.997382	NANOG_MEIS2	-0.924517	Abnormality of the hair	NANOG	MEIS2	FALSE	TRUE	TRUE	FALSE	0.517106	tf1.or.tf2
DOID:12858	DISEASES	3.60682	4.99964	10.0712	0.586764	SREBF2_MTA3	0.10886	Huntington's disease	SREBF2	MTA3	TRUE	FALSE	TRUE	FALSE	0.517095	tf1.or.tf2
HP:0002059	HPO	3.13009	3.53931	11.6412	-0.240331	FOXP1_FLI1	0.779851	Cerebral atrophy	FOXP1	FLI1	FALSE	TRUE	TRUE	FALSE	0.517092	tf1.or.tf2
HP:0011297	HPO	2.64324	3.46606	10.8941	-1.83251	MYCN_TEAD4	1.68628	Abnormality of digit	MYCN	TEAD4	TRUE	FALSE	TRUE	FALSE	0.517051	tf1.or.tf2
HP:0000549	HPO	2.64636	4.01132	10.7447	-1.63003	NFE2_FLI1	6.94793	Abnormal conjugate eye movement	NFE2	FLI1	FALSE	TRUE	TRUE	FALSE	0.516956	tf1.or.tf2
HP:0002648	HPO	3.86421	2.74235	9.76166	-1.63541	MYCN_MAX	-1.67487	Abnormality of calvarial morphology	MYCN	MAX	TRUE	FALSE	TRUE	FALSE	0.516939	tf1.or.tf2
DOID:0060116	DISEASES	3.20519	2.75252	11.3806	-0.665796	FOS_FLI1	10.0343	Sensory system cancer	FOS	FLI1	TRUE	FALSE	TRUE	FALSE	0.516924	tf1.or.tf2
HP:0030669	HPO	5.2437	5.32367	7.09601	-0.698185	SREBF2_MEIS2	-0.857261	Abnormal ocular adnexa morphology	SREBF2	MEIS2	FALSE	TRUE	TRUE	FALSE	0.516919	tf1.or.tf2
DOID:8947	DISEASES	4.03696	4.18865	8.36215	-2.15073	HIF1A_CUX1	-0.275466	Diabetic retinopathy	HIF1A	CUX1	TRUE	FALSE	TRUE	FALSE	0.516836	tf1.or.tf2
HP:0040069	HPO	8.30575	7.74669	0.841105	-1.11858	MEIS1_FLI1	2.66939	Abnormality of lower limb bone	MEIS1	FLI1	FALSE	TRUE	TRUE	FALSE	0.516782	tf1.or.tf2
DOID:3308	DISEASES	4.15057	3.41515	10.6205	-0.0463168	POU4F2_TEAD4	-0.606906	Embryonal carcinoma	POU4F2	TEAD4	FALSE	TRUE	TRUE	FALSE	0.516735	tf1.or.tf2
HP:0001155	HPO	2.22971	3.22605	11.9619	-1.46446	FOXP1_FLI1	3.06734	Abnormality of the hand	FOXP1	FLI1	FALSE	TRUE	TRUE	FALSE	0.516711	tf1.or.tf2
HP:0000488	HPO	5.00885	5.00765	8.49125	0.241103	MITF_TCF3	-0.600155	Retinopathy	MITF	TCF3	TRUE	FALSE	TRUE	FALSE	0.51667	tf1.or.tf2
HP:0001627	HPO	4.65696	2.70405	10.3561	0.204432	MNT_MEIS2	-1.12461	Abnormal heart morphology	MNT	MEIS2	FALSE	TRUE	TRUE	FALSE	0.516665	tf1.or.tf2
HP:0001595	HPO	1.67461	4.49656	11.5735	-1.90372	MAF_FLI1	1.5154	Abnormality of the hair	MAF	FLI1	TRUE	TRUE	TRUE	TRUE	0.516606	tf1.or.tf2
HP:0004329	HPO	5.1008	4.33309	9.51747	1.047	MITF_MEIS2	-1.11783	Abnormal morphology of the posterior segment of the globe	MITF	MEIS2	TRUE	FALSE	TRUE	FALSE	0.516588	tf1.or.tf2
ICD10:C73	DISEASES	2.31029	4.72739	10.119	-0.766466	ELF1_SOX2	0.10886	ICD10:C73	ELF1	SOX2	FALSE	TRUE	TRUE	FALSE	0.516568	tf1.or.tf2
ICD10:J449	DISEASES	5.85457	1.64623	9.47613	-2.06225	MYOD1_FLI1	-1.14308	ICD10:J449	MYOD1	FLI1	TRUE	FALSE	TRUE	FALSE	0.516558	tf1.or.tf2
HP:0002648	HPO	3.12095	3.36749	10.7554	-1.28807	ATF2_FLI1	10.5461	Abnormality of calvarial morphology	ATF2	FLI1	FALSE	TRUE	TRUE	FALSE	0.516515	tf1.or.tf2
HP:0005918	HPO	3.43709	3.41793	11.4821	0.00800247	FLI1_SOX2	0.150266	Abnormality of phalanx of finger	FLI1	SOX2	TRUE	FALSE	TRUE	FALSE	0.516503	tf1.or.tf2
HP:0011218	HPO	5.97727	5.83742	5.12669	-1.32837	E2F7_FLI1	0.150266	Abnormal shape of the frontal region	E2F7	FLI1	FALSE	TRUE	TRUE	FALSE	0.516488	tf1.or.tf2
DOID:3371	DISEASES	3.53055	2.73086	9.57638	-2.6928	TCF12_FLI1	0.00736635	Chondrosarcoma	TCF12	FLI1	TRUE	FALSE	TRUE	FALSE	0.516367	tf1.or.tf2
HP:0002683	HPO	2.77699	2.47159	11.4351	-1.65597	MITF_TCF3	-1.91053	Abnormality of the calvaria	MITF	TCF3	TRUE	FALSE	TRUE	FALSE	0.516224	tf1.or.tf2
HP:0100886	HPO	3.45025	2.26448	11.284	-0.91806	MITF_MAX	-1.49808	Abnormality of globe location	MITF	MAX	TRUE	FALSE	TRUE	FALSE	0.516203	tf1.or.tf2
HP:0009122	HPO	2.40164	2.95107	11.4523	-1.90112	JUN_FLI1	10.3129	Aplasia/hypoplasia affecting bones of the axial skeleton	JUN	FLI1	FALSE	TRUE	TRUE	FALSE	0.51619	tf1.or.tf2
HP:0100737	HPO	2.45889	6.13588	10.6776	-0.578382	FLI1_SOX2	0.150266	Abnormal hard palate morphology	FLI1	SOX2	FALSE	TRUE	TRUE	FALSE	0.516188	tf1.or.tf2
ICD10:C04	DISEASES	1.99079	7.60025	8.49183	0.201992	ZEB2_TFAP4	-1.35273	ICD10:C04	ZEB2	TFAP4	TRUE	FALSE	TRUE	FALSE	0.516142	tf1.or.tf2
HP:0000422	HPO	3.13424	4.1527	9.79524	-1.76871	MITF_CUX1	-0.726038	Abnormality of the nasal bridge	MITF	CUX1	TRUE	FALSE	TRUE	FALSE	0.516117	tf1.or.tf2
DOID:8719	DISEASES	3.70305	1.65287	10.3541	-2.77184	HIF1A_FLI1	-1.1616	In situ carcinoma	HIF1A	FLI1	TRUE	FALSE	TRUE	FALSE	0.516001	tf1.or.tf2
ICD10:C69	DISEASES	1.19546	6.28501	11.0099	1.22812	ELF1_FOXA2	-1.0823	ICD10:C69	ELF1	FOXA2	TRUE	FALSE	TRUE	FALSE	0.515993	tf1.or.tf2
HP:0011362	HPO	3.57177	3.87148	9.57155	-1.51318	MITF_CUX1	-1.36096	Abnormal hair quantity	MITF	CUX1	TRUE	FALSE	TRUE	FALSE	0.515983	tf1.or.tf2
HP:0008050	HPO	3.11431	3.21753	10.5329	-1.60942	MNT_FLI1	5.26674	Abnormality of the palpebral fissures	MNT	FLI1	FALSE	TRUE	TRUE	FALSE	0.515973	tf1.or.tf2
DOID:10907	DISEASES	6.07288	3.01119	9.0261	-0.848453	FOXP2_ETV1	-2.15332	Microcephaly	FOXP2	ETV1	TRUE	FALSE	TRUE	FALSE	0.515959	tf1.or.tf2
HP:0001273	HPO	4.21681	3.39017	9.4174	-0.998552	BATF_FLI1	2.68814	Abnormal corpus callosum morphology	BATF	FLI1	FALSE	TRUE	TRUE	FALSE	0.51594	tf1.or.tf2
HP:0009122	HPO	2.03811	2.93075	11.597	-2.30528	TCF7L2_FLI1	0.150266	Aplasia/hypoplasia affecting bones of the axial skeleton	TCF7L2	FLI1	FALSE	TRUE	TRUE	FALSE	0.515923	tf1.or.tf2
HP:0004322	HPO	2.0193	2.48503	11.9033	-2.29367	FOXP1_FLI1	-1.92643	Short stature	FOXP1	FLI1	FALSE	TRUE	TRUE	FALSE	0.51589	tf1.or.tf2
ICD10:Q893	DISEASES	3.11023	3.83094	9.65812	-1.66269	HIF1A_RFX5	1.19552	ICD10:Q893	HIF1A	RFX5	FALSE	TRUE	TRUE	FALSE	0.515878	tf1.or.tf2
HP:0002269	HPO	4.11164	3.97429	9.38528	-0.812586	TWIST1_FLI1	2.89196	Abnormality of neuronal migration	TWIST1	FLI1	FALSE	TRUE	TRUE	FALSE	0.51587	tf1.or.tf2
ICD10:G419	DISEASES	2.52774	2.66055	10.8083	-2.04212	ERG_JUND	0.671959	ICD10:G419	ERG	JUND	FALSE	TRUE	TRUE	FALSE	0.515845	tf1.or.tf2
HP:0000765	HPO	2.99109	7.08454	8.65394	-1.29545	FOXK2_FLI1	1.10473	Abnormality of the thorax	FOXK2	FLI1	FALSE	TRUE	TRUE	FALSE	0.515796	tf1.or.tf2
HP:0030669	HPO	3.91825	5.58423	8.15763	-1.37631	ZEB2_ERG	1.3674	Abnormal ocular adnexa morphology	ZEB2	ERG	TRUE	FALSE	TRUE	FALSE	0.515791	tf1.or.tf2
HP:0000316	HPO	2.42643	5.68887	11.1832	-0.35764	ELF3_TCF3	8.68903	Hypertelorism	ELF3	TCF3	FALSE	TRUE	TRUE	FALSE	0.515762	tf1.or.tf2
DOID:3459	DISEASES	3.9326	6.78495	10.4623	3.49635	CDX2_TEAD4	-0.74984	Breast carcinoma	CDX2	TEAD4	TRUE	FALSE	TRUE	FALSE	0.51562	tf1.or.tf2
ICD10:E754	DISEASES	4.2653	5.23978	10.7441	2.366	MITF_FLI1	3.24606	ICD10:E754	MITF	FLI1	FALSE	TRUE	TRUE	FALSE	0.515619	tf1.or.tf2
HP:0000549	HPO	2.48184	2.60963	10.7444	-2.73116	NEUROD1_FLI1	2.60871	Abnormal conjugate eye movement	NEUROD1	FLI1	FALSE	TRUE	TRUE	FALSE	0.515608	tf1.or.tf2
DOID:5520	DISEASES	2.86522	2.21772	11.0888	-1.88653	NANOG_FLI1	-2.31877	Head and neck squamous cell carcinoma	NANOG	FLI1	TRUE	FALSE	TRUE	FALSE	0.515555	tf1.or.tf2
HP:0005656	HPO	3.62482	3.1361	10.5023	-0.890836	MITF_FLI1	0.723587	Positional foot deformity	MITF	FLI1	FALSE	TRUE	TRUE	FALSE	0.515503	tf1.or.tf2
HP:0000347	HPO	3.96401	4.22273	9.28248	-0.97151	SOX9_ETV4	0.150266	Micrognathia	SOX9	ETV4	TRUE	FALSE	TRUE	FALSE	0.515498	tf1.or.tf2
HP:0004328	HPO	3.44448	5.30594	8.81878	-1.56169	MITF_ELK1	2.5348	Abnormal anterior segment morphology	MITF	ELK1	TRUE	FALSE	TRUE	FALSE	0.515472	tf1.or.tf2
DOID:2994	DISEASES	5.58695	4.36881	8.11864	-0.844655	PBX3_TFAP4	-0.61936	Germ cell cancer	PBX3	TFAP4	TRUE	FALSE	TRUE	FALSE	0.515453	tf1.or.tf2
HP:0003196	HPO	5.23505	3.7714	8.30791	-0.35458	NCOA3_FLI1	5.99373	Short nose	NCOA3	FLI1	FALSE	TRUE	TRUE	FALSE	0.515442	tf1.or.tf2
DOID:5241	DISEASES	4.32433	3.92249	8.92338	-1.42046	HIF1A_ETV1	2.21712	Hemangioblastoma	HIF1A	ETV1	TRUE	FALSE	TRUE	FALSE	0.515371	tf1.or.tf2
HP:0005105	HPO	3.41628	3.28588	11.4711	-0.0663271	PDX1_FOXO1	0.224899	Abnormal nasal morphology	PDX1	FOXO1	TRUE	FALSE	TRUE	FALSE	0.515268	tf1.or.tf2
HP:0000486	HPO	2.38098	2.65067	11.7157	-1.80282	PDX1_FLI1	-0.561801	Strabismus	PDX1	FLI1	FALSE	TRUE	TRUE	FALSE	0.51523	tf1.or.tf2
DOID:628	DISEASES	3.10179	3.46004	11.0452	-0.29043	NANOG_FLI1	2.48273	Combined T cell and B cell immunodeficiency	NANOG	FLI1	TRUE	FALSE	TRUE	FALSE	0.515226	tf1.or.tf2
HP:0011849	HPO	2.54714	3.13979	11.1342	-1.85256	MITF_FLI1	1.09224	Abnormal bone ossification	MITF	FLI1	TRUE	FALSE	TRUE	FALSE	0.515214	tf1.or.tf2
HP:0000534	HPO	2.89126	3.14871	10.9769	-1.48715	MYCN_FLI1	5.21242	Abnormal eyebrow morphology	MYCN	FLI1	FALSE	TRUE	TRUE	FALSE	0.515213	tf1.or.tf2
HP:0002648	HPO	3.05957	3.71767	10.2586	-1.62868	MITF_CUX1	-1.24333	Abnormality of calvarial morphology	MITF	CUX1	TRUE	FALSE	TRUE	FALSE	0.515206	tf1.or.tf2
GO:0045893	GO	7.79699	8.73765	0.412102	-1.8856	FOS_CREB3L1	1.23837	positive regulation of transcription, DNA-templated	FOS	CREB3L1	TRUE	FALSE	TRUE	FALSE	0.515201	tf1.or.tf2
DOID:4195	DISEASES	2.7134	4.26012	9.94632	-1.11161	PDX1_ETV1	1.17069	Hyperglycemia	PDX1	ETV1	TRUE	FALSE	TRUE	FALSE	0.515195	tf1.or.tf2
HP:0002118	HPO	3.75161	2.52013	10.5637	-1.01512	MEIS2_FLI1	0.0558961	Abnormality of the cerebral ventricles	MEIS2	FLI1	FALSE	TRUE	TRUE	FALSE	0.515175	tf1.or.tf2
ICD10:D819	DISEASES	3.91949	5.73879	8.89477	0.29681	FOXA2_ETV1	-0.613462	ICD10:D819	FOXA2	ETV1	TRUE	FALSE	TRUE	FALSE	0.515097	tf1.or.tf2
HP:0002577	HPO	3.73574	2.67912	9.5151	-2.05387	MNT_FLI1	-0.738477	Abnormality of the stomach	MNT	FLI1	FALSE	TRUE	TRUE	FALSE	0.515065	tf1.or.tf2
DOID:3459	DISEASES	2.01532	4.38409	11.241	0.0922832	TWIST1_TCF3	-1.50822	Breast carcinoma	TWIST1	TCF3	TRUE	FALSE	TRUE	FALSE	0.515002	tf1.or.tf2
HP:0012547	HPO	3.60134	3.81201	10.4195	-0.553525	TEAD4_MAF	-0.313469	Abnormal involuntary eye movements	TEAD4	MAF	FALSE	TRUE	TRUE	FALSE	0.514967	tf1.or.tf2
DOID:3620	DISEASES	2.89917	5.33919	8.63119	-1.38006	FOXM1_ETV1	-1.1631	Central nervous system cancer	FOXM1	ETV1	TRUE	FALSE	TRUE	FALSE	0.514952	tf1.or.tf2
HP:0007369	HPO	3.54037	3.08489	10.971	-0.526799	MAF_ETV4	5.4209	Atrophy/Degeneration affecting the cerebrum	MAF	ETV4	TRUE	FALSE	TRUE	FALSE	0.514939	tf1.or.tf2
ICD10:Q02	DISEASES	2.17233	2.69261	11.6859	-1.14696	MYCN_ERG	4.11999	ICD10:Q02	MYCN	ERG	TRUE	FALSE	TRUE	FALSE	0.514929	tf1.or.tf2
GO:0000790	GO	5.28763	5.91494	10.2625	7.69801	MYOD1_CUX1	-1.54688	nuclear chromatin	MYOD1	CUX1	TRUE	FALSE	TRUE	FALSE	0.514916	tf1.or.tf2
ICD10:Q85	DISEASES	2.57479	4.15006	11.0492	0.0669871	NANOG_MAX	-0.418255	ICD10:Q85	NANOG	MAX	FALSE	TRUE	TRUE	FALSE	0.514911	tf1.or.tf2
ICD10:J96	DISEASES	2.65041	3.82097	10.2816	-1.22909	TWIST1_FLI1	-0.579077	ICD10:J96	TWIST1	FLI1	TRUE	FALSE	TRUE	FALSE	0.514901	tf1.or.tf2
HP:0002719	HPO	3.49217	3.87064	10.7673	-0.305909	MYOD1_FLI1	1.20172	Recurrent infections	MYOD1	FLI1	FALSE	TRUE	TRUE	FALSE	0.51486	tf1.or.tf2
DOID:0060116	DISEASES	4.66334	4.20778	8.97405	-0.708526	E2F4_FOXO1	11.5846	Sensory system cancer	E2F4	FOXO1	TRUE	TRUE	TRUE	TRUE	0.514857	tf1.or.tf2
DOID:5517	DISEASES	5.04725	5.33667	8.48059	0.294256	CDX2_ETV4	-2.45738	Stomach carcinoma	CDX2	ETV4	TRUE	FALSE	TRUE	FALSE	0.514838	tf1.or.tf2
HP:0011843	HPO	3.94662	4.31576	9.00844	-1.20065	POU4F2_TCF3	-0.769689	Abnormality of skeletal physiology	POU4F2	TCF3	FALSE	TRUE	TRUE	FALSE	0.514812	tf1.or.tf2
HP:0025033	HPO	5.9169	4.98313	5.47916	-1.52168	MYCN_MEIS2	-0.740621	Abnormality of digestive system morphology	MYCN	MEIS2	TRUE	TRUE	TRUE	TRUE	0.514789	tf1.or.tf2
DOID:2994	DISEASES	2.73352	2.7806	10.6878	-1.82656	MYOD1_ERG	0.234644	Germ cell cancer	MYOD1	ERG	TRUE	FALSE	TRUE	FALSE	0.514715	tf1.or.tf2
HP:0004322	HPO	3.63907	4.57143	9.90055	-0.546995	USF1_MEIS2	-0.656336	Short stature	USF1	MEIS2	FALSE	TRUE	TRUE	FALSE	0.5147	tf1.or.tf2
HP:0012718	HPO	2.09286	5.56962	10.0731	-2.08568	NEUROD1_RFX5	-0.58656	Morphological abnormality of the gastrointestinal tract	NEUROD1	RFX5	FALSE	TRUE	TRUE	FALSE	0.514657	tf1.or.tf2
HP:0000811	HPO	2.95888	2.03476	10.9509	-2.1059	FLI1_RFX5	9.06426	Abnormal external genitalia	FLI1	RFX5	TRUE	FALSE	TRUE	FALSE	0.5146	tf1.or.tf2
DOID:0070004	DISEASES	2.31784	3.83808	11.2127	-0.287948	ATF3_FLI1	9.59095	Myeloid neoplasm	ATF3	FLI1	TRUE	FALSE	TRUE	FALSE	0.514524	tf1.or.tf2
DOID:12971	DISEASES	3.18442	4.80102	10.3286	0.443732	POU2F2_CUX1	-1.42951	Hereditary spherocytosis	POU2F2	CUX1	FALSE	TRUE	TRUE	FALSE	0.514475	tf1.or.tf2
HP:0002013	HPO	5.56085	2.3173	9.56056	0.588596	ZEB2_ERG	-0.470169	Vomiting	ZEB2	ERG	TRUE	FALSE	TRUE	FALSE	0.514432	tf1.or.tf2
DOID:8712	DISEASES	4.61117	4.80828	9.81662	1.03899	MAX_TFAP4	-1.55315	Neurofibromatosis	MAX	TFAP4	TRUE	FALSE	TRUE	FALSE	0.514389	tf1.or.tf2
HP:0005105	HPO	2.8183	2.63643	11.2529	-1.59824	MAFK_FLI1	2.27698	Abnormal nasal morphology	MAFK	FLI1	FALSE	TRUE	TRUE	FALSE	0.514373	tf1.or.tf2
ICD10:C91	DISEASES	3.95043	3.84997	9.81897	-0.631259	ASCL1_TCF3	-1.70051	ICD10:C91	ASCL1	TCF3	FALSE	TRUE	TRUE	FALSE	0.514297	tf1.or.tf2
DOID:4074	DISEASES	2.00725	5.56698	11.3335	1.60084	PDX1_RFX5	0.10886	Pancreatic adenocarcinoma	PDX1	RFX5	TRUE	FALSE	TRUE	FALSE	0.514269	tf1.or.tf2
HP:0007364	HPO	2.84067	5.12332	11.7651	0.601876	ATF7_FLI1	9.42555	Aplasia/Hypoplasia of the cerebrum	ATF7	FLI1	FALSE	TRUE	TRUE	FALSE	0.51424	tf1.or.tf2
HP:0002683	HPO	3.71946	2.41288	8.96516	-2.80278	NEUROD1_FLI1	6.12722	Abnormality of the calvaria	NEUROD1	FLI1	FALSE	TRUE	TRUE	FALSE	0.514229	tf1.or.tf2
HP:0002650	HPO	3.73965	4.05864	8.40743	-2.29964	TCF12_MEIS2	-1.39535	Scoliosis	TCF12	MEIS2	FALSE	TRUE	TRUE	FALSE	0.514173	tf1.or.tf2
GO:0000122	GO	3.79114	2.24499	10.9215	-1.78557	MAF_ELK1	11.1066	negative regulation of transcription by RNA polymerase II	MAF	ELK1	TRUE	FALSE	TRUE	FALSE	0.51417	tf1.or.tf2
HP:0008050	HPO	3.35489	3.49236	10.9858	-0.49684	TAL1_FLI1	4.7623	Abnormality of the palpebral fissures	TAL1	FLI1	FALSE	TRUE	TRUE	FALSE	0.514162	tf1.or.tf2
GO:0043565	GO	4.78797	5.27177	7.80266	-1.62272	PDX1_TEAD4	-1.23805	sequence-specific DNA binding	PDX1	TEAD4	FALSE	TRUE	TRUE	FALSE	0.514094	tf1.or.tf2
HP:0004328	HPO	6.55643	6.2802	4.0366	-1.21289	ASCL1_FLI1	3.53823	Abnormal anterior segment morphology	ASCL1	FLI1	FALSE	TRUE	TRUE	FALSE	0.514093	tf1.or.tf2
HP:0002500	HPO	4.05469	4.56548	11.0461	1.34175	FOXK2_FLI1	-0.669099	Abnormality of the cerebral white matter	FOXK2	FLI1	FALSE	TRUE	TRUE	FALSE	0.514052	tf1.or.tf2
HP:0005918	HPO	2.0358	3.16197	11.688	-1.97722	ARNT_FLI1	0.670693	Abnormality of phalanx of finger	ARNT	FLI1	FALSE	TRUE	TRUE	FALSE	0.514029	tf1.or.tf2
ICD10:Q02	DISEASES	3.0582	1.92053	10.1852	-3.14555	NEUROD1_ERG	3.93271	ICD10:Q02	NEUROD1	ERG	TRUE	FALSE	TRUE	FALSE	0.513997	tf1.or.tf2
HP:0012647	HPO	5.97383	5.02746	7.73654	1.04721	ASCL1_FLI1	7.26986	Abnormal inflammatory response	ASCL1	FLI1	FALSE	TRUE	TRUE	FALSE	0.513964	tf1.or.tf2
DOID:14250	DISEASES	2.26158	6.19176	9.19369	-0.183917	GABPA_FOXO1	0.830668	Down syndrome	GABPA	FOXO1	TRUE	FALSE	TRUE	FALSE	0.513949	tf1.or.tf2
DOID:10603	DISEASES	3.73992	3.08931	10.9265	-0.252976	PDX1_ERG	-1.49161	Glucose intolerance	PDX1	ERG	TRUE	FALSE	TRUE	FALSE	0.513891	tf1.or.tf2
ICD10:Q78	DISEASES	2.95416	3.33404	10.1433	-1.6558	MITF_ERG	-1.29118	ICD10:Q78	MITF	ERG	TRUE	FALSE	TRUE	FALSE	0.513884	tf1.or.tf2
HP:0001167	HPO	2.79641	2.27872	11.7163	-1.34451	PDX1_FLI1	2.74969	Abnormality of finger	PDX1	FLI1	TRUE	TRUE	TRUE	TRUE	0.513851	tf1.or.tf2
HP:0011821	HPO	2.52286	3.55353	10.8701	-1.84301	MAF_ETV4	11.0913	Abnormality of facial skeleton	MAF	ETV4	TRUE	FALSE	TRUE	FALSE	0.513837	tf1.or.tf2
HP:0030669	HPO	2.85032	2.1566	11.1175	-1.9803	MYOD1_FLI1	4.0865	Abnormal ocular adnexa morphology	MYOD1	FLI1	FALSE	TRUE	TRUE	FALSE	0.513817	tf1.or.tf2
HP:0001595	HPO	2.92792	3.51463	10.4696	-1.67172	TWIST1_RFX5	-0.954599	Abnormality of the hair	TWIST1	RFX5	TRUE	FALSE	TRUE	FALSE	0.513752	tf1.or.tf2
HP:0040069	HPO	2.94022	2.33244	11.0308	-1.81643	MXI1_FLI1	2.04629	Abnormality of lower limb bone	MXI1	FLI1	FALSE	TRUE	TRUE	FALSE	0.51371	tf1.or.tf2
HP:0003272	HPO	3.29169	2.2215	10.5888	-1.8186	MITF_FLI1	0.26391	Abnormality of the hip bone	MITF	FLI1	FALSE	TRUE	TRUE	FALSE	0.513628	tf1.or.tf2
HP:0001508	HPO	5.70182	5.65156	10.6811	4.20235	ASCL1_FLI1	5.10287	Failure to thrive	ASCL1	FLI1	TRUE	FALSE	TRUE	FALSE	0.513596	tf1.or.tf2
HP:0004322	HPO	3.48749	1.672	11.0616	-1.36594	TCF12_MEIS2	-0.951152	Short stature	TCF12	MEIS2	FALSE	TRUE	TRUE	FALSE	0.513576	tf1.or.tf2
DOID:2891	DISEASES	5.38516	5.84109	7.14283	-0.483741	MAX_FLI1	2.62338	Thyroid adenoma	MAX	FLI1	FALSE	TRUE	TRUE	FALSE	0.513542	tf1.or.tf2
HP:0001339	HPO	5.7861	6.46515	7.36683	1.3147	E2F6_FLI1	0.150266	Lissencephaly	E2F6	FLI1	FALSE	TRUE	TRUE	FALSE	0.513527	tf1.or.tf2
HP:0100886	HPO	2.20828	4.91625	10.8344	-1.46515	MAX_TCF3	-1.34596	Abnormality of globe location	MAX	TCF3	FALSE	TRUE	TRUE	FALSE	0.513489	tf1.or.tf2
HP:0011314	HPO	4.8936	3.89347	8.49694	-0.506736	ASCL1_FLI1	1.10542	Abnormality of long bone morphology	ASCL1	FLI1	FALSE	TRUE	TRUE	FALSE	0.513416	tf1.or.tf2
HP:0000240	HPO	2.93408	4.78145	11.5479	0.328992	TCF12_MEIS2	-0.129611	Abnormality of skull size	TCF12	MEIS2	TRUE	TRUE	TRUE	TRUE	0.513392	tf1.or.tf2
HP:0001627	HPO	3.7757	2.32574	10.0019	-1.62504	USF2_FLI1	1.93578	Abnormal heart morphology	USF2	FLI1	FALSE	TRUE	TRUE	FALSE	0.51337	tf1.or.tf2
HP:0000481	HPO	4.06495	6.70584	7.38333	-1.14307	PAX6_MAX	-0.176035	Abnormal cornea morphology	PAX6	MAX	TRUE	FALSE	TRUE	FALSE	0.513321	tf1.or.tf2
GO:0032991	GO	3.94134	2.49105	11.0454	-0.363393	SOX9_FLI1	0.103464	protein-containing complex	SOX9	FLI1	TRUE	FALSE	TRUE	FALSE	0.513318	tf1.or.tf2
HP:0000054	HPO	5.49835	5.19632	7.61645	0.327609	ETV4_SOX2	0.150266	Micropenis	ETV4	SOX2	FALSE	TRUE	TRUE	FALSE	0.513313	tf1.or.tf2
HP:0001018	HPO	4.48026	2.23737	8.2792	-2.44199	TWIST1_FLI1	3.35939	Abnormal palmar dermatoglyphics	TWIST1	FLI1	TRUE	FALSE	TRUE	FALSE	0.513297	tf1.or.tf2
HP:0011675	HPO	6.04827	6.1814	5.50618	-0.446484	TCF12_MAX	-1.14089	Arrhythmia	TCF12	MAX	FALSE	TRUE	TRUE	FALSE	0.513259	tf1.or.tf2
ICD10:C69	DISEASES	3.92353	3.36344	9.95742	-0.988886	BHLHE40_ELK1	6.2807	ICD10:C69	BHLHE40	ELK1	FALSE	TRUE	TRUE	FALSE	0.513253	tf1.or.tf2
GO:0008134	GO	7.00693	7.44998	2.91571	-0.56746	TCF3_TFAP4	-1.65519	transcription factor binding	TCF3	TFAP4	TRUE	FALSE	TRUE	FALSE	0.513243	tf1.or.tf2
HP:0001713	HPO	5.36431	6.22373	5.75856	-1.19738	ZEB2_ELK1	-0.233218	Abnormal cardiac ventricle morphology	ZEB2	ELK1	TRUE	FALSE	TRUE	FALSE	0.513239	tf1.or.tf2
HP:0011927	HPO	2.25873	4.48114	10.8411	-1.6512	MITF_FLI1	2.76213	Short digit	MITF	FLI1	FALSE	TRUE	TRUE	FALSE	0.513234	tf1.or.tf2
HP:0009118	HPO	4.51923	2.84631	9.25345	-0.941949	SOX9_ETV4	0.150266	Aplasia/Hypoplasia of the mandible	SOX9	ETV4	TRUE	FALSE	TRUE	FALSE	0.513233	tf1.or.tf2
ICD10:G10	DISEASES	4.70318	6.03277	8.00586	0.265352	ELF3_SREBF2	10.121	ICD10:G10	ELF3	SREBF2	FALSE	TRUE	TRUE	FALSE	0.513221	tf1.or.tf2
HP:0010161	HPO	3.17481	4.91955	9.15263	-1.76821	NANOG_FLI1	1.11622	Abnormality of the phalanges of the toes	NANOG	FLI1	FALSE	TRUE	TRUE	FALSE	0.51322	tf1.or.tf2
ICD10:Q5	DISEASES	4.01985	3.27192	9.94269	-1.02781	ZEB2_ERG	2.62996	ICD10:Q5	ZEB2	ERG	TRUE	FALSE	TRUE	FALSE	0.513215	tf1.or.tf2
HP:0025033	HPO	2.52745	3.05856	11.4356	-1.52312	MYCN_ERG	1.11485	Abnormality of digestive system morphology	MYCN	ERG	TRUE	FALSE	TRUE	FALSE	0.5132	tf1.or.tf2
HP:0008056	HPO	3.36272	4.57747	9.11236	-1.74253	MITF_ERG	4.19682	Aplasia/Hypoplasia affecting the eye	MITF	ERG	TRUE	FALSE	TRUE	FALSE	0.513171	tf1.or.tf2
ICD10:E72	DISEASES	2.98841	3.02789	10.3138	-1.72682	SREBF2_E2F1	0.10886	ICD10:E72	SREBF2	E2F1	TRUE	FALSE	TRUE	FALSE	0.513167	tf1.or.tf2
HP:0010674	HPO	2.28982	3.24841	11.6759	-1.50178	MITF_FLI1	9.48396	Abnormality of the curvature of the vertebral column	MITF	FLI1	FALSE	TRUE	TRUE	FALSE	0.513071	tf1.or.tf2
DOID:5041	DISEASES	4.58971	2.68147	11.0584	0.222593	FOXM1_FLI1	0.0888092	Esophageal cancer	FOXM1	FLI1	TRUE	FALSE	TRUE	FALSE	0.513063	tf1.or.tf2
DOID:4607	DISEASES	3.58952	3.93901	9.24982	-1.5043	NANOG_ETV1	-0.8006	Biliary tract cancer	NANOG	ETV1	TRUE	FALSE	TRUE	FALSE	0.512877	tf1.or.tf2
HP:0000159	HPO	3.31318	1.27159	11.2279	-1.67841	TAL1_FLI1	2.1681	Abnormal lip morphology	TAL1	FLI1	FALSE	TRUE	TRUE	FALSE	0.512759	tf1.or.tf2
HP:0000463	HPO	3.54024	3.39946	10.3584	-0.880911	MYCN_RFX5	-1.63645	Anteverted nares	MYCN	RFX5	TRUE	FALSE	TRUE	FALSE	0.512742	tf1.or.tf2
ICD10:C69	DISEASES	4.48941	5.9044	8.07382	0.0417913	E2F7_MAX	0.10886	ICD10:C69	E2F7	MAX	TRUE	FALSE	TRUE	FALSE	0.512733	tf1.or.tf2
GO:0000122	GO	7.84208	8.53815	0.923741	-0.262757	FOXP2_ETV1	-0.884302	negative regulation of transcription by RNA polymerase II	FOXP2	ETV1	TRUE	FALSE	TRUE	FALSE	0.512722	tf1.or.tf2
DOID:365	DISEASES	3.9145	5.42474	8.08486	-0.993029	CDX2_TEAD4	-0.792564	Bladder disease	CDX2	TEAD4	TRUE	FALSE	TRUE	FALSE	0.512676	tf1.or.tf2
GO:0001501	GO	4.98196	1.16463	9.57287	-0.131722	ARNT_TEAD4	0.155395	skeletal system development	ARNT	TEAD4	FALSE	TRUE	TRUE	FALSE	0.512664	tf1.or.tf2
HP:0009815	HPO	3.31703	3.49152	9.45657	-2.12431	MYCN_CUX1	-1.01221	Aplasia/hypoplasia of the extremities	MYCN	CUX1	TRUE	FALSE	TRUE	FALSE	0.512638	tf1.or.tf2
HP:0007370	HPO	4.21071	3.61912	9.25314	-0.888146	BATF_FLI1	7.20711	Aplasia/Hypoplasia of the corpus callosum	BATF	FLI1	FALSE	TRUE	TRUE	FALSE	0.512636	tf1.or.tf2
ICD10:C140	DISEASES	2.30342	3.93135	11.4201	0.161598	NANOG_CUX1	-1.57212	ICD10:C140	NANOG	CUX1	TRUE	FALSE	TRUE	FALSE	0.512625	tf1.or.tf2
DOID:9455	DISEASES	4.03542	4.11853	10.4362	0.622776	POU4F2_FLI1	0.440564	Lipid storage disease	POU4F2	FLI1	FALSE	TRUE	TRUE	FALSE	0.512581	tf1.or.tf2
HP:0002719	HPO	4.04674	5.21495	8.91838	-0.459793	PKNOX1_FLI1	-2.40334	Recurrent infections	PKNOX1	FLI1	FALSE	TRUE	TRUE	FALSE	0.512547	tf1.or.tf2
HP:0001629	HPO	3.26862	3.00376	11.1849	-0.660564	FOXM1_FLI1	1.06492	Ventricular septal defect	FOXM1	FLI1	FALSE	TRUE	TRUE	FALSE	0.512541	tf1.or.tf2
HP:0000174	HPO	2.6282	2.61804	11.5405	-1.51239	PDX1_FLI1	0.40487	Abnormal palate morphology	PDX1	FLI1	FALSE	TRUE	TRUE	FALSE	0.51254	tf1.or.tf2
HP:0010935	HPO	3.49188	2.3401	10.9433	-1.00614	MITF_TFAP4	0.150266	Abnormality of the upper urinary tract	MITF	TFAP4	TRUE	FALSE	TRUE	FALSE	0.512527	tf1.or.tf2
DOID:2994	DISEASES	3.12251	3.39362	10.9697	-0.317999	NANOG_ERG	4.60412	Germ cell cancer	NANOG	ERG	TRUE	FALSE	TRUE	FALSE	0.512505	tf1.or.tf2
HP:0011793	HPO	2.39347	5.11679	11.0155	-0.813416	MYCN_ERG	1.10993	Neoplasm by anatomical site	MYCN	ERG	TRUE	FALSE	TRUE	FALSE	0.512504	tf1.or.tf2
DOID:3347	DISEASES	2.07324	3.73157	10.9587	-0.852883	NANOG_TCF3	1.30571	Osteosarcoma	NANOG	TCF3	TRUE	FALSE	TRUE	FALSE	0.512489	tf1.or.tf2
HP:0011927	HPO	2.85175	2.46175	10.8287	-2.02791	MYCN_FLI1	2.52453	Short digit	MYCN	FLI1	TRUE	TRUE	TRUE	TRUE	0.512435	tf1.or.tf2
DOID:4905	DISEASES	2.3219	3.93403	11.0507	-0.283421	CDX2_ERG	-0.254236	Pancreatic carcinoma	CDX2	ERG	TRUE	FALSE	TRUE	FALSE	0.512434	tf1.or.tf2
HP:0000077	HPO	6.14162	1.71001	6.21437	-2.40475	ETV6_MAX	1.36253	Abnormality of the kidney	ETV6	MAX	FALSE	TRUE	TRUE	FALSE	0.512396	tf1.or.tf2
HP:0000587	HPO	5.71633	5.31959	7.75668	0.935971	MITF_MEIS2	-1.24568	Abnormality of the optic nerve	MITF	MEIS2	TRUE	FALSE	TRUE	FALSE	0.512327	tf1.or.tf2
ICD10:N32	DISEASES	2.87202	4.69219	8.87486	-1.71342	CDX2_ELF1	0.700817	ICD10:N32	CDX2	ELF1	TRUE	FALSE	TRUE	FALSE	0.512317	tf1.or.tf2
DOID:3082	DISEASES	3.91266	3.08677	10.6564	-0.374464	TWIST1_RFX5	-1.28369	Interstitial lung disease	TWIST1	RFX5	TRUE	FALSE	TRUE	FALSE	0.51224	tf1.or.tf2
DOID:3308	DISEASES	2.56449	7.92673	7.81646	0.398508	POU4F2_SOX2	0.10886	Embryonal carcinoma	POU4F2	SOX2	FALSE	TRUE	TRUE	FALSE	0.512148	tf1.or.tf2
DOID:2151	DISEASES	3.8176	5.7666	7.10326	-1.91415	SSRP1_ETV4	0.10886	Malignant ovarian surface epithelial-stromal neoplasm	SSRP1	ETV4	FALSE	TRUE	TRUE	FALSE	0.512116	tf1.or.tf2
ICD10:C692	DISEASES	3.48158	4.16177	9.68163	-0.751338	ZEB1_TFAP4	-1.35424	ICD10:C692	ZEB1	TFAP4	TRUE	FALSE	TRUE	FALSE	0.512087	tf1.or.tf2
DOID:1681	DISEASES	4.17968	4.60248	7.78755	-2.06076	PBX3_TFAP4	-1.44655	Heart septal defect	PBX3	TFAP4	TRUE	FALSE	TRUE	FALSE	0.512033	tf1.or.tf2
HP:0002648	HPO	2.80922	2.08663	11.5539	-1.54206	MXI1_FLI1	4.40525	Abnormality of calvarial morphology	MXI1	FLI1	FALSE	TRUE	TRUE	FALSE	0.51203	tf1.or.tf2
HP:0000464	HPO	2.61996	5.3862	10.2831	-1.05187	ATF7_FLI1	9.41605	Abnormality of the neck	ATF7	FLI1	FALSE	TRUE	TRUE	FALSE	0.511981	tf1.or.tf2
HP:0009997	HPO	4.15311	5.66047	7.28629	-1.72402	FOXP2_FLI1	8.00355	Duplication of phalanx of hand	FOXP2	FLI1	FALSE	TRUE	TRUE	FALSE	0.511858	tf1.or.tf2
GO:0044212	GO	4.83351	5.58881	8.43976	0.818903	POU4F2_TFAP4	-1.59208	transcription regulatory region DNA binding	POU4F2	TFAP4	FALSE	TRUE	TRUE	FALSE	0.511826	tf1.or.tf2
DOID:8398	DISEASES	8.68765	9.40357	0.192152	-2.33259	JUN_CEBPD	0.451635	Osteoarthritis	JUN	CEBPD	TRUE	FALSE	TRUE	FALSE	0.511802	tf1.or.tf2
HP:0002683	HPO	3.27162	3.24256	10.0719	-1.65906	TCF12_MEIS2	0.483969	Abnormality of the calvaria	TCF12	MEIS2	TRUE	TRUE	TRUE	TRUE	0.511792	tf1.or.tf2
ICD10:K50	DISEASES	5.90249	5.54016	6.949	-0.546434	CDX2_TCF3	-0.859681	ICD10:K50	CDX2	TCF3	TRUE	FALSE	TRUE	FALSE	0.511768	tf1.or.tf2
HP:0011389	HPO	2.54784	2.61528	10.8704	-2.31936	MITF_FLI1	1.34381	Functional abnormality of the inner ear	MITF	FLI1	TRUE	FALSE	TRUE	FALSE	0.511747	tf1.or.tf2
HP:0011297	HPO	2.90684	2.71646	10.1493	-2.47109	MYOD1_FLI1	5.52262	Abnormality of digit	MYOD1	FLI1	TRUE	TRUE	TRUE	TRUE	0.511664	tf1.or.tf2
HP:0001627	HPO	2.9532	3.21804	11.1435	-1.01	SREBF2_FLI1	-1.36844	Abnormal heart morphology	SREBF2	FLI1	FALSE	TRUE	TRUE	FALSE	0.511646	tf1.or.tf2
DOID:4607	DISEASES	3.13613	3.38309	10.5971	-0.754588	CDX2_ERG	-0.690041	Biliary tract cancer	CDX2	ERG	TRUE	FALSE	TRUE	FALSE	0.511633	tf1.or.tf2
HP:0001028	HPO	4.18232	6.54355	7.9411	-0.394712	MAX_FLI1	1.21081	Hemangioma	MAX	FLI1	TRUE	FALSE	TRUE	FALSE	0.511604	tf1.or.tf2
GO:0016604	GO	4.51222	4.46577	9.53681	0.886005	MYOD1_ERG	0.871881	nuclear body	MYOD1	ERG	TRUE	FALSE	TRUE	FALSE	0.511554	tf1.or.tf2
HP:0002648	HPO	3.05882	1.09847	10.5329	-2.86775	NEUROD1_FLI1	4.49074	Abnormality of calvarial morphology	NEUROD1	FLI1	FALSE	TRUE	TRUE	FALSE	0.511478	tf1.or.tf2
HP:0002577	HPO	3.40876	3.82526	10.6373	-0.451778	CDX2_FLI1	0.554337	Abnormality of the stomach	CDX2	FLI1	FALSE	TRUE	TRUE	FALSE	0.511476	tf1.or.tf2
HP:0002242	HPO	2.94767	2.51218	11.2158	-1.39102	FOXM1_FLI1	-1.57164	Abnormal intestine morphology	FOXM1	FLI1	FALSE	TRUE	TRUE	FALSE	0.511475	tf1.or.tf2
GO:0008134	GO	3.84785	5.87597	9.83983	-0.24493	USF1_TCF3	-1.67331	transcription factor binding	USF1	TCF3	FALSE	TRUE	TRUE	FALSE	0.511419	tf1.or.tf2
HP:0011032	HPO	5.40344	2.75247	10.6492	1.92937	PDX1_FOXO1	-0.117423	Abnormality of fluid regulation	PDX1	FOXO1	TRUE	FALSE	TRUE	FALSE	0.5114	tf1.or.tf2
GO:0000122	GO	3.69968	2.92335	11.2534	-0.37902	NANOG_FOXO1	-2.00287	negative regulation of transcription by RNA polymerase II	NANOG	FOXO1	FALSE	TRUE	TRUE	FALSE	0.511361	tf1.or.tf2
HP:0000277	HPO	2.57648	6.90252	9.54345	-0.899674	FOXP1_MEIS2	1.80043	Abnormality of the mandible	FOXP1	MEIS2	TRUE	FALSE	TRUE	FALSE	0.511355	tf1.or.tf2
DOID:0050902	DISEASES	2.84605	2.06728	10.9909	-2.00473	NANOG_FLI1	-0.613574	Medulloblastoma	NANOG	FLI1	TRUE	FALSE	TRUE	FALSE	0.51135	tf1.or.tf2
DOID:0060036	DISEASES	7.477	7.86748	2.79418	-1.79889	ATF3_CEBPD	-0.487694	Intrinsic cardiomyopathy	ATF3	CEBPD	FALSE	TRUE	TRUE	FALSE	0.511333	tf1.or.tf2
HP:0040066	HPO	3.161	3.52623	10.1552	-1.53526	MITF_FLI1	8.99033	Abnormal morphology of bones of the lower limbs	MITF	FLI1	FALSE	TRUE	TRUE	FALSE	0.511331	tf1.or.tf2
DOID:628	DISEASES	3.86195	4.07788	10.3962	0.434034	PDX1_ERG	2.29145	Combined T cell and B cell immunodeficiency	PDX1	ERG	TRUE	FALSE	TRUE	FALSE	0.511304	tf1.or.tf2
DOID:3308	DISEASES	5.52991	2.25369	9.51502	-1.34797	NANOG_TFAP4	-1.34714	Embryonal carcinoma	NANOG	TFAP4	TRUE	FALSE	TRUE	FALSE	0.511301	tf1.or.tf2
HP:0005918	HPO	3.59837	2.93914	9.62645	-1.80914	ARNT_MEIS2	-1.27235	Abnormality of phalanx of finger	ARNT	MEIS2	FALSE	TRUE	TRUE	FALSE	0.511298	tf1.or.tf2
DOID:1686	DISEASES	2.32938	3.49269	10.1164	-1.92853	POU4F2_MAX	-0.510726	Glaucoma	POU4F2	MAX	TRUE	FALSE	TRUE	FALSE	0.511297	tf1.or.tf2
GO:0044212	GO	6.64343	0.0608968	10.8812	10.6064	FOXA1_ETV4	-1.27373	transcription regulatory region DNA binding	FOXA1	ETV4	TRUE	FALSE	TRUE	FALSE	0.511287	tf1.or.tf2
DOID:0050861	DISEASES	5.97504	3.43393	9.98602	1.00264	CDX2_TEAD4	-0.91736	Colorectal adenocarcinoma	CDX2	TEAD4	TRUE	FALSE	TRUE	FALSE	0.511273	tf1.or.tf2
HP:0010978	HPO	2.06062	6.72397	9.53885	-1.80758	TCF3_CHD2	-1.08406	Abnormality of immune system physiology	TCF3	CHD2	TRUE	FALSE	TRUE	FALSE	0.511262	tf1.or.tf2
DOID:3308	DISEASES	3.94047	2.60739	10.5493	-0.993155	MYOD1_ERG	1.0179	Embryonal carcinoma	MYOD1	ERG	TRUE	FALSE	TRUE	FALSE	0.511246	tf1.or.tf2
HP:0011893	HPO	2.89133	4.4389	10.4543	-1.03121	MYC_RFX5	0.76693	Abnormal leukocyte count	MYC	RFX5	TRUE	TRUE	TRUE	TRUE	0.511195	tf1.or.tf2
DOID:9352	DISEASES	7.26456	7.02577	2.38597	-3.46768	PDX1_FLI1	-0.0456041	Type 2 diabetes mellitus	PDX1	FLI1	TRUE	FALSE	TRUE	FALSE	0.51116	tf1.or.tf2
HP:0005918	HPO	2.43373	3.03444	11.3485	-1.68307	MITF_FLI1	2.32332	Abnormality of phalanx of finger	MITF	FLI1	FALSE	TRUE	TRUE	FALSE	0.511119	tf1.or.tf2
HP:0002577	HPO	3.89049	5.82085	8.11352	-1.10353	PKNOX1_FLI1	1.67356	Abnormality of the stomach	PKNOX1	FLI1	FALSE	TRUE	TRUE	FALSE	0.511093	tf1.or.tf2
HP:0004322	HPO	2.30113	5.67009	9.86545	-1.76404	ZEB2_FLI1	6.86497	Short stature	ZEB2	FLI1	TRUE	TRUE	TRUE	TRUE	0.511082	tf1.or.tf2
ICD10:Q4	DISEASES	3.8779	3.15165	9.00832	-2.38164	MITF_MAX	-0.69949	ICD10:Q4	MITF	MAX	TRUE	FALSE	TRUE	FALSE	0.510985	tf1.or.tf2
HP:0000159	HPO	2.8803	2.39808	11.0305	-1.74324	ATF3_FLI1	2.99633	Abnormal lip morphology	ATF3	FLI1	FALSE	TRUE	TRUE	FALSE	0.510951	tf1.or.tf2
HP:0000159	HPO	4.57882	1.47595	9.92774	-0.914046	ELF3_MEIS2	-1.12049	Abnormal lip morphology	ELF3	MEIS2	FALSE	TRUE	TRUE	FALSE	0.510922	tf1.or.tf2
HP:0004328	HPO	2.74316	2.7797	11.3405	-1.37216	MAX_ETV1	8.41927	Abnormal anterior segment morphology	MAX	ETV1	TRUE	FALSE	TRUE	FALSE	0.510897	tf1.or.tf2
DOID:12971	DISEASES	5.0568	5.40403	9.70341	2.13103	MAFK_ETV1	3.37788	Hereditary spherocytosis	MAFK	ETV1	TRUE	FALSE	TRUE	FALSE	0.510895	tf1.or.tf2
HP:0004322	HPO	2.60163	3.06503	10.854	-1.92477	MEIS2_FLI1	1.10163	Short stature	MEIS2	FLI1	TRUE	TRUE	TRUE	TRUE	0.510891	tf1.or.tf2
HP:0025033	HPO	1.67437	3.49456	11.5669	-2.3048	MYCN_FLI1	5.12813	Abnormality of digestive system morphology	MYCN	FLI1	TRUE	TRUE	TRUE	TRUE	0.510864	tf1.or.tf2
DOID:0060074	DISEASES	2.36597	3.57451	10.889	-0.791009	HIF1A_RFX5	-0.822733	Ductal carcinoma in situ	HIF1A	RFX5	TRUE	FALSE	TRUE	FALSE	0.510826	tf1.or.tf2
DOID:674	DISEASES	5.0943	4.81723	7.58726	-1.21896	FOXA1_MEIS2	-2.24842	Cleft palate	FOXA1	MEIS2	FALSE	TRUE	TRUE	FALSE	0.510819	tf1.or.tf2
HP:0004328	HPO	2.55286	4.25007	11.773	-0.243219	FOXA2_FLI1	-1.80836	Abnormal anterior segment morphology	FOXA2	FLI1	FALSE	TRUE	TRUE	FALSE	0.510784	tf1.or.tf2
HP:0011354	HPO	6.29463	6.09569	9.17911	3.9173	ETV6_TFAP4	0.985083	Generalized abnormality of skin	ETV6	TFAP4	TRUE	FALSE	TRUE	FALSE	0.510784	tf1.or.tf2
GO:0003700	GO	4.79116	2.9711	9.0643	-0.328169	NCOA1_FLI1	1.61954	DNA-binding transcription factor activity	NCOA1	FLI1	FALSE	TRUE	TRUE	FALSE	0.510758	tf1.or.tf2
GO:0000122	GO	3.10651	4.68002	11.4563	-0.998061	POU4F2_FLI1	0.308426	negative regulation of transcription by RNA polymerase II	POU4F2	FLI1	TRUE	FALSE	TRUE	FALSE	0.510746	tf1.or.tf2
DOID:0060119	DISEASES	0.217795	5.46364	11.207	-0.0684729	MYCN_TCF3	-0.862135	Pharynx cancer	MYCN	TCF3	FALSE	TRUE	TRUE	FALSE	0.510746	tf1.or.tf2
HP:0001167	HPO	4.01618	3.57728	8.6398	-1.78586	FOXP1_MEIS2	0.33121	Abnormality of finger	FOXP1	MEIS2	FALSE	TRUE	TRUE	FALSE	0.510742	tf1.or.tf2
DOID:12449	DISEASES	7.25835	8.40572	11.51	9.82168	SPI1_TFAP4	4.07771	Aplastic anemia	SPI1	TFAP4	TRUE	FALSE	TRUE	FALSE	0.51073	tf1.or.tf2
HP:0000549	HPO	3.31617	2.33701	10.5326	-1.63655	MITF_CUX1	-0.834389	Abnormal conjugate eye movement	MITF	CUX1	TRUE	FALSE	TRUE	FALSE	0.510716	tf1.or.tf2
HP:0011729	HPO	8.20962	8.3127	-0.293966	-1.8428	MYOD1_MEIS2	-1.77337	Abnormality of joint mobility	MYOD1	MEIS2	TRUE	FALSE	TRUE	FALSE	0.510691	tf1.or.tf2
DOID:1115	DISEASES	4.63615	1.74218	9.95342	-2.12243	MYOD1_ERG	2.9503	Sarcoma	MYOD1	ERG	TRUE	FALSE	TRUE	FALSE	0.510677	tf1.or.tf2
HP:0100261	HPO	3.55811	2.89939	11.364	-0.00857121	PDX1_FLI1	0.784907	Abnormal tendon morphology	PDX1	FLI1	TRUE	FALSE	TRUE	FALSE	0.510659	tf1.or.tf2
HP:0005918	HPO	3.52502	1.77652	10.3209	-1.90334	MYCN_TFAP4	-1.68322	Abnormality of phalanx of finger	MYCN	TFAP4	TRUE	FALSE	TRUE	FALSE	0.510655	tf1.or.tf2
HP:0002012	HPO	3.84668	4.09266	11.562	1.42105	PBX3_FLI1	1.92164	Abnormality of the abdominal organs	PBX3	FLI1	FALSE	TRUE	TRUE	FALSE	0.510623	tf1.or.tf2
GO:0001077	GO	3.7237	4.37118	10.4343	-0.784926	MITF_ERG	6.98663	proximal promoter DNA-binding transcription activator activity, RNA polymerase II-specific	MITF	ERG	TRUE	TRUE	TRUE	TRUE	0.510609	tf1.or.tf2
HP:0005918	HPO	4.29473	2.5834	10.1352	-0.394081	FOXK2_FLI1	-1.69745	Abnormality of phalanx of finger	FOXK2	FLI1	FALSE	TRUE	TRUE	FALSE	0.510561	tf1.or.tf2
DOID:3306	DISEASES	3.84589	5.33785	8.41067	-0.636193	POU4F2_MAX	-0.218132	Mixed germ cell cancer	POU4F2	MAX	TRUE	FALSE	TRUE	FALSE	0.510558	tf1.or.tf2
HP:0002059	HPO	3.41835	2.91314	10.5525	-1.07781	SREBF2_FLI1	9.7837	Cerebral atrophy	SREBF2	FLI1	FALSE	TRUE	TRUE	FALSE	0.510551	tf1.or.tf2
HP:0000290	HPO	2.18711	5.21645	11.879	-0.0530001	PDX1_FLI1	3.87758	Abnormality of the forehead	PDX1	FLI1	TRUE	TRUE	TRUE	TRUE	0.510523	tf1.or.tf2
HP:0001595	HPO	3.02289	1.43284	11.0505	-2.10841	TAL1_FLI1	3.59708	Abnormality of the hair	TAL1	FLI1	FALSE	TRUE	TRUE	FALSE	0.510497	tf1.or.tf2
DOID:9074	DISEASES	4.79533	3.05303	9.07262	-1.5902	POU4F2_ELF1	0.216126	Systemic lupus erythematosus	POU4F2	ELF1	FALSE	TRUE	TRUE	FALSE	0.510424	tf1.or.tf2
DOID:0060116	DISEASES	3.80688	3.82995	10.0728	-0.272181	POU4F2_FOXO1	-0.622264	Sensory system cancer	POU4F2	FOXO1	FALSE	TRUE	TRUE	FALSE	0.510422	tf1.or.tf2
GO:0000980	GO	6.18675	6.90238	7.7597	7.4047	MNT_FLI1	4.31365	RNA polymerase II distal enhancer sequence-specific DNA binding	MNT	FLI1	FALSE	TRUE	TRUE	FALSE	0.510388	tf1.or.tf2
HP:0000174	HPO	4.8591	3.57121	8.34214	-0.798142	SIX5_RFX5	0.150266	Abnormal palate morphology	SIX5	RFX5	TRUE	FALSE	TRUE	FALSE	0.51036	tf1.or.tf2
HP:0002538	HPO	3.07119	5.27966	11.3659	0.804464	FLI1_E2F1	0.150266	Abnormality of the cerebral cortex	FLI1	E2F1	TRUE	FALSE	TRUE	FALSE	0.510313	tf1.or.tf2
HP:0011297	HPO	2.05917	2.80941	11.8197	-1.86219	FOXP1_FLI1	0.644593	Abnormality of digit	FOXP1	FLI1	FALSE	TRUE	TRUE	FALSE	0.510286	tf1.or.tf2
DOID:10286	DISEASES	3.54339	5.14476	8.6992	-0.738005	NANOG_ETV1	-0.529321	Prostate carcinoma	NANOG	ETV1	FALSE	TRUE	TRUE	FALSE	0.510266	tf1.or.tf2
HP:0011013	HPO	4.57655	3.12053	6.88723	-3.07588	NEUROD1_TCF3	-1.77313	Abnormality of carbohydrate metabolism/homeostasis	NEUROD1	TCF3	TRUE	FALSE	TRUE	FALSE	0.510247	tf1.or.tf2
HP:0000486	HPO	2.81608	1.63203	11.3097	-2.00733	TWIST1_FLI1	2.2903	Strabismus	TWIST1	FLI1	TRUE	TRUE	TRUE	TRUE	0.51023	tf1.or.tf2
HP:0001322	HPO	3.61486	2.17064	11.1339	-0.620055	MAF_ETV4	5.74771	Brain very small	MAF	ETV4	TRUE	FALSE	TRUE	FALSE	0.51021	tf1.or.tf2
HP:0011793	HPO	2.96274	1.61097	11.1848	-1.92867	FOXP1_E2F1	11.2418	Neoplasm by anatomical site	FOXP1	E2F1	TRUE	FALSE	TRUE	FALSE	0.510207	tf1.or.tf2
HP:0011793	HPO	1.936	6.4442	10.9704	-0.600073	MITF_TFAP4	-1.21892	Neoplasm by anatomical site	MITF	TFAP4	TRUE	FALSE	TRUE	FALSE	0.510188	tf1.or.tf2
HP:0007370	HPO	3.30325	3.44078	10.7306	-0.703234	MITF_FLI1	6.52044	Aplasia/Hypoplasia of the corpus callosum	MITF	FLI1	FALSE	TRUE	TRUE	FALSE	0.510135	tf1.or.tf2
HP:0004322	HPO	2.80395	1.97737	11.9094	-1.15593	FOS_FLI1	0.531611	Short stature	FOS	FLI1	FALSE	TRUE	TRUE	FALSE	0.510132	tf1.or.tf2
DOID:10286	DISEASES	3.35459	4.61949	9.56628	-0.389954	MYCN_TFAP4	0.10886	Prostate carcinoma	MYCN	TFAP4	TRUE	FALSE	TRUE	FALSE	0.510124	tf1.or.tf2
HP:0011843	HPO	3.29542	3.03297	10.261	-1.48056	PDX1_TCF3	-0.605152	Abnormality of skeletal physiology	PDX1	TCF3	FALSE	TRUE	TRUE	FALSE	0.510098	tf1.or.tf2
HP:0010978	HPO	4.1183	3.73159	8.46156	-1.69109	FOXP1_ELK1	11.1105	Abnormality of immune system physiology	FOXP1	ELK1	TRUE	FALSE	TRUE	FALSE	0.510094	tf1.or.tf2
DOID:4905	DISEASES	2.07401	2.60379	11.1469	-1.79799	NANOG_FLI1	-0.147394	Pancreatic carcinoma	NANOG	FLI1	TRUE	FALSE	TRUE	FALSE	0.51009	tf1.or.tf2
HP:0007364	HPO	4.3239	4.68551	9.72848	0.59948	MAFB_ETV1	4.292	Aplasia/Hypoplasia of the cerebrum	MAFB	ETV1	TRUE	FALSE	TRUE	FALSE	0.510074	tf1.or.tf2
DOID:3306	DISEASES	2.45879	3.297	9.86658	-2.29522	NANOG_ELF1	0.122491	Mixed germ cell cancer	NANOG	ELF1	TRUE	FALSE	TRUE	FALSE	0.509881	tf1.or.tf2
HP:0000429	HPO	2.62586	2.26168	10.8524	-2.3638	MITF_FLI1	0.811112	Abnormality of the nasal alae	MITF	FLI1	TRUE	TRUE	TRUE	TRUE	0.509853	tf1.or.tf2
DOID:898	DISEASES	4.20002	4.35664	10.0577	0.683611	GABPA_CUX1	-1.63196	Autosomal dominant polycystic kidney disease	GABPA	CUX1	FALSE	TRUE	TRUE	FALSE	0.509843	tf1.or.tf2
HP:0030669	HPO	2.44574	2.87522	11.3259	-1.7347	FOXP1_ETV4	0.797997	Abnormal ocular adnexa morphology	FOXP1	ETV4	TRUE	FALSE	TRUE	FALSE	0.509832	tf1.or.tf2
GO:0000790	GO	5.61939	4.34676	7.1717	0.534521	NCOA1_ELK1	9.26255	nuclear chromatin	NCOA1	ELK1	TRUE	FALSE	TRUE	FALSE	0.509826	tf1.or.tf2
DOID:3620	DISEASES	2.53439	1.7604	11.2133	-2.26891	MYCN_FLI1	-0.226202	Central nervous system cancer	MYCN	FLI1	TRUE	FALSE	TRUE	FALSE	0.509747	tf1.or.tf2
DOID:898	DISEASES	3.02194	4.71371	10.2436	0.315366	MXI1_CUX1	0.208257	Autosomal dominant polycystic kidney disease	MXI1	CUX1	FALSE	TRUE	TRUE	FALSE	0.509738	tf1.or.tf2
DOID:635	DISEASES	2.41363	3.03975	10.8508	-1.36254	TWIST1_ERG	-1.12372	Acquired immunodeficiency syndrome	TWIST1	ERG	TRUE	FALSE	TRUE	FALSE	0.509716	tf1.or.tf2
HP:0012719	HPO	5.23898	5.05834	7.99567	0.407119	MITF_MEIS2	-0.822992	Functional abnormality of the gastrointestinal tract	MITF	MEIS2	FALSE	TRUE	TRUE	FALSE	0.509698	tf1.or.tf2
HP:0001629	HPO	3.79732	3.35158	10.0863	-0.671028	ZEB1_FLI1	-0.460202	Ventricular septal defect	ZEB1	FLI1	FALSE	TRUE	TRUE	FALSE	0.509648	tf1.or.tf2
HP:0000377	HPO	2.71283	2.62738	11.3989	-1.39399	PDX1_FLI1	0.585518	Abnormality of the pinna	PDX1	FLI1	FALSE	TRUE	TRUE	FALSE	0.509528	tf1.or.tf2
ICD10:C140	DISEASES	2.84713	3.22432	11.4486	0.00128272	NANOG_ERG	-0.686271	ICD10:C140	NANOG	ERG	TRUE	FALSE	TRUE	FALSE	0.509515	tf1.or.tf2
ICD10:Q9	DISEASES	6.55545	10.5086	0.801274	-2.02159	USF1_TEAD4	1.14983	ICD10:Q9	USF1	TEAD4	TRUE	FALSE	TRUE	FALSE	0.509481	tf1.or.tf2
ICD10:E72	DISEASES	5.63238	4.2689	7.28608	-1.70641	SREBF2_MTA3	0.10886	ICD10:E72	SREBF2	MTA3	TRUE	FALSE	TRUE	FALSE	0.509477	tf1.or.tf2
HP:0000481	HPO	2.46928	3.64146	11.0663	-1.4626	FLI1_E2F1	0.150266	Abnormal cornea morphology	FLI1	E2F1	TRUE	FALSE	TRUE	FALSE	0.509443	tf1.or.tf2
HP:0002650	HPO	3.56554	3.40817	9.81729	-1.26315	ZEB1_FLI1	0.333526	Scoliosis	ZEB1	FLI1	FALSE	TRUE	TRUE	FALSE	0.509318	tf1.or.tf2
HP:0005105	HPO	3.12027	2.53542	10.6714	-1.59626	MYCN_ELK1	1.24525	Abnormal nasal morphology	MYCN	ELK1	TRUE	FALSE	TRUE	FALSE	0.509284	tf1.or.tf2
HP:0000492	HPO	3.19589	4.2926	9.52877	-1.56369	MAF_ELK1	2.09545	Abnormal eyelid morphology	MAF	ELK1	TRUE	FALSE	TRUE	FALSE	0.509269	tf1.or.tf2
GO:0045893	GO	3.81841	2.57438	11.2691	0.161645	CDX2_ERG	-0.893054	positive regulation of transcription, DNA-templated	CDX2	ERG	TRUE	FALSE	TRUE	FALSE	0.509223	tf1.or.tf2
ICD10:C692	DISEASES	6.3653	7.79405	11.5326	8.44492	MITF_RFX5	0.64068	ICD10:C692	MITF	RFX5	TRUE	FALSE	TRUE	FALSE	0.509145	tf1.or.tf2
HP:0001167	HPO	3.28237	2.41593	9.82336	-2.3242	MYOD1_FLI1	3.22572	Abnormality of finger	MYOD1	FLI1	TRUE	TRUE	TRUE	TRUE	0.509094	tf1.or.tf2
HP:0000159	HPO	2.26553	2.51351	11.693	-1.81982	FOXP1_FLI1	5.88216	Abnormal lip morphology	FOXP1	FLI1	FALSE	TRUE	TRUE	FALSE	0.509092	tf1.or.tf2
DOID:2893	DISEASES	3.83487	3.8243	10.3102	0.112368	NCOA3_MAX	1.41004	Cervix carcinoma	NCOA3	MAX	FALSE	TRUE	TRUE	FALSE	0.509084	tf1.or.tf2
HP:0007364	HPO	4.87347	2.99851	8.98523	-0.401937	BHLHE40_MEIS2	-1.63868	Aplasia/Hypoplasia of the cerebrum	BHLHE40	MEIS2	FALSE	TRUE	TRUE	FALSE	0.50908	tf1.or.tf2
DOID:26	DISEASES	2.72747	3.56892	11.3436	0.182087	PDX1_ELF1	-0.632012	Pancreas disease	PDX1	ELF1	TRUE	FALSE	TRUE	FALSE	0.509043	tf1.or.tf2
HP:0005105	HPO	2.65474	3.08124	11.2862	-1.28626	CDX2_FLI1	1.37112	Abnormal nasal morphology	CDX2	FLI1	FALSE	TRUE	TRUE	FALSE	0.509006	tf1.or.tf2
HP:0001873	HPO	4.07165	4.45362	9.63963	0.0170249	ZEB1_FLI1	0.128753	Thrombocytopenia	ZEB1	FLI1	FALSE	TRUE	TRUE	FALSE	0.508953	tf1.or.tf2
HP:0000028	HPO	1.79775	7.08288	9.73302	-1.66683	TWIST1_RFX5	-0.255679	Cryptorchidism	TWIST1	RFX5	TRUE	FALSE	TRUE	FALSE	0.508934	tf1.or.tf2
GO:0046982	GO	4.21113	3.81542	9.46445	-1.1542	PDX1_TFAP4	-0.407776	protein heterodimerization activity	PDX1	TFAP4	FALSE	TRUE	TRUE	FALSE	0.508902	tf1.or.tf2
ICD10:H18	DISEASES	2.64043	5.83701	8.49298	-0.923699	FOXO1_TEAD4	0.0361358	ICD10:H18	FOXO1	TEAD4	TRUE	FALSE	TRUE	FALSE	0.508884	tf1.or.tf2
HP:0007370	HPO	3.38678	4.67657	11.1348	0.71471	ATF1_FLI1	7.27154	Aplasia/Hypoplasia of the corpus callosum	ATF1	FLI1	FALSE	TRUE	TRUE	FALSE	0.508871	tf1.or.tf2
HP:0011025	HPO	2.82417	2.00101	11.6953	-1.28114	MYCN_FLI1	-0.885886	Abnormality of cardiovascular system physiology	MYCN	FLI1	FALSE	TRUE	TRUE	FALSE	0.508838	tf1.or.tf2
HP:0011821	HPO	4.39819	3.38224	8.97194	-0.883343	SOX9_ETV4	0.150266	Abnormality of facial skeleton	SOX9	ETV4	TRUE	FALSE	TRUE	FALSE	0.508781	tf1.or.tf2
HP:0000159	HPO	3.48559	0.996165	10.8982	-1.76552	NCOA3_FLI1	2.06146	Abnormal lip morphology	NCOA3	FLI1	FALSE	TRUE	TRUE	FALSE	0.508721	tf1.or.tf2
HP:0011792	HPO	4.45449	2.80969	9.2337	-0.884539	PDX1_MAX	-0.833091	Neoplasm by histology	PDX1	MAX	FALSE	TRUE	TRUE	FALSE	0.508706	tf1.or.tf2
DOID:4090	DISEASES	2.47271	2.2494	10.777	-2.26845	ARNT_MAX	0.0620539	Agnosia	ARNT	MAX	FALSE	TRUE	TRUE	FALSE	0.508692	tf1.or.tf2
ICD10:D34	DISEASES	7.23398	2.97695	9.52708	1.10479	FOXA2_FLI1	-0.187467	ICD10:D34	FOXA2	FLI1	FALSE	TRUE	TRUE	FALSE	0.508638	tf1.or.tf2
DOID:9884	DISEASES	3.95001	4.81222	7.39782	-2.35558	MYOD1_FLI1	-0.733125	Muscular dystrophy	MYOD1	FLI1	TRUE	FALSE	TRUE	FALSE	0.508576	tf1.or.tf2
DOID:5520	DISEASES	2.87393	1.99767	11.2123	-1.64682	NANOG_ELF1	-0.00832152	Head and neck squamous cell carcinoma	NANOG	ELF1	TRUE	FALSE	TRUE	FALSE	0.508568	tf1.or.tf2
HP:0000286	HPO	2.95767	4.02472	10.0789	-1.48156	FLI1_FOXO1	0.147721	Epicanthus	FLI1	FOXO1	TRUE	FALSE	TRUE	FALSE	0.508541	tf1.or.tf2
HP:0200006	HPO	3.05534	3.01981	10.7497	-1.26441	MNT_FLI1	5.32425	Slanting of the palpebral fissure	MNT	FLI1	FALSE	TRUE	TRUE	FALSE	0.508526	tf1.or.tf2
HP:0002648	HPO	3.30093	2.51209	10.1422	-1.86675	TWIST1_TCF3	-2.12924	Abnormality of calvarial morphology	TWIST1	TCF3	TRUE	FALSE	TRUE	FALSE	0.508524	tf1.or.tf2
HP:0011314	HPO	3.1425	2.41296	11.0178	-1.23684	FLI1_FOXO1	-1.52463	Abnormality of long bone morphology	FLI1	FOXO1	TRUE	FALSE	TRUE	FALSE	0.508524	tf1.or.tf2
GO:0000122	GO	3.55628	4.33834	11.1659	0.454613	TWIST1_ETV1	10.7655	negative regulation of transcription by RNA polymerase II	TWIST1	ETV1	TRUE	FALSE	TRUE	FALSE	0.508475	tf1.or.tf2
DOID:9352	DISEASES	2.46568	2.09364	10.8383	-2.36471	PDX1_TEAD4	-1.26521	Type 2 diabetes mellitus	PDX1	TEAD4	TRUE	FALSE	TRUE	FALSE	0.508465	tf1.or.tf2
[truncated: 34,285 more rows]

## Sheet: forkhead.ets.strong.assoc
go.id	ontology	Ng.k	Np.k	Ng	Np	tf.pair	Ng.tss	name	tf1	tf2	tf1.found	tf2.found	tf1.or.tf2	tf1.and.tf2	ontology.assoc.probability	label	motif
DOID:5520	DISEASES	1.75926	8.20334	10.7113	0.238331	ELF3_FOXO1	-1.18997	Head and neck squamous cell carcinoma	ELF3	FOXO1	TRUE	FALSE	TRUE	FALSE	0.585726	tf1.or.tf2	WAAACAGGAAG
HP:0001872	HPO	4.77844	5.24408	10.4108	0.830747	FLI1_FOXO1	0.194936	Abnormal thrombocyte morphology	FLI1	FOXO1	TRUE	FALSE	TRUE	FALSE	0.544967	tf1.or.tf2	RMAGAAAACCGAA
ICD10:D17	DISEASES	5.26511	6.19939	5.61701	1.19186	ERG_FOXO1	0.699456	ICD10:D17	ERG	FOXO1	FALSE	TRUE	TRUE	FALSE	0.442908	tf1.or.tf2	RMAGAAAACCGAA
HP:0002167	HPO	1.2722	1.12658	11.8123	0.451449	ERG_FOXP2	1.02315	Neurological speech impairment	ERG	FOXP2	FALSE	TRUE	TRUE	FALSE	0.407569	tf1.or.tf2	RCCGGATGTTKWY
ICD10:C837	DISEASES	2.02277	3.35914	10.0022	2.43584	ERG_FOXP1	0.672756	ICD10:C837	ERG	FOXP1	FALSE	TRUE	TRUE	FALSE	0.407145	tf1.or.tf2	RNCGGAANNAAACA
DOID:1115	DISEASES	5.64275	9.44508	0.563271	1.04795	ELF1_FOXO1	-1.16857	Sarcoma	ELF1	FOXO1	FALSE	TRUE	TRUE	FALSE	0.395937	tf1.or.tf2	WAAACAGGAAG
DOID:3121	DISEASES	2.24838	1.39529	9.7016	0.813896	ERG_FOXM1	1.83476	Gallbladder cancer	ERG	FOXM1	FALSE	TRUE	TRUE	FALSE	0.390167	tf1.or.tf2	RWMAACAGGNNNNNNTTCC
DOID:0050745	DISEASES	2.82748	3.77095	4.49229	0.401869	ETV6_FOXO1	-1.08048	Diffuse large B-cell lymphoma	ETV6	FOXO1	FALSE	TRUE	TRUE	FALSE	0.330831	tf1.or.tf2	GAAAACCGAANM
DOID:771	DISEASES	0.981456	0.975131	9.02257	1.78681	ELF1_FOXK2	-1.26427	Retinal cell cancer	ELF1	FOXK2	TRUE	FALSE	TRUE	FALSE	0.32319	tf1.or.tf2	TGTTGNCGGAAR
ICD10:E756	DISEASES	4.13747	3.85274	2.22491	1.00403	SPIB_FOXO1	-1.2004	ICD10:E756	SPIB	FOXO1	FALSE	TRUE	TRUE	FALSE	0.289333	tf1.or.tf2	RMAGAAAACCGAA
ICD10:J44	DISEASES	4.30908	4.05675	0.433465	1.01656	GABPA_FOXO1	-1.13814	ICD10:J44	GABPA	FOXO1	FALSE	TRUE	TRUE	FALSE	0.256777	tf1.or.tf2	ARAAAACCGAAWM
DOID:1116	DISEASES	3.84214	3.62581	0.135659	0.629374	ELF1_FOXM1	-0.813838	Pertussis	ELF1	FOXM1	FALSE	TRUE	TRUE	FALSE	0.242451	tf1.or.tf2	TGTTGNCGGAAR
ICD10:G933	DISEASES	3.09587	2.86315	0.560401	0.221947	ETV6_FOXJ2	-0.622668	ICD10:G933	ETV6	FOXJ2	TRUE	FALSE	TRUE	FALSE	0.233548	tf1.or.tf2	WAAACAGGAAG
DOID:0060244	DISEASES	0.641411	2.61458	2.2397	0.0282476	ELF1_FOXP2	0.293675	Specific language impairment	ELF1	FOXP2	FALSE	TRUE	TRUE	FALSE	0.232438	tf1.or.tf2	WAAACAGGAAG
HP:0010702	HPO	2.5593	2.14303	2.15486	1.9465	SPIB_FOXJ2	0.665304	Increased antibody level in blood	SPIB	FOXJ2	TRUE	FALSE	TRUE	FALSE	0.231354	tf1.or.tf2	RWMAACAGGAAGT
DOID:9352	DISEASES	2.75444	2.20223	2.72475	2.17872	EHF_FOXO1	-1.50587	Type 2 diabetes mellitus	EHF	FOXO1	FALSE	TRUE	TRUE	FALSE	0.229858	tf1.or.tf2	WAAACAGGAAG
ICD10:C72	DISEASES	0.906428	5.59446	0.035118	1.08675	SPI1_FOXO1	-1.5597	ICD10:C72	SPI1	FOXO1	FALSE	TRUE	TRUE	FALSE	0.229122	tf1.or.tf2	RMAGAAAACCGAA
ICD10:C942	DISEASES	1.82052	1.63796	3.11715	1.91564	ETS1_FOXJ2	0.573046	ICD10:C942	ETS1	FOXJ2	TRUE	FALSE	TRUE	FALSE	0.219519	tf1.or.tf2	RWMAACAGGAAGT
HP:0000921	HPO	2.19265	2.09591	0.321444	0.250145	FLI1_FOXJ2	0.461945	Missing ribs	FLI1	FOXJ2	TRUE	FALSE	TRUE	FALSE	0.217911	tf1.or.tf2	TGTTGNCGGAAR
DOID:3635	DISEASES	2.31295	1.92503	1.37713	0.837824	ELF3_FOXJ2	0.232075	Congenital myasthenic syndrome	ELF3	FOXJ2	TRUE	FALSE	TRUE	FALSE	0.213834	tf1.or.tf2	GAAAACCGAANM
DOID:13777	DISEASES	2.82174	2.23333	1.12565	1.40459	ELF1_FOXK1	0.349659	Epidermodysplasia verruciformis	ELF1	FOXK1	FALSE	TRUE	TRUE	FALSE	0.212517	tf1.or.tf2	WAAACAGGAAG
DOID:1168	DISEASES	2.16029	2.25501	1.00283	0.732322	GABPA_FOXJ2	-0.836601	Familial hyperlipidemia	GABPA	FOXJ2	TRUE	FALSE	TRUE	FALSE	0.212028	tf1.or.tf2	WAAACAGGAAG
DOID:1159	DISEASES	2.84407	2.69939	0.555061	1.37981	ETV1_FOXJ2	1.85197	Functional gastric disease	ETV1	FOXJ2	TRUE	FALSE	TRUE	FALSE	0.210387	tf1.or.tf2	TGTTGNCGGAAR
DOID:184	DISEASES	2.90474	2.09591	0.47886	0.646317	ELF5_FOXO1	-0.704619	Bone cancer	ELF5	FOXO1	FALSE	TRUE	TRUE	FALSE	0.210292	tf1.or.tf2	RMAGAAAACCGAA
DOID:0050929	DISEASES	2.50096	3.42128	0.377786	1.81828	ERG_FOXK1	1.27367	Mucosal melanoma	ERG	FOXK1	FALSE	TRUE	TRUE	FALSE	0.208525	tf1.or.tf2	WMSCGGATGTKNW
ICD10:Q44	DISEASES	2.59495	2.71709	1.33461	2.48118	ELF1_FOXA2	-0.107052	ICD10:Q44	ELF1	FOXA2	FALSE	TRUE	TRUE	FALSE	0.206178	tf1.or.tf2	RMAGAAAACCGAA
